# Supplementary material for: Identification of key apoptosis-related genes and immune infiltration in the pathogenesis of psoriasis
Source: Hereditas. 2022 Jun 22;159:26. doi: 10.1186/s41065-022-00233-0 (PMC9213172; doi:10.1186/s41065-022-00233-0)
Supplement: Supplementary file 1 — Additional file 1. [file 41065_2022_233_MOESM1_ESM.txt]

The sequences of 13 DEARGs are shown as follows.
1.CXCL8
ACAAACTTTCAGAGACAGCAGAGCACACAAGCTTCTAGGACAAGAGCCAGGAAGAAACCACCGGAAGGAA
CCATCTCACTGTGTGTAAACATGACTTCCAAGCTGGCCGTGGCTCTCTTGGCAGCCTTCCTGATTTCTGC
AGCTCTGTGTGAAGGTAAGCACATCTTTCTGACCTACAGCGTTTTCCTATGTCTAAATGTGATCCTTAGA
TAGCAAAGCTATTCTTGATGCTTTGGTAACAAACATCCTTTTTATTCAGAAACAGAATATAATCTTAGCA
GTCAATTAATGTTAAATTGAAGATTTAGAAAAAACTATATATAACACTTAGGAAAGTATAAAGTTTGATC
AATATAGATATTCTGCTTTTATAATTTATACCATGTAGCATGCATATATTTAACGTAAATAAGTAATTTA
TAGTATGTCCTATTGAGAACCACGGTTACCTATATTATGTATTAATATTGAGTTGAGCAAGGTAACTCAG
ACAATTCCACTCCTTGTAGTATTTCATTGACAAGCCTCAGATTTGTCATTAATTCCTGTCTGGTTTAAAG
ATACCCTGATTATAGACCAGGCATGTATAACTTATTTATATATTTCTGTTAATTCTTTCTGAAGGCAATT
TCTATGCTGGAGAGTCTTAGCTTGCCTACTATAAATAACACTGTGGTATCACAGAGGATTATGCAATATT
GACCAGATAAAAATACCATGAAGATGTTGATATTGTACAAAAAGAACTCTAACTCTTTATATAGGAAGTC
GTTCAATGTTGTCAGTTATGACTGTTTTTTAAAACAAAGAACTAACTGAGGTCAAGGGCTAGGAGAATAT
TCAGGAATGAGTTCACTAGAAACATGATGCCTTCCATAGTCTCCAAATAATCATATTGGAATTAGAAAGG
AAGTAGCTGGCAGAGCTGTGCCTGTTGATAAAATCAATCCTTAATCACTTTTTCCCCCAACAGGTGCAGT
TTTGCCAAGGAGTGCTAAAGAACTTAGATGTCAGTGCATAAAGACATACTCCAAACCTTTCCACCCCAAA
TTTATCAAAGAACTGAGAGTGATTGAGAGTGGACCACACTGCGCCAACACAGAAATTATGTAAGTACTTT
AAAAAAGATTAGATATTTTGTTTTAGCAAACTTAAAATTAAGGAAGGTGGAAATATTTAGGAAAGTTCCA
GGTGTTAGGATTACAGTAGTAAATGAAACAAAACAAAATAAAAATATTTGTCTACATGACATTTAAATAT
GGTAGCTTCCACAACTACTATAAATGTTATTTTGGACTTAGACTTTATGCCTGACTTAAGGAATCATGAT
TTGAATGCAAAAACTAAATATTAATCTGAACCATTTCTTTCTTATTTCAGTGTAAAGCTTTCTGATGGAA
GAGAGCTCTGTCTGGACCCCAAGGAAAACTGGGTGCAGAGGGTTGTGGAGAAGTTTTTGAAGAGGTAAGT
TATATATTTTTTAATTTAAATTTTTCATTTATCCTGAGACATATAATCCAAAGTCAGCCTATAAATTTCT
TTCTGTTGCTAAAAATCGTCATTAGGTATCTGCCTTTTTGGTTAAAAAAAAAAGGAATAGCATCAATAGT
GAGTTTGTTGTACTCATGACCAGAAAGACCATACATAGTTTGCCCAGGAAATTCTGGGTTTAAGCTTGTG
TCCTATACTCTTAGTAAAGTTCTTTGTCACTCCCAGTAGTGTCCTATTTTAGATGATAATTTCTTTGATC
TCCCTATTTATAGTTGAGAATATAGAGCATTTCTAACACATGAATGTCAAAGACTATATTGACTTTTCAA
GAACCCTACTTTCCTTCTTATTAAACATAGCTCATCTTTATATTTTTAATTTTATTTTAGGGCTGAGAAT
TCATAAAAAAATTCATTCTCTGTGGTATCCAAGAATCAGTGAAGATGCCAGTGAAACTTCAAGCAAATCT
ACTTCAACACTTCATGTATTGTGTGGGTCTGTTGTAGGGTTGCCAGATGCAATACAAGATTCCTGGTTAA
ATTTGAATTTCAGTAAACAATGAATAGTTTTTCATTGTACCATGAAATATCCAGAACATACTTATATGTA
AAGTATTATTTATTTGAATCTACAAAAAACAACAAATAATTTTTAAATATAAGGATTTTCCTAGATATTG
CACGGGAGAATATACAAATAGCAAAATTGAGGCCAAGGGCCAAGAGAATATCCGAACTTTAATTTCAGGA
ATTGAATGGGTTTGCTAGAATGTGATATTTGAAGCATCACATAAAAATGATGGGACAATAAATTTTGCCA
TAAAGTCAAATTTAGCTGGAAATCCTGGATTTTTTTCTGTTAAATCTGGCAACCCTAGTCTGCTAGCCAG
GATCCACAAGTCCTTGTTCCACTGTGCCTTGGTTTCTCCTTTATTTCTAAGTGGAAAAAGTATTAGCCAC
CATCTTACCTCACAGTGATGTTGTGAGGACATGTGGAAGCACTTTAAGTTTTTTCATCATAACATAAATT
ATTTTCAAGTGTAACTTATTAACCTATTTATTATTTATGTATTTATTTAAGCATCAAATATTTGTGCAAG
AATTTGGAAAAATAGAAGATGAATCATTGATTGAATAGTTATAAAGATGTTATAGTAAATTTATTTTATT
TTAGATATTAAATGATGTTTTATTAGATAAATTTCAATCAGGGTTTTTAGATTAAACAAACAAACAATTG
GGTACCCAGTTAAATTTTCATTTCAGATAAACAACAAATAATTTTTTAGTATAAGTACATTATTGTTTAT
CTGAAATTTTAATTGAACTAACAATCCTAGTTTGATACTCCCAGTCTTGTCATTGCCAGCTGTGTTGGTA
GTGCTGTGTTGAATTACGGAATAATGAGTTAGAACTATTAAAACAGCCAAAACTCCACAGTCAATATTAG
TAATTTCTTGCTGGTTGAAACTTGTTTATTATGTACAAATAGATTCTTATAATATTATTTAAATGACTGC
ATTTTTAAATACAAGGCTTTATATTTTTAACTTTAAGATGTTTTTATGTGCTCTCCAAATTTTTTTTACT
GTTTCTGATTGTATGGAAATATAAAAGTAAATATGAAACATTTAAAATATAATTTGTTGTCAAAGTAA

2.CCL20
AGAATATAACAGCACTCCCAAAGAACTGGGTACTCAACACTGAGCAGATCTGTTCTTTGAGCTAAAAACC
ATGTGCTGTACCAAGAGTTTGCTCCTGGCTGCTTTGATGTCAGTGCTGCTACTCCACCTCTGCGGCGAAT
CAGAAGGTAAGTGTCGCTCTTTCCGCTAGCACAGAAGAAAGACTATTTTCATTTTCCTTTTAGCCTTGAG
CTCAACTGGGGGTCCCTAAGGGATGGAAAACTGTTAGGAAGTATACAAGAGGTAGTGATGGAAGTTGTCT
GCCCATGGTGGAGTGGAGGAGAGAAGAGTTACTGCTGCGGATCAGGCTTTCCTCTCTGCTGTCAATCTCA
GCAGATTTGGGGAGTGGTGGGCTCTTAGAGATCCCTAAACTTCAGGATAAAGCCAAAGTGATGTTTCTGG
GAGTGATATAAAGTGTGTAATGTTACCAGTAGATGGGGCCATTTTGAAATGTAGAGAATCCTCCTGTGTC
CCCAACTTTCGTACCTCCCAACTTAATAGTTTTGGTAAAGTTCAAAACTCATCCTTTAGAAGTAGATTAT
AATACCTGACATCAACATCCCCACAAGGCATGGGGGACATTGCTTGCCAACTTTAAAATAACATTAATCC
CTTACCTTACAGCATGTTGTAATCTGACTCGGGAATGTCCAAGTATTGCTTTATTGCTCAATAGTCACAC
AACACTTTTAGCAACAGGTGCATTCCTAAAAATGCACATTGAATTTTTTTTTTTTTCTGAGGCAGGGTCT
AACTTCATCACCCAGGCCAGAGTGCAGTGGCATGATTACAGCTCACTACAGCCTCAACCTCCTGGAGTCA
AGTGAACCTCCAGTCTCAGCCTCTTGAATAACAGGGACCACGGCCGTGTGCCACTCACCTGGCTAATTTT
TTTACATTTTTTTTTTTTTTGTAGAGACAGGGTTTCACTGTGTTGCCCAGGCTGGTCTCGAACTCCTGGA
GGCAAGCAATCCTTCCTCCTTGGCCTCCCAAAGTGCTGGGATTACAGGCATGAGCCACCATGCCCAACCA
CATGTTGAACTTTTATGAACAAAATTAAACATTCCTATTAATTAATAGGACAATTTCAAAGTGTTTTCAC
TCCTATAAATCATATTTCCCTTTGTAGCTCTATTTCTCAATACTTAGTAGCCAGATAATAGATTAAAATC
TGCCAATTTATTCATTTTCTGCTTTTGGAAGTTTATCTACATAAGGGTTCCTTCAAGCAGTAGGGAAGGG
GCTGCTCATATTCTTGAATGATTATAGTGAACTGAAATGAAATATTGTCAATTTGTATTTCTTACTGAAG
ATATCCCACTTATGAGAAGTCCTGTGTTTCTCAATTCTATTATTGAACCAAAACTTCTCGGCACACAAAC
TGTTTTTTCAAAGAACTGTAAACTATGTTAGATTGGTTCTCAACGACCTTACAAAGGTTTCCAAGACATT
GAAACTCCTCCTCTAAGTGGTTTATTCGTCATATACATGAGATTCACTAGATTTTTCACAACTTAAGGTA
GTTTTATAATACCAATCACAGGATAAGTTTATTCATGTGGATCCAATACCTTTCACTTTTTTTTTTTTTT
AGCAGCAAGCAACTTTGACTGCTGTCTTGGATACACAGACCGTATTCTTCATCCTAAATTTATTGTGGGC
TTCACACGGCAGCTGGCCAATGAAGGCTGTGACATCAATGCTATCATGTAAGTTATTAATTGATTTTAAT
TCAGTTGTATCAGGAATACCTAGAAACTTCAGTTTTAAAAATGTTTGCCTTTTTAGAGTTTCATTCAGAA
ATTACTGATGTTTTGAACATAAGATCTTATTTTAAAGAGAAAGAAATGATGTGGCAAAGATAGCTTTGTC
TTAGTACATATCTACTTTAAAGTTCACTTTAAACAGGACTGGAATAAGGCAAAACCTTTTTTAAAAATTT
TTTTTGGTCAAACGGAACTAGTATAGGGCAAAAATCACTTTCTAAGGCTATTAAAGTGATATATTAGGAA
AATAGGGAAGATACACATTTCGAAATGAGCATCTTCTACCAGAAAGTGTTTGAGACCAAAAGTAAAATCT
CAGACTAATTATACTATCACATATAATTTTCTTGATTTATATAGGATATTATATTTTGGAATTATACAAG
TTATTGATCAGATACATACATATTCTATGTAACCACCAATAGCAAAATTATATGACAATTCTGGGACTTT
ATCTTCCTGCCATTGTACTATTATTTGTTACATTGCAGAGAAAGAGAGAATCACTTTGATTTTGCATTAA
TCTTCATCAGAAGCATTTTTTGTGCATTTTATTTTACCTCATCAACTGAAATGTTTAGTGTGTAATCAAC
TGGAATATAAAATTTCCATTGTATGTTCTATGAAAAACCCATTGAAAAGCTCATTAAACACAAATCAAAT
TTTCTGATTTTTCAGCTTTCACACAAAGAAAAAGTTGTCTGTGTGCGCAAATCCAAAACAGACTTGGGTG
AAATATATTGTGCGTCTCCTCAGGTATGTTACACTGACATTTAGCCTTTGCAAATGTTTGAGGAAAGAGG
AGTGTGCAAAGGGGTGGGCCGTAGGTTTTCTGGGATTCTTTAGTTTAACTATTGTGGAATTTTTAAAGGG
AAAATTTGAGTTGGACCACAAAAACAAAGAATGCATTTTTCCACTTACAGATCATCATCGTTATTATTAT
TTTAATTTAGTGATTTCTTACATGATGTATTAGATTTCTCTATGCATTTGATAGTTACTAGCTGCCTGAT
TCTTGTTGCAAAGATGCCTACTATTTATATAATTTAAAGGCAATCTGGCATTTGGTTGTTTGTTAAAAAC
TGAAAAATGAACATTAGTTAAACAGAGATCAATGGTTCTGATTTACGTTGACAATAATAGACAGTAACAC
TTTATCAATGGACAGAAGGCACCTAACACCAGCATGCCATAGATACTGAACTTGGAGACACAAGATAAGT
GTCCATAGCCTGTTTCTGTCATTAATGAGCTGAGTTAGGTTGGGCAAGGGCCATCCTCTCTAAACCTCAA
TTTCCTCATCTGAACTCTGAGCTGCTTGACATACTGAGTTGAGATTAAGGGCAGGTGAAGCAACCTTTAG
GTACCAAAGTCATTCCCACCATGCAGTCACCTTGTCATTACTTACACTTTTCTTCTTTTTCATTTTACAG
TAAAAAAGTCAAGAACATGTAAAAACTGTGGCTTTTCTGGAATGGAATTGGACATAGCCCAAGAACAGAA
AGAACCTTGCTGGGGTTGGAGGTTTCACTTGCACATCATGGAGGGTTTAGTGCTTATCTAATTTGTGCCT
CACTGGACTTGTCCAATTAATGAAGTTGATTCATATTGCATCATAGTTTGCTTTGTTTAAGCATCACATT
AAAGTTAAACTGTATTTTATGTTATTTATAGCTGTAGGTTTTCTGTGTTTAGCTATTTAATACTAATTTT
CCATAAGCTATTTTGGTTTAGTGCAAAGTATAAAATTATATTTGGGGGGGAATAAGATTATATGGACTTT
CTTGCAAGCAACAAGCTATTTTTTAAAAAAAACTATTTAACATTCTTTTGTTTATATTGTTTTGTCTCCT
AAATTGTTGTAATTGCATTATAAAATAAGAAAAATATTAATAAGACAAATATTGAAAATAAAGAAACAAA
AAGTT

3.CXCL1
ACAGAGCCCGGGCCGCAGGCACCTCCTCGCCAGCTCTTCCGCTCCTCTCACAGCCGCCAGACCCGCCTGC
TGAGCCCCATGGCCCGCGCTGCTCTCTCCGCCGCCCCCAGCAATCCCCGGCTCCTGCGAGTGGCACTGCT
GCTCCTGCTCCTGGTAGCCGCTGGCCGGCGCGCAGCAGGTGGGTACCGGCGCCCTGGGGTCCCCGGGCCG
GACGCGGCTGGGGTAGGCACCCAGCGCCGACAGCCTCGCTCAGTCAGTGAGTCTCTTCTTCCCTAGGAGC
GTCCGTGGCCACTGAACTGCGCTGCCAGTGCTTGCAGACCCTGCAGGGAATTCACCCCAAGAACATCCAA
AGTGTGAACGTGAAGTCCCCCGGACCCCACTGCGCCCAAACCGAAGTCATGTAAGTCCCGCCCCGCGCTG
CCTCTGCCACCGCCGGGGTCCCAGACCCTCCTGCTGCCCCAACCCTGTCCCCAGCCCGACCTCCTGCCTC
ACGAGATTCCCTTCCCTCTGCAGAGCCACACTCAAGAATGGGCGGAAAGCTTGCCTCAATCCTGCATCCC
CCATAGTTAAGAAAATCATCGAAAAGATGCTGAACAGGTGAGTTATGGTTTCCATGTACACAGGCGACTG
GAGCCGTTGGTCAGAAATACTGGCATGTGCCCCCTAAAAATAAAATCAGGAAAACCCAGGGGTTAGTTGA
AGGACTAGAAATTGGGATTATTGTTTTCACAATTAAGGTTTCCTTTACGATAATTACTGCTCTGGTGCCA
GAGGATATTCCCAATGCCTGGCGTCCCCACCCTGGTTCTTCCTTCGTTCCAATGAATGTAGGTAAAACTG
CCTTCATTTGAGGCCCAGTAGGACAAACAGCAACAGGTTCTGGCTGTTTTTAATCCAATAGTACAGTGGA
GACCACCGCCCCACCCCACCCCCATTCCTAAAAGAGCATCCCAAGCTTAGAGGTCCCTGCCACACAGCAC
AGCTGTCATAGGCAGTAGCCACTTGGTTGCCAGGCTGGGGAAACTGCATTCGGAAAACTCTAGAGGCTGG
AGGAGCAGGGCAGGAGAAGAGTGTTGTGCAATCAGCTTTCCCGAGCACCTACTCAGGGCACCCATTTTCT
CATTGCAGTGACAAATCCAACTGACCAGAAGGGAGGAGGAAGCTCACTGGTGGCTGTTCCTGAAGGAGGC
CCTGCCCTTATAGGAACAGAAGAGGAAAGAGAGACACAGCTGCAGAGGCCACCTGGATTGTGCCTAATGT
GTTTGAGCATCGCTTAGGAGAAGTCTTCTATTTATTTATTTATTCATTAGTTTTGAAGATTCTATGTTAA
TATTTTAGGTGTAAAATAATTAAGGGTATGATTAACTCTACCTGCACACTGTCCTATTATATTCATTCTT
TTTGAAATGTCAACCCCAAGTTAGTTCAATCTGGATTCATATTTAATTTGAAGGTAGAATGTTTTCAAAT
GTTCTCCAGTCATTATGTTAATATTTCTGAGGAGCCTGCAACATGCCAGCCACTGTGATAGAGGCTGGCG
GATCCAAGCAAATGGCCAATGAGATCATTGTGAAGGCAGGGGAATGTATGTGCACATCTGTTTTGTAACT
GTTTAGATGAATGTCAGTTGTTATTTATTGAAATGATTTCACAGTGTGTGGTCAACATTTCTCATGTTGA
AACTTTAAGAACTAAAATGTTCTAAATATCCCTTGGACATTTTATGTCTTTCTTGTAAGGCATACTGCCT
TGTTTAATGGTAGTTTTACAGTGTTTCTGGCTTAGAACAAAGGGGCTTAATTATTGATGTTTTCATAGAG
AATATAAAAATAAAGCACTTATAGAAAAAACTCGTTTGATTTTTGGGGGGAAACAAGGGCTACCTTTACT
GGAAAATCTGGTGATTTATATCAATA

4.CXCL13
GAGAAGATGTTTGAAAAAACTGACTCTGCTAATGAGGTGAGAGGTTGAATATGTCAACCCTACCAATTCT
CCAGTGGCTGGGTAACTTCCAGAGTTAATGTCTATCATTCTTTTTGAACTGGGGCAGCCCTCATCTGGAA
TTTGTTTCCAAGTTATACTAAGGAATGTGTATGTTCTATTTGTTCTGAGTCTCAAATCAAGGGTTTGGAA
GCCCCCAGAATCATTGTTGGAGCACTGTGCCATGGAGCACCTTGAAGATCCACTTCCAGGTAATGGAGAG
AGGCCTTGGTTGTATAGTCTGTTCAGAGGACTAACCGTTCAGAACATTTTTCTTTGATCGAAACTTTAAA
GCTCATTCGACTTAAACTGTGAATCTGATTTTTACTTCCATATTATTCAATGAGAAACAGGGAAACTAAT
TAGCCTGCTTGCTGCCTCTTTAATTCTTGTTTTCTCATTAGATTCATCCTGACCATCTCTCAGTTTAGTG
TAGTTACAGCATTAAATAAATTTAGTGGCAAAATTTGTAGTTAATTTTATAGAAGTCAGGAAATGCAGAG
TATCAAAGAGTAAATTTATGTAATTCTATCATCACATGTTGCTGCTATTACTACTTCTATTAGTTTGCTA
GAGCTTCCATAGCACAGTAACACATACTGAGTGGGTTGAATAATAAAGTAATTGTCTATCCATCCTGGAG
GCTAGAAATCCAAGATCAGGATGTCAGCATGGTTGGTTTCTTCTGATGCTTCCCTCTTTGGCTTGTAAAT
GGCTGTCTTCTCCCTTGCTCTTCATAGGGCCTTTTCTCTGTGTGTCTGTGTCCAAATTTTCTCTTCTTAT
AAGGACACCAGTCATATTGGATTAGGGCCCATCCTGATGATCTCATTTTAACTTAATTGCCTCTTTAAAA
ACCCTGTCTCCAAATACAGTATTATTCTAAGATACTAGAGGTTAGGACTTGAACAGATGATTTGGGTGGT
GGAAGGACACAATTTAACCCAGAACATTACTTTAGTGTATATTTTTTGTTATTGTTATTATTATACTTTA
AGTTCTGGGGTACATGTGCACAATGTGCAGGTTTCATACATAGGTATACATGTGCCGTGTTGGTGTGCTG
CACCCATTAACTCATCATTTACGTTAGGTATTTCTCCTAATGCTATACCTCACCACTCCCCCAACCCCAC
GACAGGCCCCAGTTTGTGATGTTCCCCATCCTGTGTCCAAGTGTTCTCATAGTTTAATTCCCACCTATGA
GTGAGAACATGTGGTGTTTGGTTTTCTGTCCTCGTGATAGTTTGCTGAGAATGATGGTTTCCACCTTCAC
CCATGTCCCTGAAAAGGACATGAACTCATCCTTTTTTATGGCTATTCCATATACACCATGGTATTCCATG
GTGTATATGTGCCACATTTTCTTAATTCAGTCTATCACTGATGGACATTTGGGTCGGTTCCAAGTCTTTG
CTATTGTGAACAGTGCCACAATAAAGCATGTGTCTTTATAGTAGCCTGATTTATAATCCTTTGGGCATAT
ACCCAGTGATGGGATCGCTGGGTCTAATGGTATTTCTAGTTCTAGATTCTTGAGGAATTGCCACACTGTC
TTCCACAATGGTTGAACTAATTTACACTCCCACCAACAGTGTAAAAGCATTCCTATTTCTCCACATCCTC
TCCAGCATCTGTTGTTTCCTGACTTTTTTTTTTTTTTGAGACGGAGTCTCACTCTATTGCCCAGGCTGGA
GTGCAGTGGCACAATCTCAGCCCACTCCAAGCTCCGCCTCCTGGGTTCACAGGATTCTCCTGCCTCAGCC
TCCTGAGTAGCTGGGACTACAGGTGCCCACCACCAGGCCAAGCTAATTTTATTGTCTTTTTAGTAGAGTC
GGGGTTTTACCATGTTAGCCAGGATGGCCTCCATCTCCTGACCTTGTGATCCACCCAACTCAGCCTCCCA
AAATGCTGGGATTACAGGCATGAGCCACCACACCTGGCCTGTTTCCTGACTTTTTAACTATTTCCATTCT
AACTGGTGTGAGATGGTATCTCTTTTTTTTTTTTTTTTATACTTTAAGTTTTAGGGTACATGTGCACAAT
GTGCAGGTTAGTTACATATGTATACATGTGACATACTGGTGTGCTGCAACCACTAACTCGTCATCTAGCA
TTAGGTATATCTCCCAGTGCTATCGCTCCCCACTACCCCCACCCCACAACAGTCCCCAGAGTGTGATGTT
CCCCTTCCTGTGTCCATGTGTTCTCATTGTTCAATTCCCACCTATGAGCGAGAATATGTGGTGTTTGGTT
TTTTGTTCTTGCAATAGTTTACTGAGAATGATGATTTCCAATTTCATCCATGTCCCTACAAAGGACATGA
ACTCATCATTTTTTATGGCTGCATAGTATTCCATGGTGTATATGTGCCACATTTTCTTAATCCAGTCTGT
CATTGTTGGACATTTGGGTTGGTTCCAAGTCTTTGCTATTGTGAATAGTGCTGCAATAAACATATGTGTG
CATGTGTCTTTATAGCAGCATGATTTATAGTCCTTTGGGTATATACCCAGTAATGGGATGGCTGGGTCAA
ATGGTATTTCTAGTTCTAGATCCCTGAGGAATCACCACACTGACTTCCACAATGGTTGAACTAGTTTACA
GTCCCACCAACAGTGTAAAAGTGTTCCTATTTCTCCACATCCTCTCCAGCACCTGTTGTTTCCTGACTTT
TTAATGATTGCCATTCTAACTGGTGTGAGATGATATCTCATTGTGGTTTTGATTTGCATTTCTCTGATGG
CCAGTGATGGTGAGCATTTTTTCATGTGTTTTTTGGCTGCATAAATGTCTTCTTTTGAGAAGTGTCTGTT
CATGTCCTTCGCCCACTTTTTGATGGGGTTGTTTGTTTTTTTCTTGTAAATTTGTTTGAGTTCATTGTAG
ATTCTGGATATTAGCCCTTTGTCAGATGAGTAAGTTGCGAAAATTTTCTCCCATTTTGTGGGATGCCTGT
TCACTCTGATGGTAGTTTCTTTTGCTGTGCAGAAGCTCTTTAGTTTAATTAGATCCCATTTGTCAATTTT
GGCTTTTGTTGCCATTGCTTTTGGTGTTTTAGACATGAAGTCCTTACCCGTGCCTATGTCCTGAATGGTA
ATGTCTAGGTTTTCTTCTAGGATTTTTATGGTTTTAGGTCTAACGTTTAAGTCTTTAATCCATCTTGAAT
TGATTTTTGTATAAGGTGTAAGGAAGGGATCCAGTTTCAGCTTTCTACATATGGCTAGCCAGTTTTCCCA
GCACCATTTATTAAATAGGGAATCCTTTCCCCATTGCTTGTTTTTGTCAGGTTTGTCAAAGATCAGATGG
TTGTAGATATGCGGAGTTATTTCTGAGGGCTCTGTTCTGTTCCATTGATCTATATCTCTGTTTTAGTACC
AGTGCCATGCTGTTTTGGTTACTGTAGCCTTGTAGTATAGTTTGAAGTCAGGTAGCGTGATGCCTCCAGC
TTTGTTCTTTTGGCTTAGGATTGACATGGCGATGTGGGCTCTTTTTTGGTTCCATATGAACTTTAAAGTA
GTTTTTTCCAATTCTGTGAAGAAAGTCATTGGTAGCTTGATGGGGATGGCATTGAATCTATAAATTACCT
TGGGCAGTATGGCCATTTTCACGATATTGATTCTTCCTACCCATGAGCATGGAAGGTTCTTTCATTTGTT
TGTATCCTCTTTTATTTCATTGAGCAGTGGTTTGTAGTTCTCCTTGAGGAGGTCCTTCACATCCCTTATA
AGGTGGATTCCTAGGTATTTTATTCTCTTTGAAGCAATTGTGAATGGGAGTTCACTCATGATTTGGCTCT
CTGTTTGTCTGTTATTGGTGTATAAGAATGCTTGTGATTTTTGCACATTGATTTTGTATCCTGAGACTTT
GCTGAAGTTGCTTATCAGCTTAAGAAGATTTTGGGCTGAGACATTGGGATTTTCTAGATATACCATCATG
TCATCTGCCAACAGGGACAATTTGACTTCCTCTTTTCCTAACTGAATACCCTTTATTTCCTTCTCCTGAC
TAATTGCCCTGGCCAGAACTTCCAACACTATGTTGAATGGGAGTGGTGAGAGAGGGCATCTCTGTCTTGC
ACCAGTTTTCAAAGGGAATGCTTCCAGTTTTTGCACATTCAGTATGATATTGACTGTGGGTTTGTCATAG
ATAGCTCTTATTGTTTTGAGATATGTCCCTTGAGTACCTAATTTATTGAGAGTTTTTAGCGTGAAGTGCT
GTTGAATTTTGTCAAAGGCCTTTTCTGCATCTATTGAGATAATCATGTGGTTTTCGTCTTTGGTTCTGTT
TATATGCTGGATTACATTTATTGATTTGCATATATCGAACCAGACTTGCATCCCAGAGATGAAGCCCACT
TGATCATGGTGGATAAGCTTTTTGATGTGCTGCTGGATTCAGTTTGCCAGTTTTTTATTGAGGATTTTTG
CATCAATGTTCATCAAGGATATTGGTCTAAAATTCTCTTTTTTGGTTGTGTCTCTGCCCGGCTTTGGTGT
CAGGATGATGCTGGCCTCATAAATGAGTTAGGGAGGATTCCCTCTTTTTCTATTGATTGGAATAGTTTCA
GAAGGAATGGTACCAGTTCCTCCTTGTACCTCTGGTAGAATTCGGCTGTGAATCCATCTGGTCCTGGACT
CCTTTTAGTGGGTAAGCTATTGATTATTGCCACAATTTCAGCTCCTGTTATTGGTCTATTCAGAGATTCA
ACTTCTTCCTGGTTTAGTCTTGGGAGAGTGTATGTGTGGAGGAATTTATCCATTTCTTCTAGATTTTCTA
GTTTATTTGCATAGAGGTGTTTGTAGTATTCTCTGATGGTAGTTTGTATTTCTGTGGGATCAGTGGTGAT
ATCCCCTTTATCATTTTTTATTGTGTCTATTTGATTCTTCTCTCTTTTTTTTCTTTATTAGTCTAGCTAG
TGGTCTATCAATTTTGTTGATCCATTCAAAAAACCAGCTCCTGGATTCATTAATTTTTTGAAGGGTTTTT
GTGTCTCTATTTCCTTCAGTTCTGCTCTGATCTTAGTTATTTCTTACCTTCTGCTAGCTTTTGAATGTGT
TTGCACTTGCTTTTCTACTTCTTTTAATTTGATGTTAGGGTGTCAATTTTGGATCTTTCCTGCTTTCTCT
TGTGGGCATTTAGTGCTATAAATTTCCCTCTACACACTGCTTTGAATGTGTCCCAGAGATTCTGGTATCT
TGTGTCTTTGTTCTCGTTGGTTTCAAAGAACATCTTTATTTCTGCCTTCATTTTGTTATGTACCCAGTAG
TCATTCAGGAGCAGGTTGTTCATTTTCCATATAGTTGAGTGGTTTTGAGTGAGTTTCTTAATCCTGAGTT
CTAGTTTGATTGCACTGTGGTCTGAGAGATAGTTTGTTATAATGTCTGTTCTTTTACATTTGCTGAGGAG
AGCTTTACTTCCAACTATGTGGTCAATTTTGGAATAGGTGTGGTGTGGTGCTGAAAAAAATGTATATTCT
GTTGATTTGAGGTGGAGAGTTCTGTAGATGTCTGTTAGGTCCACTTGGTGCAGAGCTGAGTTCAATTCCT
GGGTATCCTTGTTGACTTTCTGTCTCATTGATCTGTCTAATGTTGACAGTGGGGTGTTAAAGTCTCCCAT
TATTAATGTGTGGGAGTCTAAGTCTCTTTGTAGGTCACTCAGGGCTTGCTTTATGAATCTGGGTGCTCCT
GTATTGGGTGCATATATATTTAGGATAGTTAGTTCTTCTTGTTGAATTGATCCCTTTACCACTATGTAAT
GGCCTTCTTTGTCTCTTTTGATCTTTGTTGGTTTAAAGTCTGTTTTACCAGAGACTAGGATTGCAGCCCC
TGCCTTTTTTTGTTTTCCATTTGCTTGGTAGATCTTCCTCCATCCCTTTATTTTGAGCCTATGTGTGTCT
CTGCATGTGAGATGGGTTTCCCGAATACAACACACTGATGGGTCTTGACTCTTTATCCAATTTGCCAGTC
TGTGTCTTTTAATTGGAGCATTGAGTCCATTTACATTTAAAGTTAATATTGTTATGTGTGAATTTGAACC
AGTCATTATGATGTCAGCTGGTTATTTTGCTCGTCAGTTGATGCAGTTTCTTTTTAGTCTCAATGGTCTT
TACATTTTGGCATGATTTTGCAGCGGCTGGTACCGGTTGTTCCTTTCCACGTTTAGTGCTTCCTTCAGGA
GCTCTTTAAGGGCAGGCCTGGTGGTGACATTTGCTTGTCTGTAAAGGATTTTATTTCTCCTTCATTTATG
AAGCTTAGTTTGGCTGGAGATGAAATTCTGGGTTGAAAATTCTTTTCTTTAAGAATGGTGAATATTGGCC
CCCACTCTCTTCTGGCTTGTAGAGTTTCTGCTGAGAGATCCGCTGTTAGTCTGATGGGCTTCCCTTTGTG
GGTAACCCGACCTTTCTCTCTGGCTGCCCTTAACATTTTTTCCTTCATTTCAACTTTGGTAAATCTGACA
ATTCTGTGTCTTGGAGTTGCTGTTCTGGAGGAGTATCTTTGTGGCGTTCTCTGTATTTCCCTAATCTGAA
TGTTGGCCTGCCTTGCTAGATTGGGGAAGTTCTCCTGGATAATATCCTGCAGAGTGTTTTCCAACTTGGT
TCCATTCTCCCTGTCACTTTCAGGTACACCAATGAGATGTAGATTTGGTCTTTTCACATAGTCCCATATT
TCTTGGAGGCTTTGTTCATTTCTTTTTATTCTTTTTTCTCTAAACTTCCCTTCTTGCTTCATTTCATTCA
TTTCATCTTCCATTGCTGATACCCTTTCTTCCAGTTGATCGCATCAGCTCCTGAGGCTTCTGCATTCTTC
ACGTCGTTCTCGAGCCTTGGCTTTCAGCTTCATCAGCTCCTTTAAGCACTTCTCTATATTGGTTATTCTA
GTTATACATTCGTCTAAATTTTTTTCTAAGTTTTTAACTTCTTTGCCTTTGGTTTGAATTTCCTCCTGTA
GCTCATAGTTTGATTGTCTGAAGCCTTCTTCTCTCAACTCTTCAAAGTCATTCTCCATCCAGCTTTGTTC
CATTGCTGGTGAGGAACTGCGATCCTTTGGAGAAGGAGAGGTGCTCTGCTTTTTAGAGTTTCCAGTGTTT
CTGCTCTGTTTTTTCCCCATCTTTGTGGTTTTATCTAGTTTTGGACTTTGATGATGGTGATGTACAGATA
GGTTTTTGGTGTGGATGTCCTTTCTGTTTGTTAGTTTTCCTTCTAACAGAGAGGACCCTCAGCTGCAAGT
CTGTTGGAGTTTGCTAGAGGTCCACTCCAGATCCTGTTTGCCTGGGTATCAGCAGCGGTGTCTGCAGAGC
AGTGGTTTTTTGTGAACCGTGAATGCTGCTGTCTGATCGTTCCTCTGGAAGTTTTGTCTCAGAGGAGTAC
CTGGCCATGTGAGGTGTCAGTCTGCCCCTACTGGGGGATGCCTCCCAGTTAGGCTGCTCAGGGGTCAGGG
GTCAGGGACCCACTTGAGGCAGTCTGCCCGTTCTCAGATCTCCAGCTGCGTGCTGGGAGAACCACTGTTC
TCTTCAAAGCTCAGATGGAAATGCAGAAATCACCCGTCTTCTGCGTCACTCACGCTGGGAGCTGTAGACC
GGAGCTGTTCCTATTCGGCCATCTTGGCTCCTCCCCCATGAGATGGTATCTCATTGTGGTTTGATGTGCA
TTTCTCTGATGACCAGTGATGATGAGCATTTTTTCATGTGTCTGTTGGCTGCATAAATGTCCTCTTTTGA
GAAGTGTCTGTTCATATCCTTTGCCTACTTTTTGATGGGGTTGTTTTTTTCTCATGAATTTGTTTGAGTT
CTTTGTAGATTCTGGATATTAGCCCTTTGTCAGATGGGTCAATTGCAAAAGTTTTCTCCCATTCTGTAGG
TTGCCTGTTCACTGTGATGGTAGTTTCTTTTGCTGTGCAGAAGATCTTTAGTTTAATTAGATCTCATTTG
TCAATTTTGGCTTTTGTTGTCATTGCTTTTGGTGTTTTAGACATCAAGTCCTTGCCCATGCCTATGTCCT
GAATGGTATTGCCTAGGTTTTCTTCTAGGATTTTTATGATTTTAGGTCTAACATTTAAGTCTTTAATCCA
TCTTGAATTAATTTTCGTATAAGGTGTAAGGAAGGGATCCAGTTTCAGCTTTCTACATATGGCTAGCCAG
TTTTCCCAGCACCATTTATTAAATAGGGAATGCTTTCTCCATTTCTTGTTTTTGTCAGGTTTGTCAAAGA
TCAGATGGTTGTAGATGTGTGGTGTTATTTCTGAGGGCTCTGTTCTGTTCCATTGGTCTATATCTCTGTT
TTGGTACCAGTACCATGCTGTTTTGGATACTGTAGCCTTGTAGTATAGTTTGAGGTCAGGTAGCGTGATG
CCTCCAGCTTCATTCTTTTGGCTTAGGATTGTCTTGGCAATGCGGGCTCTTTTTTGGTTCCATATGAACT
TTAAAGTAGTTTTTTCCAATTCTGTGAAGAAAGTCATTGGTAGCTTGATGGGGATGGCATTGAACCTATA
AATTACCTTGGGCAATATGACCATTTTCAAGATATTGATTCTTCCTACCCATGAGCATGGAATGTTCTTC
CATTTGTTTGTGTCCTCTTTTATTTCCTTGAGCAGTGGTTTGTAGTTCTCCTTGAAGAGGTCCTTCACAT
CCCTTGTAAGTTGGATTCCTAGGTACTGTATTCTTTTTGCAGCAATTGTGAATGGGAGTTCACTCATCAT
TTGGCTCTCTGTTTGTCTGCTATTGGTGTATAGAAATGCTTGTGATTTTTGCACATTGATTTTGTATCCT
GAGACTTTGCTGAAGTTGCTTATCAGCTTAAGGAGATTTTGGGCTGAGACAATGGGGTTTTCTAAATATA
CAATCATATCATCCTCAAACAGGGACAATGTGACTTCCTCTTTTCCTAATTGAATACACTTTATTTCTTT
CTCTTGCCTGATTGTCCTGGCCAGAACTTCCAACATTATGTTGAATAGGAGTGGTGAGAGAGGGCATCTC
TGTCTTGTGCCAGTTTTCAAAGAGAATGCTTCCAGTTTTTGCCCATTCAGTATGATATTGGTTGTGAGTT
TGTCATAAATAGCTCTTATTATTTTGAGATGTGTTCCATCAATATCTAGTTTATTGAGAGTTTTTAAGAA
AAAGTGCTGTCGAATTTTCTTGAAGGCCTTTTCTGCATCCATTGAGATAATCATGTGGTTTTTTGTCACT
GGTTCTGTGTATGTGATGGATTATGTTTATTGATTTGCGTATGTTGAACCAGCCTTGCATCCCAGGGATG
AAGCCAACTTGATCGTGTTGGGTAAGATTTTTGATGTGCTGCTGGATTTGGTTTGCCAGTATTTTATTGA
GGATTTTCACACGGGTGTTCATCAGGGATATTGGACTAAAATTCTCTTTTTTTGTTGTGTCTCTGCCAGG
CTTTGGTATCAGGATGATGCTGGCCTCATAAATGAGTTAGGGAGGACTCCCTCTTTTTCTATTGATTGTA
ATGATTCCAGAAGGAATGGTACCAGCTCCTCTTTGTACCTCTGGTAGAATTCAGCTGTGAATCCATCTGG
TCCTGGACTTTTTTTGGTTGGTAGGCTATTAATTATTGCCTCAATTTCAGAGACTGTTATTGGTCTATTC
AGAGATTCAACTTCTTCCTGGTTTAGTCTTGGGAGGGTGTATGTGTCCAGGAATTTATCCATTTCTTCTA
AGTTTTCTGGTTTATTTGTGTAGAGGTGTTTATAGTATTCTCTGATGGTAGTTTGTATTTCTGTGGGATC
GGTGGTGATATCCCCTTTATCATTTTTTATTGTGTCTATTTGTTTCTTCTTTCTTTTCTCTTTATTAGTC
TTGCTAGTGGTTTCTCAATTTTGTTGATCTTTTAAAAAAAACAGCTCCTGGATTCATTGATTTTTTGAAG
GGTATTTTTGTCTCTCTTTCAATTCTTCTCTGATCTTAGTTATTTCTTGCCTTCTGCTAGCTTTTGAATT
TGTTTGCTCTTGCTTCTCTAGTTTTTTTAATTGTGATGTTAGGATGTCAATTTTAGATCTTTCCAGCTTT
CTCTTGTGGGCATTTAGTGCTATAAATTTTCCTCTACACACTGCTTTAAATGTGTCCCAGAGATTCTGGT
ACATTTTGTCTTTGTTCTTATGGTTTCAAAGAACATCTTTATTTCTGCCTTCATTTTGTTATTTACCCAG
TAGTCATTCAGGAACAGGTTGTTCAGTTTCCATGTAGTTGTGCAGTTTTGAGTGAATTTCTTAATCCTGA
GTTCTAATTTGATTGCACTGTGGTCTGAGAGATGGTTTGTTGTGATTTCTGTTCTTTCACATTTGCTGAG
GAGTGCTTTACTTCCAACTATGTGGTCAATTTTGGTATAAGGGCAATGTGGTGCTGAGAAGAAAGTGTTT
TCTGTTGATTTGGGGTGGAGAGTTCTGTAGATGTCTATTAGGTCTGCTTGGTGCAGAGCCGAGTTCAATT
CCTGGATATCTGTCTAATATTGACAGTGGGGTGTTAAAGTCTTCCATCATTATTTTGTGGGAGTCTAAGT
CTCTTTGTAGGTCTCTAAGGACTTGCTTTATGAATCTGGGTGCTCCTGTATTGGGTGCATATATATATTT
GGGATATTTAGCTCTTCTTGTTGAATTGATCCCTTATCCATTATGTAATGGCCTTCTTTGTCTCTTTTGC
TCTTTATTTGTTTAAAGTCTGTTTTATCAGAGACTAGGACTGCAACCCCTGCTTTTTTTTTTTTTTTTTT
TTTTTTTTTTTTGCTTTCCATTTGCTTGCTAGATCTTCCTCCAATCCTTTATTTTTGAGCTTATGTGTGT
CTCTGCATGTGAGATGGGTCTGCTGAATACAGCACACTAATGGGTCTTGTTTCTTTATCCAATTTATCAG
TTTGTGTGTTTTAATTGGGGCATTTAGCCCATTTAGATTTAAGGTTAATATTGTTATGTGTGAATTTGAT
CCTGTCATTATGATGTTAGCTGGCTATTTTGCCCGTTTATTGATACAATTTCTTCATAGCATCGATGGTC
TTTACTATTTGGCATGATTTGCAGTGGCTTCTACCAGTTGTTTCTTTACATGTTTAGTGCTTCCTTCAGG
AACTCTTGTAAGGCAGGCCTGGTGGTGACAAAATCTCTCAGCATTTGCTTATCTGTAAAGGATTTTATTT
CTCCTTTGCTTATGAATCTTAGTTTGGCTGGATATTAAATTCTAGGTTGAAAATTCTTTTCTTTAAGAAT
GTTGAATATTGGCCCCCACTCTCTTCTGGCTTGTAGAGTTTCTGCTGAGAGATCAACTGTTAGTCTGATG
GGCTTCCCTTTGTGGGTAACCCGACCTTTCTCTCTGGCTGCCCTTAACATTTTTTCCATCATTTCAACCT
TGGTGAATCTGACAATTATTTGTCTTGGGGTTGCTTTTCTCAAGGAATATCTTTGTGGTGTTGTCTGTAT
TTCAGGAATTTGAATGTTGGCCTGCCTTGCTATGTTGGGGAAGTTCTCCTGGATAATATCCTGAAGAGTG
TTTTCCAACTTGGTTCCATTCTCCCGATCACTTTCAGGTACACCAATCAAATGTAGATTTGGTCTTTTCA
TAGAGTCGCATATTTCTTGGAGGCTTCGTTCATTTCTTTTTACTCTTTTTTTCTCTAACCTTGTCTTCTC
ACTTTATTTCATTAATTTGATCTTCAGTGACTGATACTCTTTCTTCCACTTGATCAAATCAGCTACTGAA
GCTTGTGCATGCATCACGAAGTTCTCGTGCCATGGTTTTCAGCTCCATCAGGTCATTTAATGTCTTCTCT
ACACTGTTTATTCTACTTAGCCATTTGTCTAACTTTTTTCACGGTTTTCAGCTTCCTTGTGATGGGTTAG
AACATGCTCCTTTAGCTTGGAGAAGTTTGTTATTACCGATTTCTGAAGCCTACTTCTGTCAACTCATCAA
AGTCATTCTCTGTCCAGCTTTGTTCCATTGCTGGCAAGGACCTGCAAACCTTTGGAGGAGAAGAGGTCCT
CTGGTTTTTAGAATTTTCAGCTTTTCTGCTCTGGTTTCTCCCCATCTTTGTGGCTTTACCTACCTTGGTC
TTTGATGTTGGTGACCTACAGATGGGGTTTTGGTGTAGATGTCCTTTTGTTGATGTTGATGCTATTCCTT
TCTGTTTGTTAGTTTTCCTTCTAACAGTCAGGTCCCTCAGCTGCAGATCTGTTGGAGTTTGCTGGAGGTC
CACTCCAGACCCTGTTTTCCTGGGTATCTCCAGTGGAGGCTGCAGAACAGCAAATATTGCAGAACAGCAA
ATATTGCTGCCTGATCCTTCCTCTGGAAGCTTTATCCCAGAGGGGCACCTGCCTATATGAGGTGTCAGTT
GGCTCCTACTGGGAGATGTCTCCCAGTTAGGCTACATGGGGTTCAGGGACCCACTTGAGGAGGTAGTCTG
TCCATTCTCAGAGCTCAAATGCCATGCTGGGAGAACCCCTTCTCTCTTCAGAGAAGGCAGACCAGGATGT
TTAAGTCTGCAGAAGTTTCTGCTGCCTTTTGTTCAGCTATCCCCTGCCTACAGAGGTGGAGTCTATAGAG
GCAGTAGGCCTTGCTGAGCTGTGGTGGGCTCCACCCAGGTCGAGCTTCCCAGCCACTTTGTTTACCTACT
CAAGCCTCAGCAATGGCAGATGCCCCTCTCCCAGCCAGGCTGCCACCTCACAGTTCGATCTCAGGCTGTT
GCACTTTCTCCATGGGCATGGGACCTGCCAAGCCAGGCATGGGAGAGAATCTTCTTGTCTGCCGGTGGCT
AAGACCTCGGGAAAAGTTCAGTATTTGGGCTGGAGTGTCCTGTTATTCCAGGTACAGTCTGTTGCAGCTT
CCCTTGGCTAGGAAAGGGAAATCCCCTGTCCCCTTGCACTTCCCGGGTGAGGCTATGTCCCACCCTGCTT
CAGCTCACCCTCTGTGGGCTGCATCCACTGTCCAACCAGTCCCAGTGAGATGAACCAGGTACCTCAGTTG
GAAATGCAGAAGTCCCCTGTCTTCTGCATTGATAGTGCTGGGAGCTGCAGACTGGAGCTGTTCCTATTCA
GCCATCTTGGAACAGAGCACCACTTTAGTGTATATTCTTATATACCTCAATCATACACAAATATTTTTAC
TTTACAAAATTAGACCATGCATCAGATTATGCTATGGTTTGAATGTATATGACAAAATTCACATGTTGGA
AGCTTAATCCCCAATGCAACAGTGTTGGGTGGTGAGGCCTAATAAGTGGTGAATGGATTAGTGTAGTTAT
CACAGGAGTGGGTCAGTTATCTCTAGAGCAGCACTCTCTCCCCCATGTGCTCTCTTCTGCCTTCCATTAT
AGGATGATGCAGCACAAAGGCTTTTCTCTGATGCTGGCCACATGTTCTTGGACTTCCCAGCCTCCAGAAC
AGTGAGCTAAATTTCCGTTCATTAAAAATTACTCAGTCTCTCTGTCTCAGAGCACACCGACTGACTGTTG
ATGTGTGTAACAAAGTGTTTATTTTCTTCAAATAACCAGCTCTATAATAATTCTTTATGTTTCCAGAAGT
CTGTTTAGCTTTCTTCAAAGGAAGATTTTTCTCATTTGGGGGGTTTTCTTGATTTTAGGGTGGTAAGATT
TCTTTCTTTTTTCCTTTTCTCCTAAAATCAATGCAGGTGAGAGTGGATGGGTAAAGGATTTTGTTTTTAA
ACAGCATGTTAGGTATACTTGTGTGGGTGGAAGTGTTGTTAGTATTTTTCTATGAATCTTGATTAATACT
GTCTATTAGCTCTCATGGCTGGTCAGCAAAATGCGTGAATGTTTAGCTGTAGAACATATGACACAGTTGA
GTCTTTTTTTTTTAAGAAAAGTGAACACAGAATTGAAGGAATTAACATGTACATGTTGCCTTTTGTTAGA
ATGACTAAGTTAAACCTCTTGATTTTTATTTGTCCAAGGCAAACATGACATAAGGATTATGCACTACCAA
AATAACACTCATGGTCACAGAAACTATGCTGCAAGCACACCTGGGGTTCTTTTAAATGGTCATGGCCATG
ATGGTGTGAATTCCATCAATTCAGCAGATGGGTGGGGAAATGAAAATTTTCCTCTAAACTTTTAGGCAAA
GGTAGGCTTTTTTTAAATTGTGGGTTTGTTTTTTTTTTATTATTTTTGCCTTCATTTTTAAATCTTAAAT
GCTACTACTGCAGGCCACAACATGACAAACAATGAGCAGCTAAAGAAACAATGAAAAAGCATTTAAAAAA
ACTCCTGTGTTAGCTAACAGGTTTCTAGAGGTATCACTGTGGTCCACAGAGAAGACTGCAGAAGGTAGCA
GAAAGATGTTGTATTAACTACCACAGCCTTAAAACAAAGTTGGTATATCTTTGGATCATAAAATTGTTCC
TAGGCAGCTTATTTTATTTTTTGGTTAATCAAATAAACAAGAGGTTTGTTTCATGGCAAATATTAAATAA
ACAATATCCTAGTCTCAGGTATTCTGTTATAGTAACAGAAAATAAAAGAGATAACATAAATTAATATATT
AAATTTAAAATTTTAAATGTGAAACATTCATCTAATATGCTTAAAGGTTGAATGCCAACTCATTATATAA
ATAAAACCTTCATACTACAGAGTGCTTCACATTGTAAAATATGATGTATGTCTTAGTTTAATCCCAGGGA
GGGTGATAATAACAATACTAGATAATATTAAAAGGCAAATGATGGAAAACACACTCAAAGGGGGAAAAGT
CCATGGTAATTTCAAATCTACATGAAGCAACCCTGAAATATACTTCTTAACTCACCAAATCTGAGCATTT
ATTACATAATTGGCTCTTAGCCCAGGGGCCAGGGCTTCAAGTGAGGAAAGAAACAAGGTCCCTGGCCTCA
TGGAGCTTCCACACTATGGTGTAAGCAAAGACAGTGACAAGCAAGCAGATAAGTAAAATTGTAGACTAGG
CTAAACATGAGGGAAGGGAAAACAGAGCCATCAAAGAGGAACACACAGGACTGGCTTAGGGAGGCCAGGG
AGCCTTTCGTGAAGAAGAGGCCTTTGAGCTGAGACCCAAAGCCAAGAAGGGCCAGCCACTTGAACAGCCA
AGCAGATTGGTCACAGGGCCACTCTTCTTCCTGGTTAAACAAGAAGAGTTGGACAGGCTCAAGCACTGAT
AGAAGGCAAGCGGGGCTGGAACATGGTAGGCAATTTGGTTTCCCTTTGTGAAAATCAGGGACTAGAACTT
TGGTAAACAAGACCTCAAGTGTGGGTGAGAGAGTGGGAAAATAGACAATGCTCATATTAAACATTTCAAA
ATATATCACTGACATTTCACCGAAGAAGACCTACAGATGGCAAATAATCACATGAAAAGATGCCCAACAC
CATTAATCATTCGGAAAGTTCAAAATAAAACCACAAAATGTAGCACTGTACACCGATTGGAACAGCTTAA
ATTAAAAAATGCTGATGACACTAAGTGCTGTGGGAATGCTGAGAAACTAAACAACTCATACATTACTGAT
GGGGATGTAAAATGATACAGCCACTCTGGAAAACAGTTTTGCAGTTTCTTAAACATGCAACTGGGCACAG
TGACTCATGCCTGTTTCCCAGCATTTTGGGAGGCTGAGGCGGGTGGATTAATTGAGCTCAAGAATTCAAG
ACCAGCCTGGGCAACATGGTGAAACCCCATCTCTACAGAAAATACAAAAATTAACCATGTGTGTTGGTTT
GTGCCTGTGATCCCAGCTACTTGGGAGGCTGAGGTGGGAGGATCACTTAAGCCTGAGAGGTGGAGGTTGC
AGTGAACCAAGATCATGCCACTGCTCTCTAGCCTGGGTGACAGAGTGAGACACAGTCTCAGATAAAAAAA
AAAGAAAGAAAGAAAAGAAATGATAGACACTTGAATGAATGACATTCAAGTGAACGTGCTTTAGATAACT
CCAGCTCCCAGATTTTGTAAAGCCACCTTCAAACTTGCAACAGTTTGGCAGTTTCTTTTTTTATTATTTT
TTATTTTATTTTTATACTTTAAGTTTTATGGTAATGTGCATAACGTGCAGGTTAGTTACATATGTATACA
TGTGCCATGTTGGTGTGTTGTACCCATCAACTCGTCATTTAACATTAGGTATATCTCCTAATGCTATCCC
TCCCCTATCCCCCCACCCCACAACAGGCCCTGGTGTGTGATGTTCCCCTTCCTGTGTCCATGTGTTCTCA
TTGTTCAATTCCCACCTATGAATGAGAACATGCGGTGTTTGGTTTTTTGTCCTTGCGATAGTTTGCTGAG
AATGAAGGTTTCCAGCTTCATCCATGTCCCTATAAAGAACATGAACTCATCCTTTTTCATGGCTGCATAG
TATTCCATGGTGTATATGTGCCACATTTTCTTAATCCAGTCTATCATTGTTGGACATTTGGTTTGTTCCA
AGTCTTTGCTATTGTGAATAGTGCCGCAATAAACATATGTGTGCATGTGTCTTTATAGCAGCATGATTTA
TAACCCTTGGGTATATATCCAGTAATGGGATTGCTGGGTCAAATGGTATTTCTAGTTCTAGATCCCTGAG
GAATCACCACACTGACTTCCACAATGGTTGAACTAGTTTACAATCCCACCAACAGTGTAAAAGTGTTCCT
ATTTCTCCACATCTTCTCCAGCACCTGTTGTTTCCTGACTTTTTAATGATTGCCATTCTAAGTGGTGTGA
GATGGTATCTCATTGTGGTTTTGATTTGCATTTCTCTGATGGCCACTGATGATGAGCATTTTTTCATGTG
GCTTTTGGCTGCATAAATGTCTTCTTTTGAGAAGTGTCTGTTCACATCCTTCGCCCACTTTTTGATGGGC
CTGTTTGTTTTTTTCTTGTAAATTTGTTGGAGTTCATTGTAGATTCTGGATGTTAGCCCTTTGTCAGATG
AGTAGATTGCAAAAATGTTCTCCCATTCTGTAGGTTGCCTGTTCACTCTAATGGTAGTTTCCTTTGCTGT
GCAGAAGCTCTTCAGTTTAATTAGATCCCATTTGTCAATTTTGGCTTTTGTTGCCATTGCTTTTGGTGTT
TTAGACATGAAGTCCTTGCCCATGCCTATGTCCTAAATGGTATTGCCTAGGTTTTCTTCTAGGGTTTAAA
TGGTTTCAGGTCTAACATTTAAGTCTTTAATCCATCTTGAATTAATTTTTGTATAAGGTGTAAGGAAGGG
ATCCAGTTTCAGCTTTCTACATATGGCTAGCCAGTTTTCCCAGCACCATTTATTAAATAGGGAATCCTTT
CCTCATTTCTTGTTTTTGTCAGGTTTGTCAAAGATCAGATGGTTGTAGATATGTGGTATTATTTCTGAGG
GCTCTGTTCTATTCCATTGGTCTATATCTCTGTTTTGGTAATAGTACCATGCTGTTTTGGTTACTGTAGC
CTTGTAGCATAGTTTGAGGTCAGGTAGCGTGATGCCTCCAGCTTTGTTCTTTTGGCTTAGGATTGACTTG
GCAATGCAGGCTCTTTTTTGGTTCCATATGAACTTTAAAGTAGATTTTTCTAATTCTGTGAAGAAAGTCA
TTGGTAGCTTGATGGGGATGGCATTGAATCTATAAATTACCTTGGGCAGAATGGCCATTTTCACAATATT
GGTTCTTCCTACCCATGAGCATGGAATATTCTTCCATTTGTTTGTATCCTCTTTTATTTCCTTGAGCAGT
GGTTTGTAGTTCTCCTTGAAGAGGTCCTTCACATCCCTTGTAAGTTGGATTGCTAGGTATTTTATTCTCT
TTGAAGCAATTGTGAATGGGAGTTCCCTCATGATTTGGCTCTCTGTCTGTTATTGGTGTATAAGAATGCT
TGTGATTTTTGCACATTGATTTTGTATCCTGAGACTTTGCTGAAGTTGCCTATCGGCTTAAGGAGATTTT
GGGCAGCGACGATGGGGTTTTCTAGATATAGAATCATGTCATCTGCAAACAGGGACAATGTGACTTCCTC
TTTTCCTAATTGAATACCCTTTATTTCCTTCTCCTGCCTGATTGCCCTGGCCAGAACTTCCAACACTATG
TTGAATAGGAGTGGTGAGAGAGGGCATCCCTGTCTTGTGCCAGTTTTCAAAGGGAATGGTTCTAGTTTTC
ACCCATTCAGTATGATATTGGTTGTGAGTTTGTCATAAATAGCTCTCATTATTTTGAGATACGCTCCATC
AATACCTAATTTATTGAGAGTTTTTAGCATGAAGCGTTGTTGAATTTTGTCAAAGGCCTTTCTTGCATCT
ATTGAGATAATCATATGGTTTTTGTCATTGGTTCTTTTTATATGCTGGATTACGTTTATTGATTTGCATA
TGTTGAACCAGCCTTGCATCCCAGGAATGAAGCCCACTTGATCATGGTGGATAAGCTTCTTGATGTGCTT
CTGGATTCAGTTTGCCAGTATTTTATTGAGGATTTTTGCATCGATGTTCATCAGGGATATTGGTCTAAAA
TTCTCTTTTTTTGTTGTGTCTCTGCCAGGCTTTGGTGTCAGGATGATGCTGGCTTCATAAAATGAGTTAA
GGAGGATTCCCTCTTTTTCTATTGATTGGAATAGTTTCGGAAGGAATGGTACCAGCTCCTCCTTGTACCT
CTGGTAGAACTCGGCTGTGAATCCATCTGGTCCTGGACTTTTTTTGGTTGGTAAGCTATTAATTATTGCA
TCAATTTCAGAGCCTGTTATTGTCTATTCAGAGATTCAATTTCTTCCTGGTTTAGTCTTGTGAGGGTGTA
TGTGTTCAGGAATTTATCCATTTCGTCTAGATTTTCTAGTTTATTTCATAGAGGTGTTTATAGTATTCTC
TGATGGTAGTTTGTATTTCTGTGGGATTGGTGGTGATATCCCCTTTAACATTTTTTATTGCATCTATTTG
ATTCTTCTCTCTTTTCTTCTTTATTAGTATTGCTAATGGTCTGTCAGTTTTGTTGATCTTTTCAAAAAAC
CAGCTCCTGGATTCATTGATTTTTTGAAGGGTTTTTTGTGTCTCTATTTCCTTCAGTTCTGCTCTGATCT
TAGTTATTTCTTGCCTTCTGCTAGCTTTTGTATGTGTTTGTTCTTGCTTCTCTAGTTCTTTTAATTGTGA
TGTTAGGGTGTCAATTTTGGATCTTTCCTGCTTTCTCTTGTGGGCATTTAGTGCTATAAATTTCCCTCTA
CACACTGCTTTGAATGTGTCCCAGAGATTCTGGTATCTTGTGTCTTTGTTCTCGTTGGTTTCAAAGAACA
TCCTTATTTCTGCCTTCATTTCGTTATGTACCCAGTAGTCATTCAGGAGCAATTTGTTCAGTTTCCATGT
ATTTGAGTGTTTTTGAGTGAGTTTCTTTATTATTATTATTATTATTATTATTATTATTATCATTATTATA
CTTTAAGTTTTAGGGTACATGTGCACAACGTGCTGGTTTGTTACATATGTATACATGTGCCAAGTTGGTG
TGCTGCACCCATTAACTCATCTTTTAGCATTAGGTATATCTCCTAATGCTATCCCTCCCCCCTCCCCCCA
CCCCACTACAGTCCCTGGTGTGTAGTGTTCCCCTTCCTGTGTCCATGTGTTCTCATTGTTCAATTCCTGT
GAGTGAGAACATGCGGTGTTTGGTGGGTTCTAGTTTGATTGCACTGTGGTCTGAGAGACAGTTTGTTATA
ATTTCTGTTCTTCTACATTTGCTGAGGAGTGCTTTACTTCCAACTATATGCTCAATTTTGGAATAGGTGT
GGTGTGATGCTGAAAAGAATGTATATTCTGTTGATTTGGGATGGAGAGTTCTGTAGGTGTCTATTAGGTC
CACTTGGTGCAGAGCTGAGATCAATTCCTGGATATCCTTGTTAACTTTCTGTCTCATTGATCTGTCTAAT
GGTGACAGTGGGGTATTAAAGTCTCCCATTATTATTGTGTGGGAGTCTAAGTCTCTTTCTAGGTCTCTAA
GGACTTGCTTTGTGAATCTGGGTGCTCCTGTATTGGGTGAATATATATTTAGGATAGTTAGCTCTTCTTG
TTGAATTGATCCCTTTACCATTATGTAATGGCCTTCTTTGTCTCTTTTGATCTTTGTTGGTTTAAAGTCT
GTTTTACCAGAGACTAGGATTGCAACCCCTGCCTTTTTTGTTTTCCATTTGCTTGGTAGATCTTCCTCCA
TCCCTTTATTTTGAGCCTATGTGTGTCTCTGGTACGTGAGATGGGTTTCCTGAATACAGCACACTGACGC
GTCTTGACTCTTTATCCAATTTGCCAGTCTGTGTCTTTTAATTGGAGCATTTAGCCCATTTACATTTAAG
GTTAATATTGTTATGTGTGAATTTGATGCTATCATTATGATGTTAGCTGGTTATTTTGCTTGTTAGTTGA
TGCAGTTTCTTCCTAGCCTCAATGGTCTTTACAATTTGGCATGTTTTTGCAGTGGCTGGTACCAGTTGTT
CCTTTCCATGTTTAGTGCTTCCTTCAGTAGCTCTTTTAGGGCAGGCCTGGTGGTGACAAAATCTCTCAGC
ATTTGCTTGTCTGTAAAGTATTTTATTTCTCCTTCACTTATGAAGCTTAGTTTGGCTGGAGATGAAATTC
TGAGTTGAAAATTCTTTTCTTTAAGAATGTTGAATATTGGCCCCACTCTCTTCTGGCTTATAGAATTTCT
GCCGAGAAATCAGCTGTTAGTCTGATGGGCTTCCCTTTGTGGGTAACCTGACCTTTCTCTCTGGCTGCCC
TTAACATTTTTTCCTTCATTTCAACTTTGGTGAATCTGACAATTCTGTATCTTGGAGTTGCTGTTCTCGA
GGAGTATCTTTGTGGCGTTCTCCGTATTTCCTGAATTTGAATGTTGGCCTGCCTTGCTAGATTGGGGAAA
TTCTCCTGGATAATATCCTGTAGAGTGTTTTCCAACTTGGTTCCATTCTCCCCGTCACTTTCAGGTACAC
CAATCAGACGTAGATTTGATCTTTTCACGTAGTCCCATATTTCTTGGATGCTTTGTTCATTTCTTTTTAT
TCTTTTTTCTCTGAACTTCTCTTTTGGCTTCATTTCACTCATTTCATCTTCCATCACTGATACCCTTTCT
TCCAGTCAATCAAGTCGGCTACTGAGGCTTGTGTATTCATCATGTAGTTCTCATGCCTTGGTTTTCAGCT
CCTTTAAGGAGTTCTCTGCATTGATTATTCTAGTTTGCCATTCATCTAATTTTTTTTTAGGTTTTTAACT
TCTTTGCCATGGGTTTGAACTTCCTCCTTTAGCTCAGAGTAGTTTGATCGTCTGAAGTCTTCTTCTCTCA
AATCATCATGGTCATTCTCCATCCAGCTTTGCTCCATTTCTGGTGAGGAGCTGTGTTCCTTTGGAGGAGG
AGAGGTGCTCTGATTTTTAGTTTCCAGTTTTTCTGCTCTGTTTTTTCCCCATCTTTGTGGTTTTATCTAC
CTTTGGTCTTTGATGATGGTGAAGTACAGATGGGGTTTTGGTGTGGATGTCCTTTGTGTTTGTTAGTTTT
CCTTCTAACAGTCAGGACCCTCAGCTGCAGGTCTGTTGGAGTTTGCTGGAGGTCTACGCCAGACCCTGTT
TGCCTGGGTATCAGCAGCAGAGGCTGCACAACAGCAGATATTGGTGAACAGCAGATGTTGCTGCCTGATC
GTTCCTCTGGAAGTTTTGTCTCAGAGGAGTACCCGGCCATGTGAGGTGTCAGTCTGCCCCTACTGGGAGG
TGCCTCCCAGTTAGGCTACTCAGGGGTCAGGGACCCACTTGAGGAGGCAGTCTGTCCATTCTCAGATGTC
CAGCTCCATGCTGGGAGAACCACTACTGTCTTCAAGGCTATCAGACAGGGACATTTAAGTCTGTAGAGGA
TTCTGCTGCCTTTTGTTTGGCTGTGCCCTGCCCCCAGAGGTGGAGTCTATAGCGGTAGGCAGGCCTCCTT
GAGCTGTGGTGGGCTCCACTCAGTTCGAGCTACCAGGCCGCTTTGTTTACCTACTCAAGCCTCAGCAATG
GCGGGCACCCCTCCCCCAGCCTCGCTGCCACCTTGCAGTTTGATCTCAGACTGCTGTGCTAGCCATGAGC
AAGGGCCCATGGGCATAGGACCCTCTGAGCCATGCACGGGATATAATCTCCTGGTGTGCCATTTGCTAAG
ACCTTTGGAAAAGTGCAGTATTAGGGTGAGAGTGACCCAATTTTCCAAGTGCCATCTGTCACCCCTTTCT
TTGATTAGGAAAGGGAATTCCCTGACCCCTTGCACTTCCCAGGTGAGGCAATGTGCTGCCCTGCTTTGGC
TCATGCTTGGTGCACTGCACCCTCTGTCCTGCACCCACTTTCCGACACTCCCCAGTGAGATGAACCTGGT
ACCTCAGTTGGAAATGCAGAAATCACCCGTCTTCTGCGTTGCTCATGCTGGGAGCTGTAGACTGGAGTTG
TTCCTATTCGACCATCTTGGTTCCACCTGGCAGTTTCTTAAAAACAAAAACAAAAGACATGCAACTACCA
TATGACCTAGCAATTGCACTCCTGGGCATTCATCCCACATGAACACTATGTTCACACAAAAACCTGCACA
TGGATGTTTCTAATAGCTTCATTTGTAACAGTACAAACCTGGAAACAATCCAGTTGTTCTTTAACTGATG
AATGGCTAAACAATGGCACATCATACATGAAATACTACCCAGAAATAAAACGACCAAATTATTGATATAC
TCAACAACCTGGATAAATCTCCAGAGAATTATGCTGAGTGAAATAAACAATTTAAACATCTTACATATTG
TGTGATTCCACTTATGTGTCATTGGGAGAAACAGTGAAATGCACATGAGATCTCTTAATACTTTCTTAAT
AATTGTCAGATCTCTTTCTGGGTATTATTTCAGTTGAATATGAATCTACAATGATCTAAAAATAAAGTTT
AATTTTAAAATACACCTCTGAGAACAGTGTTTGTGTTGGGATCAATTTCAAACAGGTGATACACAGCAGA
AGTCCATTTAGTGCAGGCCTCAGGTGTGCCACTTAATCTCTCATCTCCTGCCTTCACACCTGCAAAATGT
TGGGGTTGGACCATAAAGAAGCTTCAGGACCTCCTCTTTGCTTCTACAATTCCATGACCTTACTGAGCTA
TACACATTTGTGGAACCTTTGTTTTGGCCTTATATTTATCAGAGACCCTCTGAAAATCTTTATGGAAACA
GCAGTAACTACCTTTCTGGCATTACAACAAAAGAAGTAAATTCTGCCTTCCACCCTCCTGAAAACTGCTT
TGCATGCTACAGCAAGATTACTGGAATTACAAAAGGAGAAACACCAAGCATGGCTTTTTCATGGCTAAAA
TGATCCCCAAATTCACAGTGTCCTCACAATGTCCTCTTCCACAAAGAAGGAACTTCTTCCAGACACACAC
AATTTGATCAAGTTAATAGTTTCTTAAAAATATTCAGATCTCTTTTTTAGAAACTGGGGGAAGAACTGGG
GGCCTTTAGGAACTCTGTTTTGCATTCAATATTCAATCATTCATTCATTCATTTATACTGTAAGCCCTGG
AGGTGCCCTCAGTTGTGACATACTTCTTTCTTGACATTTTTATAAATTCTTCAATGTATTCCTTCCCTTA
TAGGCGTACCCTTTCCAGTTGAGCCATGCTTGTATATACAAACTTAGTCCTCAAATCTCAATCTTGCGAC
CCATTGTATTTTCCAAAGATGACTGCAAAATCATTCTCATCCCACATGCTGTTCTTACAATGCAACTTTG
ACATTCTTACCATGAAGTGATGGAGACTATGTTTCCTCCCCTTGAATCTGAGCAGAGCTAATAGCACATG
TTGGAAGTGACATATGCAACTTCCAAAGATAGGGCATAAAAATTCCATGTGCATCCACCTGCTTCTTGGT
GATACTCACTATTGGAACCCAGCTGCCATGCTACGAGGAAGCCCAAACTCACCCAATTTACCAAGGTAAG
GAGGCTACATGGAGAGGCTAGCCATAGATGTTTTGACCAACCACTCAGCTGAAGTCTCAGCCAACAAATA
ACTAGATCAGCTGATAGACATTCAAGTGAATGTGCCTTTAGATAACTTCAGCTCCCAGATGTAAAGCCAC
CTTCAGCATTTGAGTGCCAGATAAGATTCTAAACATTGTAGAGACAAGCCATCCTCACTATGCTGTCTGA
ATTCCTGTCCCACAAAAGTTGGGTGTGGAATTGATCATAATAAAATTATTATTTTATACCACTAAATTTA
GAATACTTTGTTGAGCAGTAATAGATAACTATGATTATACTTGATAGAATAAACACCCTAACCTCACTCC
CCTCCCTCTCTCAATCTTCTGCTGGTGCTCCCCATTGGCCAAACCCAACTGGAATCCAGAAAGAAAGGAA
GCCCAGTGATGTAACCCATATAAGTCAGCTTTTGGGGGCAGGAAATAGAGTGGAGTGTGGAGCTGGCAAA
ACTGGCAGATATCCAGTGTAGTTTACACTCTGCCTTATTTCATTGACGATGTAAAGTAGATGGCATGAAA
GTTGAAATGCCTAAATTTTGATCATTATGGAATAAATAATAAATACCAATCATTTAATCATCCTTTTCAG
ATAAATCTGTGAAATGAGGTGTTCCGAAGCATAGTTAACTTTTAACTTCCCTTTTGGGTGTGGCTCCATC
ATGAAGAAGAAGCAGAGTTTAATCACTAAGAGTATAGGTTCTGGAGCCAGTCTGCCTGGGTTCAAATCCT
GGCTCTGCTACCAACCAGCTGTATAAATTTGGGTAGCTCCCTTATCCTCTCTGTGTTTCACTTCCCTCAT
CTGTAAGGAGGGATAAAAATATTGCCTCCCTTATAAATTTGTTGTGGAGATCAAATTAGTTAATAAAGAT
AAAACATTTAGCATGGTGCTGGGTAAGAGTAAATACTCCATAAGCATTAGCCATTATTATAACACCTAGA
AGAAGATTACAAGGTGCAAAGTGTGGCAAAGAAACAAGAGGAAAAGTGGCAAAATATCTTTCTTTTTGGC
TTTATTTTCTTCTGAAAAATAGCAATAGCTGATTCAACTATCTCTGATGCTTAGAAATTCTTTAAAAAGA
ATGACTTTATCAGGATAGAAAAAGGTTCAAGAGTGAGTACAGTAGGTAAGAAGGAAAAAAAGCTATCTCA
TTTTTTTATGAACTAGAGGTGTGATCTGTTGAGTTCTCATGAACCAGTGAGACATTATTAGAGCATATTA
TCTTTGAAGTAGGTCTATTACTTTGGTCTTCTCTTCCCAGCTTCCATTCAAAAAATTAAAATCCAAGACA
ATGGTTCTATAAACAACCTCTAGATAAATACTATTAGTAGCAATGACATTCAAGGAGAAAATAAAAGACA
TATTCAAATTGTGTTATGAAGAGTTTATTAAACGGAATATTTATAAAAACATGAGCAAGGCATAAAGAAA
GAAACTGCAAGGGATAGTTTATTACTCTGGGACTGGCAGCTATAAGAGTACTACTGCAACCCCTAGACCT
GAAGGTACAAGAGTACAGAGTCATTGGCTAAACCTGGAGGGAAAGCTGTATGAACACGACTGCAGAGAGG
AGCTGTGTGTGGCATTAGTTGTAGAGATGCAGCTGATTCACATAAGGAGCAAGCCAGGGGAAATCAATAT
CCCAACCTACCTCTCCATCACACCTCCAGCTTGTTGTCAGAGCTCCCTATTGGGGAAACCTAAAGAAGCC
AGAGAGAACAAAAGTGGTTATTGAACTCCATACAGGGTACAGAGCAAAGCAGAGAATAGGTCTGGAGGGG
CAATGGAAGATATAGTGAGGAGCATGCTTCAGTAATGTGTTGGATAACAGTCATCCATCCCCATGGGCTT
GGTTAGAAGATTCCAAGTATTTAGCTAAGTTCTAAAATGTTTTCTATTACAGAGTGTGTAATGGATAGCA
ATTTTGTTTGGTTTTGTTTTACTGTGTTCCATGTCCCAGCATCCATTTGAGGTTTTTGTGCATGTGTGAT
AATAGCACTCCAGTTTTCCTTTGCATAATGACTCTTCCTCCATTCTTAACCCATGCAGTTGTTGTGGGTC
TGACTCCACTCTATGGATCCTAGGGTAGACATGTGATTCAATTTGGCCAACCCAAGCATTTTCTCCTCTG
TCTAGAGGGATGAACTCTTGATCCAAATCAACCCAGTGAGCTTCAGTCCTGAAGCTATTGCTTCAGAAAA
GGGTATCTTTCTTTCTGTTGCAGTTTCTAAGCTTATAGAATCTAAGCCCAAAGTTAGAGCCATCTCTGCC
CCCAGAGAGTAAGAATCTGAGAACACAGACAACAGAGAGGGAAGCAGAGATCAGTGATGGAGAAACTGAG
TCCCAGAGTCCCAGTGGAATTGATGGAACACCTTGAACCCACTGTGCCTAAAACCAAGATACCTCTGGAT
ATTTTAGTTGTCTTTTTCCTACCTCAGCAATGAGAAGTCTTTGGGTTGCAATGAGAGAGGAGGCAGGAAG
GTGCCTCAGTTCATGACTACATAGGCTACTCTGGAAGCTTTCACAAAAAGAGACTGCCTCAGAGCTCTGT
TTCTGCTCAGTCTCATGAAAGAGTTGTGGTTTTTTTTTGTTTGTTTTGGTTTGGTTTTTTTTTTAATCAG
TGAAGAATGACTCATTATTTATCTTGAGGGTGTAACAATGAATTGTTGTAAGATTTATTCAATGTCTTGT
CTTTTTTTTTTTTTTTTTCCTACAGCTGTGGACTCTTCCAGGAAAGAAGAAATCAGAAAACATCACCTTT
TCTCCACACCCACCCTCAACTTCCACTTCTGTACTATAGAAGCAAAATTGATTAGGCTGGCTAATTTGAA
GAGAAAAAGATGATAGGGGCTTTGTGCTTTAGAGGTAGAAGAGGGTAATAGTCAGGTTCACTCTGACAAA
GCCCACTAGAGATGGTAGACCCACTGGTAGAAATGGCTACCTGGATACCCAAGGAGAGCATTAATCATCC
CATCTCATATCTGAGCTCAGTACTGGGGGAGGGGATAATCAGGTCTCACCAAACCTGGCAGCCTTCCACT
GTACGTGTGGGCAAAGACCAACAGCAGTGGTGTTGGTGGTGGAAGTTATCCAAGTCACATGGCAACAAGA
TATGTTATCGGCAGCCAATCCATTTGGGTCTGTAGCAACCTCAATTCTTGTCTCCTCAGAGGAATGAATT
TGAGGGGCATAAGGCAGAAAGAGCTCTAGGCAAGTTTTAGAACAAGAGTGAAAGTTTATTAAGCTTTAGA
GCAGGAATGAAAGTGTACTTGGAAGAGGGCCAAGTGGACAGCTTGAAAGACTAGTGCACAGTTTGACCTA
ATTTGACCTTTTTTTTTTTTTTTTCCTTTTGAAATGGAGTCTAGCTCTGTCGCCCAGGCTGGAGGGCAGT
GGCGTGATCTCAGCTCACTGCAACCTCTGCCTCCTGGCTCAAGCATTTCTCCTGCCTTAGTCTACTGAGT
AACTGGGATTACAGGCATGCACCCAGAGTTAGGGTATCCTGGCTCCCAGTGAAGGGACTGGCCAATTAAT
TTTAGTCATAAAAACTACACACCCAGCTAATTTTTTGTATTTTTAATAGAGACAGGGGTTTGCCACTTTG
GCCAGGCTGGTCTCAAACTCCTGACCTCAAGTGATCCGCCCATCTTGGCCTCCCAAAGTGCTGGGATCAC
AAGCATGAGCCACTGCACCTGGCCCCAGTTTGACCTTTTGACTTGAGGTTTTATACATTAGTGTACTTCC
AAGGTCCTGCATCCCTTCTCCTCTAATTCTTCCCTTGGGGTGGGCTGTCCGCATGGCAGTGGCCTGCTAG
CACTTGGGAGAATGCACAGTGTGTTTACTGGAGTTGTACACATGCTCACTTGAGGCATTCTTCTTTTACC
AGTTGAATGTCCCTGGAAGGTCATATGCCAGTTAAACTCCACCATTTTAATGTGCTTGCTTGAACCCGCT
CACCCAATTCCTGAGATCTTTTTGGGAAGCTGCTGATCACCAGTTTCAGGTGTTTATATTTATTAGGGGA
TTGCCGTTCCCTGGTGCCAGCTGCAACCAATTATTATTTCAGCGAGACAGTTAACAACCGCCTTACCATC
ACCTGATGGCTGCCTGACATTCCTGGTGTGTGTGGTGGGGGTAGGGGGGGAATCCCTATCCTGCTCAGCT
CCTATCTGACTAGCTACCTACTGTAATAGTGGCATCCAAAAGTGACTCAAAACCAAGAGTCTCTATTATT
GTCCTTGACCATTGGGTCAGAAGGGCCATAAAAACAGGGAGATGCTGACAGTTGTATCAATCTTGATGAA
GGAAGAAATTAACTTCATATAATTATTTTTAGAAAAATAGACACGATATTTTTTATGTTCAGTATTATAG
ATTGATTATCTCTGTTAACTTTATGTAATTTATATGCCAGATACCTAAGGTATCTAATAATAGTACAAGA
TAGAAAAAATTTTTATACACTTCATGAGGGTTCTGCAAGACCTAACTGTGGTATTTACAAGAAATATGCC
ATAAATACATTTTTTAATAATTTCAACTTTTATTTTGGATTCAGAGAGTACATGTGCAGGTTTGTTACCC
TGGTATATGGCATGATGTTGAGTTTTGGGGTATGATTGATCCCATCATGCAGGTACTGAGCATAGTACCC
AATAGTTAATTTTTCAACTGCTGCCTCCCTGCCTCCTTCCTCCTTCCTCTAGTACTCCCCAATGTCTGTT
GTTTCCATCTTTACGTCCATGAGTACCCAGTGTTTAGCTCCCACTTGTAAGAAGTGACAGCATGTGGTAT
CTGGTTTGCTGTTCCTGTGTTAATCTACTTAGGATAATGGCCTCCAGCTCTATGCATGTTGCTGCAAAGG
CCACAATGTCTTTCTTTTTATGGCTGTGTAGTACTCTATGGTGTATATATACCATATTTTCTTCATACAT
TCTGCCACTGATGGACACCTAGGCTGATTCTATGCCTGCTATTGTGAATAGTTCTGTGATGAACATGCAA
GTGCGTGTGGTTTTTTGGTATAAAAATTTATTTTCTTTTGGAAGTAATAGGGTTGCTGGGTCAAACAGTA
GTTCCTTTTTAAGTTCTTTGAGAAGTCTCTAAACTGCTTTCCACAGAGGCTGCACTAATTTACATTCCCA
CCAACAGTGTAGAAGCCTTCCCTTTTCTCCACAGCATCACCATCTGTTAGTTTTTGACTTTTAATAGCAG
CCATTCTGACTGGTGTGAGATGGTATCTCAATGTGGTTTTGATTTGCATTTCTCTGATGATGTGATGTTG
AACATTTTTTTCATACGTTTGTTGGCTGCTTGTATGTTGTCTTTTGAGAAGTGTCTGTTCGTGTCTTTTG
CCCATTCTTAATGGGGTTATTTTCTTTTTGCTTGTTCAATTGTTTAAGTTCCTTATAGATTCTGTATATT
AGACCTTTGTTGGATGCACAGTTTGTGAATATTTCTCTCATTCTGTAGGTTGTCTGTTTACTCTGTTGTT
AGTTTCTTTTGCTGTGCAGAAGCTCTTTAGTTCATTTAGGTCCCAGTTGTCAATTTTTATTTTTGTTTCA
ATTGCCTTGGAGGACTTAGTCATAAGTTATTTCCCAAGGCTGATGTCCAGAATGGTGGTTCCTAGGTTTT
CTTCCAGGATTCTTAATTTGGGGTCTTACATTTAAATCTTTAATCCATGTTTCTTTCTTATGCATATGGC
TAGCCAGCTATCCCAGCACCATTTATTGAATAGGAAGTCCTTTCCACATTGCTTATTTTTGTCGACTTTG
TTGAAGATCAGATGGCTGTAGGCGTATGGCTTTATTTCTGGGTTCTATATTCTGTTCCATTGGTCTATGT
GTCTGTTTTTGTACCAGTACCATGTTGTTTTGGTTACTGTAGCCTTATTGTGTAGTTTGAAGTCAGGTAG
TGTGATGGCTCTGGCTTTTTTCTTTTTGCTTAGGATTGCTTTGGCAATTCAGGCTTTTGTTATTGTTGTT
CCAAATGAAGTTTAGAGTAGTTTTTTCTAGTTCTGTGAAAAATTAAATTGGTAGCTTAATATGAATACCA
TTGAATCTGTACATTGCTTTGTGTGGTATGGCCATTTTAATGATATTGATTCCAATCATGAGCATGGAAT
GTTTTTCCATTTGTTTATGACATCTATGATTACTTTCAGGCGGTGTTTTCTAGTTCTCCTTGTAGAGATC
TTTCACCTACTTGGTTAGATTATTCCTAGGTGGGTTTTTTTGTGGCTATTGTGAATGGGATTGTGTTCTT
GATTTGGTTCTCAGCTTGAATACTATTTGTGTATAGAAATGCCACAGATTTCTGTATATTGGCTTTTGTA
TCCTGAGATTTTACTGAGGTCATTTATCAGCTCCAGGAGCCTTTTGAAGGAGTCTTTAGGATTTTCTAGG
TATAGAATCATATCATCAGAGAAGACAGATAGTTTGACTTCTTCTTTTCCTGTTTAGATGGCTTACATTT
TTTCTCTTGTCTGATTGCTCTGGCTTAGACTTTTGGAACTATGTTGAATAGGTGTGATGAGAGTAGGTAT
ACTTGTCTTATGCCAGTTCTCAAGGGGAATGCTTCCAGTTTTTGCTTTTTCAGTATAATGTTGGCTACGG
GTTTGTCATAGATGACTCTTATTATTTTGAGGTATATTCCTTTGATACCAAGTTTGTTTAAGGTTTCTAC
TCTGAAGGGATTTTTGGTCTAATTGAGAGTTTTTTCTGTGTCTATTGAAATGAGTGCAAGGTGTCTTAGT
CTGTTCTCATATTGCTATAGCAGTACCAAGGGGAAAATCCACTCTCATGATCCAATCACCTTCCACCAGG
CCCCATCTCCAATACTGGGGATTACAATTCTACAAGAGATTTGGGTGGGGACACAGATGCAAACAATATC
ATGTGGTTTTTGCTTTTAATTCTGTTTACGTGGTGAATCACATTTATTGATTTGCATGTGTGGCACAAAT
CTTGCATCCCAGGAATGAAGCCTACTTGATCATGGTGAACTAACTTTTTTAAGTGCTACTGGATTCAGTT
TGCTGGTATTTACTTGAGGATTTTTGCATCCATGTTAATCAGGGATATTGGCCTATAGTTTTCTTTCTTT
GTTGTGCCTTTGCCAGGTTTTGGTATCAGGGTGATGCTAGCTTTGTAGAATTAGTTAGGAAGGAATCTCT
CCTTAATTTTTTGGGAATAGTTTCAGTGGGATTGGTAGCAGCTTTTCTTTTTAGGTATGGTAGAATTTGG
CCATGGACCCATTTGGTCTAGGGCTTTTCTCAGTTGGTAGGTTTTTTATTACTGATTGTATTTTGGAACT
CAATATTAGTCTGTTCAGGGTTTCAATTTCTGCCTGATTCAATCTTGGGAGATTGTGTGTTTCTGGGAAT
TTACACATTTCTTCCATATTTTCTAGTCTGTATGCATAGAGGTGTTCATAATAGTCTCTAAGGGCTTTTT
GTATTTCTGTGAGATTGGTTGTAAGGTCACTTTTGTCATTTCTGGTTGTGCTTATTTTTCCTGTTTTTTT
CATTTTTTATTAATGTAGTCTAGTGTCTATCAATCTTGTTGATCCTTTCAAAAAAACTGCTTTTGGTTTC
ATTGATTCTTTGTATGGATTTTTGGATCTCAATCATTCAGTACTGCTCTGAGTTTAGTTCTTTTCTTCTG
CTAGCTTTGGGGTTAGCTCATTCTTGTTTTTATTATTCTTATAGTGTGCTGTTAGATAGGTAATTTGAGA
TCTTTCCAACTTTTTGACATAGGCATTTAGCACTATTAACTTTCCTCTTAACATTGCTTTTGCTGTATCC
CAGAGATTTTCATTGTGTCTCTGTCCATCTTTATTTATTTCAGAGAATTTTTGAATTTCTGTCTTACTTT
TGTTGTTTACCCAAAAGTCATATAGGAGCAACTTGTTTAATTTTCATGTAATTGTGTGATTTGAAAAGAT
CATCTTGGTATTTATTTCTATTTTTATTCCAATATGGTCTGAGAAAATGGTTGTTATGATTTCCATTTTT
TATTTTATTTTTTAAATTATTATACTTTAATTTCTAGGGCACATGTGCACAATGTGCAGGTTTGTTACAT
ATGTATACATGTGCCATGTTGGTGTGCTGCACCCACTAACTCGTCATTTACATTAGGTATTTCTCCTAAT
GCTATACCTCACCACTCCCCCAACCCCATGACAGGTCCCGGTGTGTGATGTTCCCCACCCTGTGTCCAAA
TGTTCTCATTGTTTAATTCCCACCTATGAGTGAGAACATATGGTGTTTGGTTTTCTGTCCTTGCGATATT
TTGCGAGAATGATGGTTTCCAGCTTCATCCATGTCCCTACAAAGGACATGAACTCATCCTTTTTTATGGC
TGCATAGTATTCCATGGAGTACATGTGCAACATTTTCTTAATCCAGTCTATCATTGATAGACATTTGGGT
TGGTTCCAAGTCTTTGCTATTGGGAATAGTGCCGCAATAAACGTATGTGTGCATGTGTCTTTATAGTAGC
ATGGTTTATAATCCTTTGGGCATATACCAAGTAATGGGATGGCTGGGTCAAATGGTATTTCTAGTTCTAG
ATTCTTGAGGAATCACCACACTGTCTTCCACAATGGTTGAACTAGTTTAGACTCCCACCAACAGTGTAAA
AGTGTTCCTATTTCTCCACATCCTCTCCAGCACCTGCTGTTTCCTGACTTTTTAATGATCACTATTCTAA
CTGGTGTGAGATGGTATCTCATTGTGGTTTTGATTTGCATTTCTCTGATGACCAGTGATGATGAGCATTT
TTTCTGTGTCTGTAGGCTGCATAAATGTGTTCTTCTGAGAAGTGTCTGTTCATATTCTTTGCCCACTTTT
TGATGGGGTTGTTTGATTTTTTCTTGTAAATTTGTTTGAGTTCTTTGTAGATTCTGGATATTAGCCCTTT
GTCAGATGGGTAGATTGCAAAAATTTTCTCCCATTCTGTAGGTTGCCTGTTCACTCTGATGGTAGTTTCT
TTTGCTGTTCAGAAGCTCTTTAGTTTAATTAGATCTCATTTGTCAATTTTGGCTTTTGTTGCCATTGCTT
TTGGTATTTTAGTCATGAAGTCCTTGTCCATGCCTATGTCCTGAATGGTATTGCCTAGGTTTTCTTCTAG
GGTTTTTATGGTTTTAGGTCTAACATGCAAGTCTTTAATCCATCTTGAATTAATTTTTGTATAAGGGGTA
AGGAAGGGATCCAGCTTCAGCTTTCTACATATGGCTAGGCAGTTTTTCCAGCACCATTTATTAAATAGGG
AATCCTTTCCCCATTTCTTGTTTTTGTCAGATTTGTCAAAGATCTGATGGTTGTAGATGTGTGGTATTAC
TTCTGAGGGCTCTCTTCTGTTTCACTGGTCTATATCTCTGTTTTGGTAATAGTACTATGCTGTTTTGGTT
ACTGTAGCCTTGTAATATAGTTTGAAGTCAGGTAGGGTGATGCCTCCAGCTTTGTTCTTTTGGCTTAGGA
CTGTCTTGGCAATGCGGGCTCTTTTTTGGTTCCATATGAACTTTAAAGTAGTTTTTTCTAATTCTGTGAA
GGAAGTCATTGGTAGCTTGATGGGGATGGCATTGAATCTGTAAATTACCTTGGACAGTATGGCCATTTTC
ATGATATTGATTCTTCCTACCCATGAGCATGGAATGTTCTTCCATTTGATTGTGTCCTCTTTTATTTCCT
TGAGCAGTGGTTTGTAGTTCTCCTTGAAGAGGTCCTTCACATCCCTTATAAGGTGGATTCCTAGGTATTT
TATTCTCTTTGAAGCAATTGTGAATGGGAGTTCACTCACGATTTGGCTCTCTGTTTGTCTGCTATTAGTG
TATAGGAATGCTTGTGAGTTTTGCACATTGATTTTGTATCCTGAGACTTTGCTGAAGTTGCTTATCAGCT
TAAGGAGATTTTGGGCTGAGATGACGGGGTTTTCTAAATATACAATCACATCATCTGCAAACAGAGACAA
TTTGACTTCCTCTTTTCCTAATTGAATACCCTTTATTTCTTTCTCCTGCCTGATTGCCCTGGCCAGAACT
TCCAACACTATGTTGAATAGGAGTGGTGAGAGAGGGCATCCCTGTCTTGTGACAGTTTTCAAAGGGAATG
CTTCCAGTTTTTGTCCATTCAGTATGATATTGGCTGTGCATTTGTCATAAATACCTCTTATTATTTTGAG
ATACATCCCATCAGTACCTAGTTTATTGAGAGTTTTTAGAGCGAAGGGCTGTTGAATTTTGTTGTAGGTC
TTTTCTGCCTCTATTGAGATCATGATGTGGTTTTTGTCATTGGTTCTGTTTATATGATGGATTACATTTA
TTGATTTGCATATGTTAAACCAGCCTTGCATCCCAGGGATGAAGCCAACTTGATCGTGTTGGATAGGCTT
TTTGATGTGCTGCTGGATTTGGCTTGCCACTATCTTACTGAGGATTTTTGCATCAATGTTCATCACTGAT
ATTGGTCTAAAATTCTCTTTTTTTGTTGTGTCTCTGCCAGGCTTTGTTATCAGGATGATGCTGGCCTCAT
AAAATGAGTTAAGGAGGATGCCCTCTTTTTCTATTGATTGGAATAGTTTCAGAAGTAATGGTACCAGCTC
TTCTTTGTACCTCTGGTAGAATTCGGCTGTGAATCTGCCTGGTCCTGGACTTTTTTGGTTGGTAGGCTAT
TAATTATCACCTCAATTTCACAGCCTGTTATTGGTCTATTCAGGGATTCAACTTCTTCCTGGTTTAGTCT
TGGGAGGGTGTATGTGTCCAGGAATTTGTCCATTTCTTCCAGATTTTCTAGTTTATTTGTGTAGAGTTGT
GTATAGTATTCTCTGATGGTAGTTTGTATTTCTGTGGGATCAGTGGTGATATCCCCTTTATCATTTTTAT
TGCATCTATTTGATTCTTCTCTATTTTCTTTATTAGTCTTGCTAGCGGTCTATTTTGTTGATCTTTTCAA
AAAACCAGCTCCTGGATTCATTGATGTTTTGGAGAGATTTTGTGTCTCTTATCTCCTTCAGTTCTGCTCT
GATCTTTGTTATTCCTTGCCTTCTGCTAGCTTTTGAATGTGTTTGCTCTTGCTTCTCTAGTTCTTTTAAT
TGTGATGTTAGGGTGTTGATTTTAGATCTTTCCTGCTTTCTCTTATGGGCATTTAGTGCTATAAATTTCC
CTCTACATACTGCTTTACATGTGTCCCAGAGATTCTGGTGCATTGTGTGTTTGTTCTCATTAGTTTCAAA
GAAGATCTTTATTTCTGCCTTCATTTCATTATGTACCCAGTAGTCATTCAGGAGCAGATTGTTCAGTTTC
CATGTAGTTGTGCAGTTTTGAGTGAGTTTCTTAATCCCAAGTACTAATTTGATTGCACTGTGGTCTGAGA
GACAGTTTGTTGTGATTGCTGTTCTTTTACATTTGCTGAGGAGTGCTTTACTTCCACCTATGTGGTCAAT
TTTGGTATAAGTGCACTGTGGTGCTGAGAAGAATGTATAATCTGTTGGAGCATTCTGTAGATGTCTGTTA
GGTCTGCTTGGTGCAGAGCTGAGTTCAATTCCTGGATATCCTTGTTAATTTTCTGTCTCATTGATCTGTC
TAATGTTGACAGTGGGGTGTTTACATATCACATTATTATTGTGTGGGAGTCTAAGTCTCTTTCTAGGTCT
CTAAGGACTTGCTTTATGAATCTGGATGCTCCTGTATTGGGTGCATATATATAGTTAGGATAGTTAGCTC
TTCTTGTTGAATTGGTCCCTTTACCATTATGTAATGACCTTCTTTGTCTCTTTTGATCTTTGTTGGTTTA
AAGTCTGTTTTATCAGAGACTAGGATTGCAACCCCTGCTTTTTTTTTGTTTTCCATTTTCTTGGTAGATC
TTCCTCCATCCCTTTATTTTGAGCTTATGTGTGTCTGTGCACTTGAGATGGGTTTCCTGAATACAGCACA
CTGATGGGTCTTGACTCTTTATCCAATTTGCCAGTCTGTGTGTTTAAATTGGGCATTTAGTCCATTTACA
TTTAAGATTAATATTATTATGTGTGAATTTGACCCTGTCATTATGATGTTAGCTGGTTATTTTGCTCATC
AGTTGATGCAGTTTCTTCCTAGCATTGATGGTCTTTACAATTTGGTATGTTTTTGCAGTGGCTGGTACAG
GTTTTTCCTTTCCATGGTTAGTGCTTCCTTCAGGAGCTCTTGTAAGGCAGGCCTGGTGGTGACAAAATTT
CTCAGCATTTGCTTGTCTGTACAGGATTTTATATCTCATTTGTTTATGAAGCTTAGTTTGGCTGGATATG
AAATTCTGGGTTGAAAAAAAATTTTTTTTAAGGACTAGAATAGTGTTTAATATCAATTTCTGAGAAATCA
CATTTATATAAAAGAAATAAAACAGGCCAGCAGAAGTCCAAAAAAGATTCAGCTTACATTATTGCACTTG
GATGAAATATGCTATTTAGAGTAGCATAATATTCAGGCCAGGCCAGGAGGAGAAAGAGACAAATGGAGAG
GACAAACCTCCAGGTAGTATTTATTCTGGATTCCAAACTCTCCTGCGGCCTAAACAGTATTTAGTCTATT
GGAAACATTCAGCAAGGTCTTTACAAAAATGACTGCAGTATCTTCAACACATTTGAGTTGCACTCATACT
TTGTTCCAGTCATGTGCAAGTTTAATGCACAGCTCTACCTCACAAAATGGGACATCTATGACACCAGAAC
TTCCCTGTGCCCAAGGTCATGGACAGGAGGGGAAGGCAGTGAATTTCTACTTTATGCATATTTTAGGGAG
CAATACTGTGGCTATCATTTACCCTTTTGAGCAATCTTGATTTTGGTCATTTATAATTAGTACATGAGAA
AAAGTGACAGTGAATACAAGTGAGTACTAACCGAATTCCTCGGCTGGTACTAGAAAATAATCTTTTCGTT
AAGAATGTGGAATATTGGCCCCCATTCTCTTCTGGCTTGTAGAGCTTCTGCTGAGAGATCCACTGTTAAT
CTGATGGGCTTCCCTTTGTGGGTAACCCGACCTTTCTCTCTGGCTGCCCTTAACATTTTTTCCTTCATTT
CAACCTTGGTGAATCTGACAATTATGTGTCTTGGAGTTGCCCTTCTCAAGGAGTATCTTTGTGGTGTTCT
CTGTATTTCCTGAATTTGAATGTTAGCCTGCATTGCTAGGTTGGGGAAGGTCTCCTGGGTGATATCCTGA
AGAGTGTTTTCCAACTTGGTTCCATTCTCCTCATCACTTTCAGGTATACCAATCAAATGTAGATTTGGTC
TTTTCACATAGTCCCATATTTCTTGGATGCTTTGTTCATTTCTTTTTACTCTTTTTTTCTCTAAACTTCT
CTTCTCACTTCATTTCATACATTTGATCTTCAATCACTGATATCCTTTCTTCCACTGGATCGAATCAGCT
ACTGAAGCTTGTGCATGTGTCACGTAGTTCTCGTGCCACGGTTTTCAGCTCCGTCAGGTCATTTAAGGTC
TTCTCTATGCTGCTTATCCTAGTTAGCCATTCTTCTAATCTTTTTTCAAGGCCTTTAGCTTCCTTTCAAT
GAGTTAGAATATGTTCCTTTAGCTCGGAGAAGTTTATTACCAATCTTCTGAAGCCTAGTTCTGTCAACTC
ATCAAAGTCATCCTCCATCCAGCTTTGTTCCATTGCTGGCAAAGAGCTGCCATCCTTTGGAGGAGAAGAG
GTGCTCTGGTTTTTAGAATTTTCAGCTTTTCTGTTCTGGTTTCTCCCCATCTTTGTGGTTTTATCTACCT
TTGGTCTTTGATGATGGTGACCTACAGATGGGGTTTTGGTGTGGATGTTCTTTTGTTGATGTTGGTGCTA
TTCCTTTCTGTTTGTTAGTTTTACTTCTAACAGTCAGGACCCTCAGCTGCAGTTCTTTTGGAGTTTGCTG
GAGGTCCACTTGAGCCCCTGTTTGCCTGGGTATCACCAGCAGAGGCTGCAGAACAGCAAATGTTACTGCC
TGATCCTTCCTCTGGAAGCTTCATCTCAGAGGGGCACCCAGCTGTATGAGGTGTCAGTCAGTCCCTACTG
GGAGATGTCTCCCAGTTAGGCTACTTGGGGGTCAGAAACCCACTTGAGGAGGCAGTCTGTCTGTTCTCAG
ATCTCAAACTCCATGCTGGGAGAACCACTGCTCTCTTCAAAGCTGTCAGACTGGGACGTTTAAGTCTGCA
GAAGTTTCTGTTGCCTTTTATTCAGCTATGCCCTGCCCCCAGAGGTGGAGTCTACAGAGGCAGGCAGACC
TCCTTGAGCTGTGGTGGGCTCCACCCAGTTCAAGCTTCCTAGCTGCTTTGTTTACTTAGTCAAGCCTCAG
CAATGGCGGACACCCCTCTCCCAGCCTTGCTGCTGCCTCACAGTTCAATCTCAAACTGCTGTGCTAGCAG
TGAGCAAGGCTCTGTTGGCATGGGATCTGCTGAGCCAGGCACAGGGTATAATCTCCTAGTGTGCCACTTG
CTAAGACCATTGGAAAGGCATGTTATTAGGGCAGGAGTGTCCTGGTTTTCCAGGTATGGTCTGTCATGGC
TTTCCTTGGCTAGGAAAGGGAATTCCCCAACCCCTTTTGCTTCTTGGGTGAGATGATGCCCCACCCTGCT
TCATCTTACACTCAGTGGGCTGCTCCCACTGTCCAGCCAGTCCCAATGAGACGAACCCAGTATCCCAGTT
GGAAATGCAGAAATCATCTGTCTTCTGCATCACTCCTGCTGGGAGCTGTAGACGGGAGCTGTAGACTGGA
GCTGTTCCTATTCAGCCATCTGGGAACAATCCCAATTTCCCTTTTTTTAAACTTACTGAGCCTTGTTTTG
TGGCCAAGCATGTGGTTGATTTAAGAATATGTTCTATTTGCAGATGAGAAAAATATATAATCTGTAGTTG
ATGGGAGGAGTATTCTGTAGATGTCCTAGGTCCAATTGATCAAATGTTGAAGTTCACAATTTCTCCGTTA
GTTTTCTGCCTTGATGATTTGTCTGATGCTGTCAGTAGGGTGTTAAAATTCCCCAATATTATTGTGTCTA
TGTCTAAGTCTTTTCATAGGTCTAGAACTACTTGTTTTATGAATCTGGGTGCTCCAATGTTGGGTGTGTA
TATATTTAGGATAGTTAAGTCTTGTTGAATTGAATCTTTTATCATTATGTCATACCCTTCTTTGTCCTTT
TTTACTGTTGTTGTTTTAAAGTGTTTATCTAATATCTAAAGTATTATCTAATATAAGAATAGTAACACTT
GCCCTTTTTTGTTCTGTTTACATAACAAATCTTTCTCTGACATTTACTTTGAGCTTTGGGGTTTCCTTAT
GTGTGAGATAGATCTCTTGAAGACAGCAGACACTTGGGTCCTGTATTTTTATTCAACTTGCCACCCTGTG
CCTTTTAAGTGGGGCATTTAGACCATTTACATTCAAAGTTAACATTGATATGTGAAGTTTTCATCCTATC
ATGAAGTTAGCTCGTTGCTTTGTAGTTTCCATTGTGTGGTTGGTTTATAGGTTCTGTGGGCTATGTACTT
TAGTGTGTTTTGTGGCAGCAGGTATCATTATTTTGTTTCCATGTTTAAAATTCCTTTGAGGCTCTCTTGA
AGGTTGGTCTAGTGGTAACAAATTCCCTTAATGCTTGCTTGTCTGGAAAAGGATTTTATTTCTCCTTCAC
TTATGAAGCTTAGTTTGGTGGGATAAGAAATTGTTGGCTGCAATTTCTTTTCTTTAAGAATCCTGAAAAT
AGGCCACCAATCTCTCCTGGCTTGTAAGGTTTCTGCTGGGAAGTCTGCTGTTAGCCTTTGTACATGATCT
GAGCTTTTCCTCTAGCTGCCTTTAAGTCTTTTCTTTAGTATTGACCTTGGACAGTCTGGTGACTACATGC
CTTGATGACACTCGTTTTGTATAGTATGTTGCAAGTGTTTTCTAGAATGTCTACCTCTCTAGCAAGATAA
GGGAAATGTTCTTGAATTGTTCCCTGAAATACGTTTATTTTCTTTTTTTCCATTTCTCTCAGGAATGTCA
ATAATTCATAAGCTTGGTTGCTATACATAATCCCATGTTTCTCAAAGACTTTGTTTATTTTTTAAATTCT
TTTTTCTGTATTTTTGTCTTACTGAGTTAGTTCAAAAGACTAGTCTTCAAGCTCTGAAATTTTTTCTTCT
ACTTGGTCCAGTCTATTGCTAAAGCTTTCCATTGTATTTTGAAATTCCTTAAGTGAGTTTTTCAATTCCA
GAAGCTCTGGTTGATTTCTTTTTAAAATATTTATCTCTTCCTTCATTTCCTGGATTCCCTTTGAAGTTTC
TTTGTGTTGATTTTCAACCTTATCTTGTATCTCATTGAACTTCCTAACAATCTATCCTTTGAATTATTTA
TCTGTCATTTCTGAGTTTCCATTTTGGTTAGGGTCCTTCGCTGGAGAGGTAGTGTGATACTTTGGTGTCA
CTACATTCAGATTTTTCATTGTGCCAGAATTCTTGTGTCAGTTCCTTCTTACCTAGAGATGCTAGCACTT
CTAATATTTGTAATTATTTTCATGTGGGTAGGATTTTTTGTTTTTCTTTCTTTCCCTATAATAATAACAT
TTTTTTCCCTTTCCTTTCCCCGACTTCCTAGGGAATGTGACTGTAGAGAATCCTAGGTAGGGTCCTTTGG
CTTTGCTTCTATAGTCCTGTGCATTTCTGTCAGCAGGTTTTATTTTACTCTGTGCAGTTCAAACTACAAG
CCATAGATGGCACTTATGGGTAAGAGCCAGCTGTGGCCAGTACAGCTGGGTATATGTGTGATCCTTGTTT
ACTGAGAGAAGCTCTCTGTTGCCTCAGGAAATGGGCTTATTTATGGGGTTCACAGTGGTCTGAGCTCCCT
CCTTACCCCTGGAGAGGCAGGGGGCAAGATGTGTGGGGCTGGACCAGGCAGGTCTGGACCTACAGGTCCC
CTGATGGCAGACACAAGCACCAGCACTGAGGGGAGAATCCAGTGGCCAGCCACCAAGCCCTCAGAGATAT
GCCTAGGCATGAAGCTGGGAAGCCTCCTCAACCCCAAGTTCTCTGCATGGGGATGGCGATGGCCTAAACT
TCTGATCCAACAGAGTGCATGCTGCAGGTGCCTGGAGATCTGCCTGGGGGTAAAACAGAGAGGGTCCCAC
TGCACCATAATCTACGTACAGGAAGCATGAGGTGGCTGAGGCTGTTGATCCAGGCCAGGGGGTACTCTGA
ATACCTAGGGATCTGCATGGGCGTGGAGCAGAGAAGGCCCCGCTGCACCACCATCTATGCCCATGAAGAG
TGCGGCTGCTCAGGCTGCTGGTCCAGGCAAGGGGATGGTACTCTGATTGCCTGAATTTTGGCTTGGGGGT
GGAGTGGAAAGGGGCCCTACTGCATCACGGTCTTAGGGTAGCAGATTGGTGTACCCAGCAATGACACATA
CACACCTATTCCAGGTCACCAGCTGGCCCTAGCTGTAAGATTCGTTGTCTGAGAGAAACTATAGCTGTAG
CAGCTCTCTTCCTGCTCCAGGTCTGTGATGGGGGAGAGCAAAATTCCAGCACCTACTGCTGAGGTACTTT
TCACAGTTCTGGCTGTGGAAGCTTCTACCCAACTCCAGAGCATGTGCTCCAATCTGTGGCCCAGGACTGA
AGTTCCTGAGCAGCCATGCTGCTGGGTTGCCAAAGAATGGCAGACTTTGTATGTGCCTGGGTTAAAAATG
GTGTCCTGCCCTCAGTTCCAGGTCTGGAAAAATGCTTACAGCTTTTCTCAGTGTCTTTCCCTCATAGCAC
CTTCAAGCCTTTCCCCAGTATAGCTCCAGGGCCTGGGAAAACAAAGTGCTCTCCCTTGGCCTGAATTGCT
TGGATCCCCAGTGGAAAGGTGAGTCACAGAGATAGGCTCTCTGCCTCTCTTGTGTACTGGTGCTTCACTC
ACTTTAATCAGCCCCATGTCATCACAGGGGCTGTTTGCCCACCCCTTCTCCTCCCTGGGATCTGGGGTTT
CCTTTGTGATTCTAGTGGATTCCCATTTTCCTTCTTGAAATGAAGCTCAAAGAGTTGATCTTTGTGTACT
ACCTCGCTGTTTCCGAGTGGATGAGGCATGCTGAAAGCCTCTAATCCACCATCTTGGAAAAAATAAATTT
TTTTTTAAAAAGCAAAATCCAAATATGTAGGATAAACAAATTGAAATATCTAGTGTACAATGTAAGGACT
ATAGTTAATAGCGTATTGTATTTGGGATTTTGCTAAATGAGTAGACTATGGCTGATGCCACATGGAAGAG
GAATAGGTAACTATGTGAGATGATAGAAATGTTCATTTGCTCCACTGTAGTAACCATTTTACAATATATA
TGTATTTTATAATATCGTGTTGTATACCTTAAATATACACAATAAAATTTATTTTTTTAAAGAAACCAAC
CAGAACAGTTCCCCAGATTTACTCATGAAGTTATTCTCTTTCTCCACCACCAACCAACAGCATTCCCTCA
TCAATTGTGTGCTCTATTTTTTTGGCAGCCAATGCATGAGTAGTGAGATTATTATTATATAATAAAATAA
TATGTTCAAATTTTTAAAAAACAGATAGTTTAAAGAAAAAGGGAAAATTATTATAGCTTGTAAACATTTA
CCTTAAGAAAACTAGAGTGATGTTTCAGGACAAGAAATAATACTAGAGATAAAGAGAAATGTCTTATGAT
GATAACAGAGTATTTAATCAAGAATGCCTCATAAATGTGCATGTATCTAATTACAGAGCTTCAAATATAC
ATGAAGCAAAAGCTGACAAAAGAGAAATAAGCCCACAGTAATACTTGGGAATTTCAAATCTCTTCTCTCA
GTAGTTGGTAAAACAGAAAACTCAGTAAGAATATAGAAGAATGGAATAGCAGTATCAACCAACTTGATCT
AGATATTTACAGAACAACATTTCTAGGATGCTCCATGGAACAACAATAACATATACATTATTTTCAGATG
CACATGGAACACTCATCAAGGCAACATATATGCAGGATTATAGTCTAAACAAATTTAAAGCACTAAAACA
ATATAGACTGTGTCCTCTGACTACAAAAGAATCAATTAGAAATTAATAACAGATATTGAAAAATCCACAA
ATGTTTGGAGATTAAACATCTCTAATCATGTATTATAGATCATATCACAAAGAATATGAGGATATATTTT
TACCTAAATAATAATTAAAATACAATACATCATAATTTGTAGGATACAGCTGAAGCAGTGATTGGGGGAA
ATTTAGAGCTTTAAATGCTTACATTAGAAAGGAATAAAAGTCTAAAATTAATGATACAAAATTTTACATT
AAGAAGCTAAAAAAACAGAAGAACAAATTGAACCCAAAGTAAGTAAGTAGAAGGTAAGAAATAAAAATAT
GAATAAAATAAATGAAATTTGAAAATATTTAATTAACAGGAAAAAAACCAATGAAACCAAAAGCAGATTC
TTTGAAAAATTGTTGTTTCTAATTAGACCAAGAAAAAAAGGATATGAGTTACTAAATTCAGGAATGAAAG
AGGAGACATCACTGCAGGCATTAAAAAGATAAAAGTGGACTATTATGAACAAATGCATGCAACAAATTGA
ATAACTTAGAGGAAATGGGCAAATTTATTGAAAGACATAAGCTACCAAAATTAACATAAAAAGAAACAGG
GAAACCTAATAGCACTGTATTTATTAAAGAAATTTAATGTGCCAAAGTAATTAAAAGTAGAAAAGATTTT
TCATTAAATAGTGCTTGAACCACTGGATGCCTATGTGAAAAAAGCATGAACTTCAACTCTTACCTCACAG
TAAATGCAAGACTAATTATAAATAGAATAGAGACCTAAATGTAAAAATAAAAATTATAAAATGTTTACAA
CAAAACATAGGAAAATGTCTTCTTAAACCTGGAGCAGACAAAGATTTCTTAGATATCACATAAAATATGA
AAGAATAATATTAAACATTCCATATTTCAAAAGTCACCTTTAAAAAATAAAACAAGCCCCAACAGATTTG
TTGTTTGTGTTACTTTTATCTGATGAAAGACCTGTATCCAGAATATATAAAGAACATTTACAACTTGATA
ATGAAGACAACACAGTTTTAAAATTGGGTAAGTCATTTGACATTTTAAAAAGATGAGAATGATCAATATA
TGCATAGAAAGATGTTCAACATTTTCAGCCATAAAGTTAAAGCCACATTGATATATTTTTACATACCCAT
AGAATGGCTAAAAATAAAACCAAATAACTGAGAATGTCATGGGTGAGGTTATGGAGCCACTGAAACTCTC
TCATATATTGCTGAGACAAATGTAGAATGGTACAACCACTTTAGAAAACAGTTGAACAGTTCCTTACTTA
TTTACACTGCCATGTATCTGTCAATTCTATTCCTACATATATACCAATGAGAAATAAAAACATACATCCA
TTCAGAGACTTATACACAAATGCTCATAGTAGCTTTATTCATAATATCCTAAAACTAGAAACAACCCAAA
TGTCCATAAACAAATGAATGGTTAAACAAATTGTGGTATATCATTACAATAGAAGACTATTTCATAATAA
AAGACAACAGACTATTGATATACAGAGTGTGGATCTCAAAAACAATGCTGAGTGAAGGAAGCCAGACACA
AAAGAATACATGCTGCATAATTCCTTTTATGTGATATTTTAGAAAAAGGAAAACTAACCCATAGTGACAG
AAAATAGGTCAGTAGTTACTTGTGTCTGGTGGTTGGGGGTGGTATTGACAATAAAGAGGCCTAAAAGAAC
TTTTCAGGATAATGGAAATGTCCTATAGCTTGATCGGGGTGGTAGGTGCACAAATGTATACATGTGTCAA
AACTCAAACTGTATATTTAAAATGTACACATTGTATGTATATTAAACCTCATTAAGATTGATTTATATAT
CATTGTGATAATCTTACAAAATACTAAAATATAAAGTTTAAGAAATGGTTTATATTTTCAAAATATAAAA
TATGAGAAAAATTCAAAGATGAATCCAGAATATTAGGTCCACAATCCAAGAAAATGGGAAACAAGATTGG
GCACAGTGGCTCACACCTGTAATCCCAGCACAAGCCCCTGAAGTCCGGGGTTTATGCCCAGCCTGGGAAA
CATAGAGGAGCTTGTCCGTACAAAAAAAATTAAAATATCAGCCAGGCGTGGGGGCACACACCTGTATTCC
CAGCCACTCAGGAGGCCGAGAGGAAGATCACTTAAGCCCAGGAGTTCGAGGCTGCAGTGATTTATGATCG
TGCCACTGCCCTCCAGCCTGGGCTGCAGAGTGAGACCCAAAAGACTGTCTCTAAAAAATAAAAGAGAGAG
AGAGAGAGAAAAGAAAAATGGGAAACAAGGAGAGAAAGGAAGAAACAAAACAAACAAAATCCCATTATTT
TCCTGAGTATAAAGAAAACAGAAATCTTCAGTTTCAAATGTTGTTGATTTATTCATTGAATTCATTGATT
ACTTGGTTCTCTTATACTTCCATTGTATTAATAACAGGGCCACAACGATGTTTCAGGTCTCTAAGTACCA
ATTTTAACTCAGTCTCCTTTCCTTAGTTCACATTTGTTTGTGTAAATGGCCTGTGGAAAGGCTAGGGGAA
TCATCCCAGTGTACACTTGCAAGGCTGCTGCAGGGGGCCTGGAACCTGGCCTTTTCATCCATCTTTGGCC
TCTGGAAACTGGACAATGGATCATGACTATATATTGAAGAAACTGCCGTCAACCTCCCAATCAGGCATCC
TTGATTTATTTTACTCATGTAGATGGAATCATACCCTTCTTGGCTGCCCTTCTAGTTTTTCCTCAGGGAC
ACTGTTTTCTATTAATCAGCTCCACAATTCTCTGCAAGTCAGATCCATTCATTACATTTTGTCCTTGCAT
TAAGATAATTGCCATTACCTGGCTTCTGATGAGTAAGAACCACCACCTGTTTTCTATTGTGTGCATTGAG
CGGGGCAGGTCCTGTTATCAGTAAGCCCAGGTCTTTAGTGGCATTTTCTACTGACAGCCTGGCCTGCTGA
GGAGTGCTGGCACTGAACTTCTTACTGATGCTGGAGCTTCTCACACCAGGAAAATTCTTATTGCTTCAGT
AACACAGATGGCTAGTGGGCTTTCCAGCCTTACACAGCATACTCACCCTGGTATGTGTACTTCTCTGAGC
CTTTTATTCTTTTCTACCATCTACCTTGGCAACTCTGGTATTTACCTTACTGAGTGTGAGCTATTGACCT
TTCCATGCCTCTAAGAGCCATCTTAGGGGTGTGTTTGCACCATCTCTTTGTGTCCTTGCTAGAATTTCAA
GTCGCATACCCTAGAAGAGTCTCCCAAACTGCTAAATTCTCTTTTCAAACAACATGCTCTGACACCTTGA
TCCAGAACCCTTAGAAACCAATACTATCTATACTCTTCTAGTTCTTGTTTATAAAAAATGGCTAGGTCCT
GAAGTTCCTTTATCACTTCTAAGATGCCTCTGGCTGTTTTTGCAGCAACTTAACCCTAGGTATAGGCCCA
TGGCCAAGTATGTAGGTGGCCCTTGATCCTGAGATGGGCACCTGTTATCTTGAAAAGGAAAAGCTTCTGC
ATTGCCTTTGAGCAAGGGGAGAGGGCTAACCCTTACTAGGGAGGAGTGAACTACTTCTAATTTTTTTTTT
TAAGGAGTCTCCCTGTGTCACCCAGATTGGACTACAGTGGAGCAATCTCAGCTCACTGCAACCTCTGCCT
CCCAAATTCAAGCAATTCTCCCACTTCAGCCTCCCAAGTAACTGGGACTACAGGTGTAAGTCACCATACT
TGGCTAGTTTTTGTATTTTTAGTAGAGATGAGGTTTCACCATGTTGGCCAGGCTGATTTCAAACTCCTGA
CCTCAGGTGATCTGCCCGCCTTGGCCTTCCAAAGTGCTGGAATTACAGGAATGCGCCACCGCACTCAGCT
GGAGTAAACCACTTCTGTAGGAATCAGAGGAAAATGAAGATTCAAGATATGGGGGGCATCAACTGCAATG
TTCCCATACCACGTGTCAGGGTCTTATTTTTACTCAACAAAGGCCCTGACCCTGGCATAGCAGGTCTGCC
TATGTTATGAGTTGAACCTCCTTTGGGATTCATTACTCTTATTTTCTGGGCTTGATCCTCAACTTTTTTG
GACCTTCTGTGAAGGAAACAAGAGCTTCTTCTTATGCTACTAAGGAGAACTCTGCCTTTCACCCCTAGCT
TATCTTTTTATTCAAGGCCTTAATTGAGCTTGGTGAAGCCACCCGATTCTATTGCCTCTCTAGTTAGTAT
TTTCCTCATTATTTCTCCAATGTCAGATATCAGCATTTTCTTCCACCAGTATACCATCCAACTTCATCAA
CTGTGATTGTTTTAACAACTAAACAACCATCTCACGCTGGGATTGTATGTCCTCTGCCTACCACCAGCAG
TACCTTCTGCCACAGATTGGACTCTCTAGGAAGCAGACTCTAGATAAAGACTATCATATAGAAGGTTTAT
CAGGAGGTTCCCTTGGCTCCAACACCTGGGGAAGAAAGGGGACTGAGGGGAGAGAGGGGAAAGAAGGAGA
CTGGGCAGAGGAAGAAATTGAGATATGATGCAGACTAAATAAAGCTTCAGTTGACCCTTTGGCCATTTCT
GAAAATGGAATGACCCTTCAGAGATATTCCTAATTGGGGTGAGAAGGCTGAGCCTTTATACTCCCATGTT
AAACAGTCATTGGATGTGGACGACCTTGAGAAGGGTGGCTGTCTTCACCTGGAGGCACTCCCAGTAGCTG
GGGCAATAGCTTCTTCATTCTGGGGAGAGTTTGAACACATTACAGCTATCGCACAGCAACCATCCACCTC
TTTCTTCCATTCAAGGACTAAATATGCCGTGTGTGTGTGTGTGTGTGTGATTGAAAGTAAAGTAAAACCT
GACACTCTGGCCAGGCGCAGTGGCTCACACCTGTAATCCCAGTATTTTGGGAGGCCGAGGCAGGCAGATC
ACGAGGTCAGGAGATCGAGACCACCCTGGCTAACATTGTGAAACCCCGTCTCTACTAAAAATACAAAAAA
TTAGTCGGGCATGGTGGCGGGTGCCTGTAGTCCCAGCTACTCAGGAGGCTGAGGCAGGAGACTGGCGTGA
ACCTGGGACACGGAGCTTGCAGTGAGCAGAGATGGCACCAATGCACTCCAGCCTGGGTGAGAGAGCGAGA
CTCCATCACAAAAAAAAAAAAAAAAAAACCTGACGCTCAATGTGCTTTCCAAATATCTTGGAGCTCCAGT
GACCCCTTCACTTCCTAGAACTTCCTAGTCATAAACACTTCTGTGACCACAGCAATGAGGTTGTTTTCTT
TCTTTTTCTTTTTTTTGTTGGTCTTTCTTTTTTGTTTTGGATATGTTAATACTTACTATTTATCAAACAT
TTACTATGAGCCAGGCCCTGTGCAAGGGTATATATATGGATAATCTTTCATGAATGATCTCATTTAATCA
TCACTTCAATTCTATTTTGTAAACTTGAGTAAGCCTTTAGTAAGAAAATAGAGATTGAGGTTGAATTGTG
TTTCCAAGTCACGCTACTAGTTCTTATTGGAATCTGTGTGGAACCCAGATCTGACTCCAAAGTCAATCTT
AGTAATGACACTGCAATTGGCCACCTGCTTCTTTATCTCCAACTGCCTCAGCCAAAGGTCAACAGGTACA
CTGTAGGCCACTGTTCTTGATCAAGCCCTGTTCCCTGCAGCATACATTCCTAAACAATGCCTTTTGAGGT
ACAACTTATAGAATCATTTTATTAAAGTTCTGATCTTTTTTCTATACATTCCCACTGTGTTCAAACCTAA
GACTCAGCTGTCCTCCCAGGCTCAATTGAAGTCTCCTTTCTAGCTGTACTTTTCTTAGGTATTCCAGACC
AGAATAGCCTCCCAGTGCCTAACAAAGCTTTCCCACCAGTGAGAAGGATTTAGCCACATTTTTACTGCTT
AGTATCTTCATATATGTTTCTGTTCCCTTCAACAGATTGTAAACATCACGCACGGTCTTTCACACCACTA
CCCTATATAATGTATTGTACATAGGAGACATTTAGAAGCAGATTACATTAATTTTGTATTAATGTCATGA
ATTACTTAGTGATATGCCCTTGGGCTCTCTTCTGTTTCCTCATTCTCTAATAATGATATAATTTTTATAT
TTTCTTAGGTTTCCCATGATGCTGAAATCCTTATCTATCCTATATATTTGTCACTCTGCACTTCCTCTCT
TGCATAGCTCTGTCCTGGGAACCCCAGGCAGTTAAGTTTATTAGTGATGATTAACACAAGCTGGTTATGT
TCCATTTAAGGCTAACAGTTCTCATGGTTATAATTAAACTTTTTCTGTTTTAGGTACAATTAAACCCACA
GATTAAACCTTATATTTTCCAGGGAAAATATTGTATGATCTATTGTACCTAGTGACTAAAGTGAAATTTT
AGAATGGTTTGAAACCTTGCTGCAAAAAGTGTGGTCCATGGACCAGGAACAGCAGTGTTACCTGGAGGCC
TGTTAGAAATGTAGAAAATTGTCCCCCACCCAGATATGCAGGATCAGAATCTGCATTCTAACAAGATCTG
CAGGTAATTCCTATCAATATTTAAGTTTGAGAAGTTCTACTTTAAAAAATAATTTAATGGCAGCTCTATA
TAAAAGTGGTTCTCCATTAGTGCCTACCATGGGCCAGCCACATGTTTGATGCTTCATACAGTTCTAATTA
TCCCAACAGTCCTGAAGGTGCTATTTCTGTTTACAGATGAAAAACCTGATACTTAGAGGCTAACTTAGCC
AAGATCGTTCTGCTTATAATCAGTAGTGCTGATCTTGGAGTGTAGCACCATCTGCTTCGAAGACTATCTT
TCAGGCTTTCTGTTGCAGATGCAGCAGATGCTCTCAGAGCCTGCCTATATGTCCCTGCCCCTTAGCATTC
CAGAGTGCAGGGGCTGGACTGGTCCTTGCCTCCCCTGCAGCAGTGAGAGGTGATGGTGTGCTGGCAGCCC
TTGCAGCCCTTGCCCACTCTCAGCACCTCCTTGGCCTCGGTGCACACTCTGGCAGCACTTGAAGAGCCCT
TCAGCCCACCACTGCACTGTGGGAGCCCCTCTCTGGGCTGGCCGAGGCTGGAGCTGGCTCCCTCTGCTTG
TGGGGTGATGTGGAGGGAAAGGCGCAGGTGGGAACCTGGGCTGCGCCCAGTGCTTGTGGGCCAGCACAAG
TTCTGGGTGGGTGTGGGCTTGGTGGGCCCTGCACTTGGAGCGGCAAGCAGTGAGGAGCTTAGCACCTGGG
CCAGCAGCTGCGGAGGGTGCGCCGGGTCCCCCAGCAGTGCTGGCCCACCAGGGCTGCGCTCGAATTCTCG
CGGGGCCTCAGCTGCCTCCCTGTGGGGAAGGCCTCAGGACCTGCAGCCCTCCCGGCACAAGCCTTCCCAC
CCCCTGCCCACCGCTGCCCCCACCCCCCCATCACTGCAGCCCCCCGCCCCGCCTACAGCCACCCCAACCC
CCACCCCACCATGGGCTCCTGCGAGGCCTGAGCCTCCCTGACGGGCAACGCCCCCTGCTCTGCTGCGCTG
GGTCCCATCGACTGCCCAAGGGCTGAGGAGTGCGGGCACAAGGCACGGGATTGGCAGGAAGCTCCACCTG
CACCGGGGTGCAGGATCCACCAGGTGAAGCCAGCTGGGCTCCTGAGTCTAGTGGGGACGTGGAGAACCTT
TATGTCTAGCTAAGGGATTGTAGACACACCAATCAGTACTCTGTGTCTAGCTCAAGGTTTGTGAATGCAC
CAATCAGCATTCTGTATCTGGCTAATCTGGTGGGGACTTGAAGAACTTTTATTTCTAGCTAAGGGATTGT
AAATACACCAATCAGCACTCTGTGTCTAGCTCAAGGTTTGTAAACACACCAATCAGCACTCTGTATCTAG
CTAATCTGGTGGGGACTTGGAGAACCTTTATGTCTAGCTAAAGGATTGTAAACATACCAATCAGCACCCT
GTGTCTAGCTCAAGGTTTGTAAATGCACCAATCAGTGATCCGTGTCTAGCTAATCTAGTGGGGATTTGGA
GAACTTTTGTGTCTAGCTCAGGGATTGTAAACGCATCAATCAGCACTCTGTCAAAACGGACCAATCAGCT
CTCTGTAAAACACACCAATCAGCTCTCTGTAAAATGGATCAATCAGCAGGATGTGGGTGGGGCCAGATAA
GGGAATAAAAGCAGGCTGCCAGAGCCAGCAGTGGCAACCCCCATGGGTCCCCTTCCACACTGTGGAAGCT
TTGTTCTTTCACTCTTTTCAATAAATCTTGCTGCTTCTCACTCTTTGGGTCCGCACTGCCTTTATGAGCT
GTAACACTCACCACGAAGGTCTGTAGCTTCACTCCTGAGGCCAGTGAGACTAGAAACCCACCAGAAGGAA
GAAGCTCCAAACACGTCAGAACATCAGAAGGAACAAACTCCGGACGCCCCTTTAAGAACTGTAACGCTCA
CCGGGAGGGTCCGCAGCCTCATTCTTGAAGTCAGTGAGACCAAGAACCCACCAATTCCAGACACAGCAGT
TCTCAAGCAAAGACCGATGAGAGTTAGTGTCTAAATTCCCTGGCTCCCTTGGCGCTCAGGTGAGATAATT
TTGTGCTGTGTTTACACTACAGCTTACAGTTTCCCTGCGAGATTAATGTCCAATGTACTAATCTGGAAGC
TGGCTTAATAATGCACCTTTTATTAATCCCACCTCATCTCTACTTCCCTGCATTTCTTAGACACCATAAT
TAAATCCTTATCTCAGGCTCCACTTCTGGGGAGACCAGCATTAAGATAGCAGAAGAGTAACCTTGGCTGC
TATGAGAAATTCCTCATACCACAAGAAAAGAAGCACTGAAAAGTGAACAATTAACTTCTCTTGAATACAA
TGAGTATAACACTCTCAAGAATAGTGGGATCTTCTTATGAGACTGCTGACAGATGAAAGATGAGATTCTA
TGACGTTTATTAAAATGAAGAATTACAGGGGAATATACAGAAAAACAGAGTTAACTTCTTCCTCATAGGA
ATTCTCCTCCTCATTGTTAGAATATATTGTCTTTTTTATATAACTGTCTTCTATGGGAGGAATGAACAGG
TGTCTTTGGGACATACATACTTTCTATGCCTCAAATCTTCATGTATAAAAGTGAGGGAAAACTCGTTGTG
TAAATGAAGTATCTCATCCTGTCTGTGGCATAAAGTTTTTCCATATGCTGATGTTTGTACTCAGGGCCAG
TTTCGAGGGCATGTGACAGACGGCCCTGCACTTGGTTTGATACTCTGCTGTCACTACCTTGAAATTCTTA
ATAATTGTGAACAAGACACCCCACATTTTTATTTTGCACCAGATCCTGGAAATTATGAACCCGGTCCCAT
TTGTATTAATTAAAAACTCTTTGAAGTACGAATTTTCATGATACAAGCAAGAGAAGTCAGGTTAAAAGAA
TGGTAAGAGGAAGAGCAAAGTAGCTTTCAGGAAAACTAGATCCAACAAAAGCTGGAGTTTCTAGAAACTT
CTGGCAGTTATGAAAGATTTGCTGCAGAGAGAGTGGGAGGAAAGCCGTGGTATCAGGACGTTCTGTACTA
CTTCTGAAATGTACATATGCAGAGGAGCAGGCACAGATGGGATGGCTAAGACAGCAAGTTTGACTTGGAG
CCAGCAGGGAAAGTTCAAGTGACCCAGGAAATTAGAAGCAAAAAGAATGAGCCACTTGAACTAGCTGTTC
TGCATTAGGCAAACAAACAGATTCTGTTCCTGATTGTTCCTGATGATATCCAGCATTTACCAAACATTTA
CTCTGTACCTGGAACTGTTAAAAAGGGACTTATAGTCATCTCATTTAATCTGACAACAACCCTTTAAGGC
ATGTGCTATTATTGTTCCTATACCACCAGTGAAGAAAGCTAGGACAAAATAAGATTAAATCATTGCCCAG
GGCACCTAGCAAGTGCTGGAGCCTGGACTTTAACCCTGACAGACTGTGGAGCCCAAACTCTTAATTATGA
CATATAGCTCCCCTACCAAGTAAAATGGCTCTCCACTCTAAAAGGCATGATGGAGCAGATATTGTGCGGA
AAGGACCCCAGTGGAGAAGTGAAAAGAGAAAGGCTGTGTCCCTGTGGTGCAATCCTTTGTGGAGCAAAGT
TCCCCATTTCTTCAGGGGTAGGGGTTAGGGTGGGGGCAACCAAACATAAACATCCACAGACCTTGGGGAG
CCCACACGGGGTTTTCCTGGACCCATTTTGCTTCACAAGCACATTTTCCATGGATTTTCATTAGGCTGTG
TCAGAGTGTCAGTGGTCTTCAAACTGTTCTACTGATCCCTTGGTTCAACTTTTGTAGCTCAACTGTCTTC
CACAATGAGAGGGAACTGAATGGAGGGGCTCAGGCTCCTGCTTCACTTGCACAGCTTCCCTTTCACTTAT
TTTCATCTGAATATAGGGATTATGGATAAAAATTTGTTTGCAAAAAGAAGATGAGGTTCTACAGCTAAAA
ATACACTATAAAAACCATTGCTCTGGGCAGTCACTTCAACTGGGAGAAGACGAATAAGCTGTAGGCAGAT
CACAGGGCTCTTGCACACACATTCCTCCCTCTCCTCCCCCAAACACAACTCAGATTCAACCTGGGTCAGT
GAAGAAAGGCTAATACTGGTATTTGGTGTTTGTAGAATCTTGGGCAGAAAGTATTTGAATCTTCTCTATG
CCACAGACTTGTTCACTAACTGTGAGTTTGTTTCTCACTTAAGAACAGTTTTTAAACATACAGTGTTTTC
ATCAGGAAAATATATATATATATTTGCAGGGTCAATTCAGACGCCTTTACAATAATAGTGGTTCTGACCT
TCCTTTCAGGTAGGAGCCAGAATTAATTGTTCTTTCCTCTGCTTTCCTGCAGCAACCAACAATTATTTGA
ATATCTATCAAGTGTAAAACAGGGTGATCCTGCCCTCAAAGGACTCACCGTCTAGTAGTAAAAGGACCTA
AATAATTCCTGTGCCTGTCATGACGATGGTCACTTTCTACCTCATGTTACAGAGGCAATAGGAAGTGCAG
ACAGCTGAAGGACATGGAAAAAAAAATTGATGGAAGAATGGCAGCCAGGTTTGGCCTTAAAGAAACTGCA
TTTCCCTAGGTGGATGTGTAATTAGTTTTCCAAGAGAAGATGATATAATAGCTACACAAAGGTAGCAATA
GCATAAACAAATCCTACAAACCTTGAAAAGTCACCTTTGAGGATAGGAACCTGGTTTTCTAATATTTCCC
TTGAGGCCTCTCTCATCTCACATGCTCTTCAAAATCTGGACCTATGCGTCAAGTTTCATAGACTAATGAT
TCAGATGATCCTCTGTATAATTCAGTTCAAGTTTGGTGATGAAGGCACACCTTCCTATACATATAATTCT
AATAAAAGTATGTGTCAGCAGGAAGTGTTGGTGAACAGACAAATTTCTTCCGTCCCGCTTCAGCAAATGG
CCTTATGGGATAAACTAAAGCCTAACTAGAAAATACACATTTAAAATTTTCTAAAACATCCAGGATTAGA
AACGTGTGTTCCTACCTCTTGTTTACCAGTTCATTCAGGGGTTAAGAACATAACTGTTACTAAAGCAAAC
CATTGCACAAAACTTTGACTTGCTAATTGGCAACATTCCTTCAGATTATAGGAACTAGAAAAGAAACAAA
GTGTAATTTAAGACATTTCAGCTCTAAAACTGTTGCTATGTTTTTATCTCTTGGACCATACATTTTTTTC
TCCTTTTAAAAATTGGATTATAGCAATAAAATTTACATAACATAAACTTTACCATCAAACCTGTTTTAAA
TTTAAAAAAAAAAATCCTTGAGGTGCAAAATGTGAGTATTGAGGCTCTTGAAATTTCCTTTTCAATTTGT
AGCTTTTGTTTCTCTTAGTAAGACATAAAATACTAGGCTATTTCAGAGCCTCCTGTCCCCTCACCCCCTA
ATATTAGAGTGCATTTCCTTGGCCCTTTTAATCCTAAATTACCCTCTTTATAGCAAGGAGTAAAACTTAT
TAACCAATCACTACAAAACGTAACAACACAACCTTAAGAATGGTTTTAGATATCCAACCAGTTGTACTTC
TTGAGTTAGGTTACAAATTATGTTATTTAAGGTAATTTTGGGTGTCGGGCCTCTGAGCCCAAGCTAAGCC
ATCATATCCCCTGTGACCTGCACCTATACATCCAGATGGCCTGAAGCAACTGAAGATTCACAAATGAAGT
GAAAATAGCCAGTTCCTGCCTTAACTGATGACATCCCACCATTGCGATTTGTTCCTGCCTCACCCTAACT
GATCAATTGACTTTGTGACAATACACCCTCTCCACCCTTGAGAAGTTACTTTGTAAAATCCTCCCCACCC
AATCAAGAAGGTACTTTGTAATATCCTCCCCACCCTTGAGAATGTACTTTGTAAGATCCACCCCCTGCCC
ACAAAAAAATTGCTCCTAACTCCACCGCCTATCCCAAACCTATAAGAACTAATGATAATCCCACCACCCT
TTGCTGACTCTCTTTTCAGACTCAGCCCACTTGCACCCAGGTGATTAAAAAGTTTTACTGCTCACACAAT
GCCTATTTGGTGGTCTCTTCACATGGACGCGCACAACATTGGGATTCCAAGACATGTCCCAAATCTTCAT
TTAAAGTTAAGAGTGGCAACTCTCCACACAAATACTTACTGGCATTGTTCAAAGTCCAGTCAGAGACTTT
TCACAAAGGGAAGGAAGATGTTGCCCCTACGTGAGGAACTCTGTTAACAACTAAAGCAGCATGAGGTCAA
GACAGGAGTTTGGCAGGCTTGGTTTTACAAGGTACAGGTCAGAAAGAACCCTCTGATAAAACAAGATGCA
GTAAAAAAAGCTGGCCAAAACCCACCAAAACCAAGATGGTGGCAAAAGTGACCTCTGGTCATCCTCACTG
CTTATCTGCTAATTATAGTATATTACCATGCTAAAAGACACTCCCACCAGCACCATGACAGTGTATAAAT
GCCATGGGAATGTTCAGAAGCTACTCTGTATGGTCTAAAGAGGGGAGGAACCCTCAGTTCCTGGAATTCC
CCACCCCTTTCCCAGAAAACTCATGAAAATCCACCCCTTGTTTAGCATATGTTCAAAAATAACCATAAAA
ATAGCCAACCAGCAGCCCTCAGGGCTACTCTGCCTATGGAGTAGCCATTCTTTTATTCCTTTACTTTCCT
TTACTTTCTTAATAAACTTGTTTTCACTTTACTCTGTCCACTTGCCCTTGGCTCTTGAATTCCTTCCTTC
ATGAAGCCAATAACCCCAATGGACTCCCAGGCTGAACCCCAATTCTGGAGTTAACCCTGTGACATCATTT
CTGGTAACACAAAGGGACAATGGAGACCTCCCCTTGGACTCCAAATTAAGACTGATCAGCACCATTCAGA
CCTGACAGATGGGCATGTCTCCTTTTGTCCAGATTCAACTCACTATCCTTTTTTATCTTCTATTTTGGCT
CCTCTGTCCTTTCCTGTATTCTTTATTTTGGACAGATGGAGAAGTGGCCACGAGACTTCTAGCTTGATAG
CCTGTTTGCAGTCTCCCATTGTCTGGGTGCCCCATAGCAGCACACCTGGCCAACCATGTTCTTTATAACC
CCCTTTGTCACCTCTTCTCTCCAACCGTTTCTCTTTAGTTTCTAACAACCAGCCATTTTACTTTTCTCCT
CTCAGTGCCAAAATGCTTGCTTATGCTCATGTCATTGTGGCATTTATTGTCTTCTTTTGCTATTTGGGCA
ATTGTTTAAGGAAGGATGCTTTCTTGTGAGAGGTCCCCCATTCTATTGACCCTAGGATGCGAGAGTCATG
TTGTTCTGTGGCCCCAGTTGTGTTAGGTCTCGTGCCTCTGGTGTTTGCTGTTGGCCACCCTGGAGATGCT
CTAGGGTTTTTGGCATTTGGTGTGAGGATCTTCACTGGCTGATACTTGGGTATTTTGGGCTTTTCGGCAT
TTGGTTCTGTTTACTGCCCCCGAAATGCTCTGTGGTGTTTGGCATTGGCATTCTCTCTAGGATTGTGGGT
TACAGTCCCACCCTAGGGGAATCTTAGTTTTGCCTTTCCTTGTTTTCTACCCTAAAGTTTTCATTTTTCT
GTAACAGTATTTTCTTTTCTTATTGTCTCTTTATTTAATGCTTTGCTATAGGAGGTGAAAATTTGCAGGG
GAAAATAGCTGGGTTCTTGAAAGACTTAGAAAAACTTCTATATCTAGCAGAGATCCTTGTTAGACATGGG
GACAATGGTGAATCCCAAAGGACTTGTCACTAAGGTGCCTTTTAAGCAATTGGAGCAAATTCAAATGAGA
AACAAGTTTAGCTAGGTACTGAAGGAACATACCTCAAAATAATGAGACATCTATGACAAACCCACAGCCA
ACATTATACTGAATGGGTAAAAGCTGGAAGCATTCACCTTGAAAACCTGTACAAGACAAGGATACCTTCT
CTCACCACTTCTATTTGACACAGTATTGGAAGTCTTGGCCAGAGCAATCAGGCAAGAGAGAGAAATAAAG
GGCATCCAAATAGGAAGAGAGGAAGTCAAACTATCCCTGTTTGCAGATGACATGATCCTATACCTAGAAA
ACCACATAATCTCAGCCCAAAAGCTTCTTGAGCTGATAAACAACTTCAGGAAAGACACAGGTTACCAAAT
CAATGTGCAAAAATCACTAGCATTCCTATACTCCAACAACTGTCAAACCAAAAGCCAAATCAGGAATGTA
ATCCCATTCCCAACTGCCACACACACACATACTACACACACAGTACCTAGGAATACAGCTAACCAGGAAG
GTGAAAGATTTCTACAAGGAGACCTACAAGATACTGCTCAGAGAAATCAGAGGTCACACAAACAAATGGA
AACACATTTCAGGCTCACGGATAGGAAGAATCAATATCGTTAAAATGGTCATACTGCCCAAAGCAATTGA
TAGATTCAATGCTATTCCTATTAAACTACCAAGGACATTCTTCACAGAACTAGAAAAAACTTCTAAAATT
CATATGGAACCAAAAAAAGAGTCCAAATAGCCAAGGCAATCCTAAACAAAGTGAAAAAACCTGGAGGCAT
CATGTTACCCAACTTCAAACTATACTACAGGGCTACAGTAACCAAAACAGCATGGTACTGGTACAAAAAC
AGACACATAGGCCAATGGAACAGAATAGAGAAGCAAGAAATAAGGCAGCATGCCTACAACTATCTGATCT
TCAACAAAACTGACAAAAACAAGCAATGGAAAAAGGACTCCCTATTCAATAAATGGTACTGGGATAACTG
GTAAGCCATATGCAGAAGACTGAAACTGGACCCCTTCCTTACACCTTATAAAAAAACTAATTCAACATGG
ATTAAAGACTTCAATGTAAAACTCAAAGCTATAAAAACCTGGAAGAAAATACAAGCAATACCATTCTGGA
ATGGACAAGGATTTCATGTTGAAGATGCCAAAAGCAATTGCAACAAAAGCAAAAATTGACAAGTGGGATC
TAACTAAACTAAAGAGCTTCAGCACAGCAAAAGAAACTATCAACAGAGTAAACAGACAGCCTACATAATG
GGAGAAAATTTTTGCAATCTATGCCTCTGACAAAGGTCTAATATCCAGCATCTATAATAAACTTACAAGA
AAAAAACCAAACAATCCCACTAAAAAGTGGGCAAAGGGCTAGGCATGGTGGCTCATGCCTGTAATCCCAG
TGAGAGGTGACAGCATGCTGGCAGTCCTCAGAGCCCTCACTTGCTCTCGGCGCCTCCTCTGCCTGGGTTC
CCACTTTGGCAGCACTTGAGGAGCCCTTCAGCCCACTGCTGCACCGTGGGAGCCCCTTTCTGGGCTGGCC
AAGGCCAGAGCCGGCTCCCTCAGTTTGCAGGGAGGTGTGGAGGGAGAGGCGCGAGCAGGAACTGGGGCTG
CGCGCAGCGCTTGTGGGCCAGCTGGAGTTCTGGGTGGGCGTGGGCTTGGTGGTCCTATAGTCAGAGCGGT
CGGCCGGCCCTGCCGGCCCTGGGCAGTGAGGGGCTTAGCACCCGGGCCAGCAGCTGCAGAGGGTGTACTG
GATCCCCAAGCAGTGCCAGCCCACCGGTGCTGCGCTCGATTTCTCACCGGGCCTTAGCTGCCTTCCCATG
GGGCAGGCCTCGGGACTGCAGCCCGCCATGCCTGGGCCTTCCTCTGCCTCCGTGGGTTCCTGTGCAGCCC
GAGACTCCCTGACGAATGCCGCTCCCTGCTCCACGGTGCCCAGTCCCATCGGCCACCCAAGGCCTGAGGA
GTGTGAGCGCATGGCGCGGGACTGGCAGGCAGCTCCATCTGCAGCCCCGGTGTGGGATCCACTGGGTGAA
GCCAGCTGGGCTCCTGAGTCTGGTGGGGATGCGGAGAGTCTTTATATCTAGCTCAGGGATTGTAAACACA
CCAATCAGCACCCTGTGTTTAGCTCAAGATTTGTGAATGCGCCAGTCAACACTCTGTATCTAGCTGCTCT
GGTGGGGACATGGAGAGTCTTTATGTCTAGCTCAGGGATTGTAAATACACCAATCAGCACCCTGTGTTTA
GCTCAAGGTTTGTGAGTGCACCAATCGACACTCTGTATCTAGCTGCTCTGGTGGGGATGTGGAGAACCTT
TATGTCTAGCTCAGGGATTGTAAATACACCAATCGGCACTCTGTATCTAGCTCAAGGTTTGTAAACACAC
CAATCAGCACCCTGTGTTTAGCTCAAGGTTTGTGAATGCACCAATCGACACTCTGTATCTAGCTGCTCTG
GTGGGGCCTTGGAGAACCTGTGTGTCGAAACTGTGTATCTAACTAATCTGATGGGGACGTGGAGAACCTT
TGTATCTAGCTCAGGGATTGTAAATGCACCAATCAGTGCCCCGACAAAACAAGCCACTGGGCTCTACCAA
TCAGCAGGATGTGGGTGGGGCCAGATAAGAGAATAAAAGCAGGCTGCCGGAGCCAGCAGTGGCAACCCGC
TCCAGTCCCCTTCCACACTGTGGAAGCTTTGTTCTTTTGCTCTTTGCAATAAATCTTGCTACTGCTTAGT
CTTTGGGTCCACGCTGCTTTTATGAGCTGTAACACTCACCGCGAAGATCTGCAGCTTCACTCCTGAGCCC
TGCGAGCCCACGAGCCCACCAGGAGGAATGAACAACTCCAGATGTGCTGCCTTAAGAGCTGTAACACTCA
CTGCGAAGGTCTGCAGCTTCACTCCTGAGCCAGCAAGACCACGAACCCACCAGAAGAAAGAAACTCCGAA
CACATCTGAACATCAGAAGGGACAGACTCCAGACGCGCCACATTAAGAGCTGTAACACTCACCGCGAGGG
TCCGCGGCTTCATTCTTGAAGTCAGTGAGACCAAGAACCCACCAATTCCGGACACACCAGCACTTTGGGA
GGCTGAGGTGGGTGGATCACCTGAGGTCAGGAGTTCAAGACCAGTCTGGCCAACAAGGTGAAATTCCATC
TCCCCTAAAAATGTAAAAATTAGCCAGGAGTGGTGGCACATGCCTGTAATCCCAGCTACTCAGGAAGCTG
AGGCATGAGAAGCATTTGAACCTGGGAGGTGGAGGTTGCAGTGAGCCAAGACTTTGCCACTGCACTCCAG
CCTGGGTGACAGAGTGAGACCCTGTCTCAAAAAGAAAAAAAATAGTGGACAAAGGACATGAACAGACACT
TTTCAAAAGAAGACATACATGTGGTCAACAATCGTATGAAAAAAAGCTCAACATCACTGATCATTAGAGA
ACTGCAAATCAAAACCACAATGAGATAGCATCTCACACCAGTCAGAATGGCTATTATTAAGAAGTCAAAA
AAAAATAGATGTTCGTGAGGTTGCAAAGAAAAAGGAATGTTTATAAAGTGTTGTTAGGATAAATTAGTTC
AACCATTGTGGAAGACAGTGAAGTGATACCTTAAAGACTTAAAAACAGAGATACCATTTGACCCAGCAAT
TTCATTACTATGTGTATACCAAAGGGAATATAAATTGTTCTATTATAAAGACACATGCACACATATATTC
ATTGCAGCACTATTCACAATAGCAAAGGTAGGGAATCAACCTAAATGCTCATCAGTGGTAGATTGGATAA
AGAAAATGTGGTAAATATACACCATGGAATACTATGCAGCCATAAAAAAGAATGAGAACATGTCCTTTGC
AGGAACATGGATGAAGCTGGAGGTCATTATCCTCAGCAAACTAACACAGGAAAAAAAAACTGAATACCAC
ATGTTCTCACTTATAAGTGGGAGCTAAATGATGAGAACACATGGACACGTAGAGGGAAACAACCGACACT
AGTGCCTATCAGAGAATGGAGGGTGGGAGAAGGAAGACAATCAGGAAAAATAACTAATGGGTACTAGACT
TAATACCTGGATGTTGAAATAATCTGTACAGCAAACCCCTATGACACAAGTTTACCTATGTAACAAACCT
GCACATGTACCTCTGAACTTAAAATAAAAGTTAAATTTAAAAAAAAGAAATTTTCTAAGAGAAATAATTT
GAATCCACTTATATTTTATGAAATAGTTTGTGTTACTATCTCAAGACTAGAGTTCCAAGAAAAAAAGCTA
TTGGGTCTTTTGTGTGTGTGTGTGTGTGTGTGTGTGTGTGTGTGTGTGTGTGTGTGTGTATGTCTAAATG
TGTTTTATGTGTATTTACATTATGTCATATATTGTATCTACAGAGTGCCAAATTGGCTTATAAATAAGTG
TTCCCAAAAATTAAAGAAGTCCAAGCATTTTTCAAGTTCACATGACTTAAGTTCACTAAAATTTAAGGTT
ACTAAAAATTCATTTGTAATTCTGTATATAAAATATGCCAAAGAAGATATTCTTTTATTTTAAAAAAAAT
TGGCCAATTCAGATGTTATTTAAAGTATGGTTTAAAATACGGATTTAGGAAAAACAACATGGCACTCACT
TCATGCTATAGCTCAGTAGCTAAGGCTTTGCTTTTTCATGATGGTGGCCTGGGTTCAATTCCTGGCTTAG
GGAATGAATTCTTTCTGGTTTGATACCTGTGGGACTTTTACAATTTATTTATTCTTTTCCCCTCCATGGA
TAGCTTCTGATTTCCTGACTTGAATTTTCTTTTCTTTGAGGGACATTAGGGGTGATTCTAGGTCTTGTGA
AAACCATGTGCCATCTGTTTAGAGACACCTTGTGCATCCATGGTTAAGTCATAACCTTAAGGCTTATTGG
CTTCAATTAGAAAAATATCTTTGAGGAAAACAAAGGGCTTGCTTAAAAGCCAGAGGTGTTGGCTGTTTGT
CCTAGCTAGAGTCTGGTAATTAGAGATATAAAAGGATTTTTTTAAGAGGCGTATGGTTAAAAGTCATCTT
AAAAATGGATAAAAAGTTTTATGCTTTTTCTCTTCTTGGCTCTTGTTTTTTGTTGTTTGTTTGTTTTTCT
TTTCAGTCAACTGGATTATTTCCCCAATCTGTCTTCTTATCACCTTCAATGTCCCATGAGAGGACCTATT
ATAATTTCTGACAGCCTAGAACTCCTTGGGATAAACAGAGAAGGTGCCACAGACCCCATTTTGGGGAAAA
CCTGTTTTCTTCATGGAACCACAGTAATTGAAAGTGGACAGGTCTGTCTCAAAATCTACGGCCGTCCTAT
ATTTTGTATCATGTTACCTCACCTTTTTGACTTTTGGGGGTATCAGAAATTACTTTGCATTATGAGACAA
CTTTTAGCCTTGGTGTGTAATAGCTAGGTAGAACATATACTTTCAGGGATGGCTAATAGCAGTTGCTTAC
AGTGAGTCATTATTACCACAGGCCAATATTTCTTTCTTCTTTTATTTAAATTTTTAAAAAGGTGCTATTG
GGCACCTAAAAGACAGAAAATGGAGATGGGCTGATTATAGAATGAGCTGATTGGCTTTGGGTTGGCCACT
AGTCTTGGAGGAACATTCTTGCAATGAAAAATCTGATGGCTACTGGGTTTTCTTCTGCCTGTCTGTGTAG
TTAGATATCCGTTGTGTGTGTGATGTCTATAACAAGGAGCTCTAATTAATGGACTTAAAGAAGAATAAGT
GCTTGGATCAAATATTTTTTAAAGGGAAGATAAAAGCTGTGGTACCCTTTAAGTTCATGTAACTTTAATC
TTTGAGAAATAAAAACAGCCTTAAAGATTATTGGCAATGTAGATGTTGTCAAAATGTAAATATTTACCTA
GGGCTAAAGGGTTGTTTTGAATTAGAAAAGATAATGCTGAAAGTTCAAACAAGTTGTGAAAATATTGTAA
AAATTAGCTTGCAAAAGAAATTCTGTGTGTGAACATATTAACTAAATTCAAAAGGTTATTGTATAGTTTT
CCTGTAAATTAAGCATTGAAATAAAAACACAGGGTACTCTTAAGGCACTAATCAGCTCTTAAGCAAAATT
TGTAAAGGGTTATAAAATGTTTTTGCTTTTTTAAAATTTCTGAGTCATCATTTTGGCAAAGTAAATAATT
TAAGGAAATCCGGAATTCTATCTAATAACATCAAGTGTTTTAAACCTCCAACTTTTTTATTTTTTTATTA
TAATACTTTAAGTTCTAGGTTACATGTACACAACATGCAGGTTTGCTACATAGGTATCTATCCCATGTTG
ATTTGCTGCACCCATCAACTCATCATTTACATTAGGTAGTTCTCCTAACGCTATCCCTCCCCCAGCCCCC
TACCCCTCAACAGGCCCTGATGTGTGATGTTCCCCTCCCTGTGTCCATGTGTTCTCATTGTTCAACTCCC
AGTTATGAGTGAGAACATGTGGTGTTTGGTTTTCTGTCCATGTGATATTTTGCTGAGAATGATGGTTTCC
TGCTTCATCCATGTCCCTGCAAAGGACATGAATGCATCTTTTTTTATGGCTGCATAGTATTCCATGTAAA
CCTCCAACATTTAACAGGCTTCCCAGAATCAAACTTCAGTTTCAAAATTAGCTTTACTGACACCTAGCTT
TTTAATGCTACAGAGGGCCCCTAGAGCATTCAGAAGAGAGGTAAACAGGATTACCTGGCATGTTTAGGTA
CATGGGATTGCCAAAATGATGTTCAATTTTCTTTAGGTTATATTTTAGTGAAAAATATTAACATATATTC
CAAAATTGTATGGGGTTTCTAAAATTCTAATGTCTGAGTATATGCTATTGATCACAATTAAGGTTGTTAT
GTTAAGTTATTGTAAACCACAGAGATAACCAAATTTCTTTGTCAATTATGTTACTGGCTGTAACTACCCT
GGACATTTTGCTACTCACAGAAAATTGTACTGTTTTGATCCTCTGCAAAAGATGGTTTATAATCAGCTAC
AGAACTTTGACAGGTACTCTCAAATGCAGGTTTCTGATAATTTTGGAGATTATGACGTTGGAATAAAGGA
AAAATGTACAGGACTCATGAAGAGCTGAAATGTTTACAAATATCAAGCAAAACTAGAGTTAACTGGATGG
ACTGAACCAATAGAAAACTGAAGTAATGTTTTTTGCTTTTGCTTGGAACATTGCTGATCCTTGCTTTGTT
CTTCAGAGTCAAGGAAACTTATTTTGAGCTATTTATGGCCTTTAATAATTGAGTAAGTTATACTCCTGTG
ACCAAAATTTGGGGCATATTTGTCTCTCTCTGCCTGGCTTCTCCAGAATTTGGAAACTACTTGCAAGTAT
TCTTAACTTATGGCAATATAATTGTTTGCATCAGTGCAACAAGAATCCACTTTCTTGCAAAGCTGATAAA
AGCCCCTTGGGAAAATTGGCCTCATACCTTGTTTACACCATCCTTGTCCAGGGTTCCTGACCTGTGGTAA
GTGAAAAATGTCACTTTCTGACAGGTCCAGGAGCTCCAGGTTTATCTTGGGACCTTAAGAGGAGAGGATT
ACCCAGCTCATAGGTATTTGATGGCAAAAACCCATGGATGGGCTCAGCTTTAAAAAGTCCTATCTGAGAT
TCCTTGTGAAACAGAGTTCCATCAAAGTCAATCTAAAAGGCTTATGTAAAAATAATTATTCTTGCTGCAC
TGTACACAAATAATCAGGCCAAGTATAAGACTTATAAGCCTAAAGTCTATTTTGCAAACAACTCCGTCCT
ATCATGATTTGTTTTTAGCAGAAATGAGGACTGGAGAGAGAGAAATTATGTTTCCAAACTTATCATACAT
TTGTCATTAAATTCCAGACTCATTAGTTGTTTTAAAGTTTTTGCCTACATCTTAGACTAACCCTGCTTAT
TCCCGTGAACAATCCAGTGACCTCTGACTGCAGCTCAGAAGGAACAAAAGCATAGATAGCTTTTATGGGT
AATGTAAAAATCTGGATCAATATTCTAATTCTGAGCAATTATCCTGCAAATCTTGCCAGGTGATGGGAAA
AAATAGGATGACCATCACCTGGAGGTTTTCTTTTTGGGAGGTAAGAGCAAGGAAGCTAACCAAAGCCAAG
CATCATGCACCCAAATCTTAGCAAGCCTCCTTAACCATAGCCACCAGTTATCTGGGTGTGTCACAGGTTG
TCCTTTAACCTGCCTTGTTGGAGGAGAACTCAATTCCATAGCTTCACCTTAGCATTTGGATTATAATAAG
GAGTTCATCCAACCCCCACCAAGACACATTTTTGGTCCCAAACTCAATTCTAAGCTTTGAGTTGAAGCCC
TAAGAAAGAAAACTAGATCTGAGGGGTCCGGAGGCAGACAATAATGGAAGTTAAAAGGCACAGTGCAGGT
GAGTGTGACTAATTCCTGCCAATTAAGCCAAGCTTCCCATTTCATGGATAAAGGTCATGCTAGTATCCAT
GGCATAAATGAGGTCTAGGAAATGCAAATACTATTGACAGCAGTGGAGGTAGGACGTACATGGGTCAGAG
TGGATATTCCCACCACCTAGGCCTTTCCATTAATATGAGTGAAAGCCACTTTGATGCCCATGAGTAGCAA
GCACCCTGTAATGGTCACTGGGACTCAGGGATATAAGAACAGAAGAAAGAAAGAGGAATATCTCACTTTC
TCTCCCTCATGTACCTCGGGTATTTGCTAGGAAGAGAAGGGAACCAGGGAGACCTGCTCCCTTCTTTCTA
GATGAGTAGCTATTCACCTTCAGACTTTACCCCTTTCGGATGCATCCTGAACCCCTGGGACTCCTTTGAA
AAAACCTCCTTTTTTCCTTCTTCCTCCTCTGTCCTCACTTCACTGATAGGTAATCATGTCTCCATACTAT
GCGACACTCCCCTCAGATGCATCCTCCAAACTGGGAAAACTCAATTTCCCAAACCTTAAACTGGTTGGCT
TAGGATTGGGCCTGGGGAATGGAACCCAGAAGACTGACATCCTGGCAAAAGGGTAAAAGTCCTTTTTTAC
CAGTCAGGATTTTGGCCTCCCTCTCCCTGTGCAAACTGGTAAAAGGCCTCAGGATTCTTGAGCTGACTTT
ATCCACCCCCCTTGTTTTATTTTGATATATGTTTCCTAATAACCTGGTTTGTCTATTCTCACCTTTAGAC
TATCAAACTCCAAACAGTCATGCAACTGGAGCCACAGATGATGGCCCTGTTTGCCAGGGACCCTTAGATA
GCCCTCTGAGGGAGCTCTGACTTCTGCCTTCCCAAAACAGCGCCCCCTGTCAGCAGGAAGCAGTTAAGAT
CAGCCTTCATTCTTATCCTTATCTTTGTTCTAATAGCAGTTAAGTGTACTTCTTTAGGCAGGGAATGATA
GATGCAGGAGGCAGATAAGGGGAAGGGTCCCTGGAGAATCTCTGAGCCACCTGTGCACTGGGAGAATGGG
GTGGAGCCACGAGAATTTCATGCCTTCTGTAGGGGGAAAGAGTCTGACCTCTTCAGGTCATGTGTGGTGG
CCTGGAATCAATCTGTGAGGTGGGGGCCTGTTAGCAGGACACCCTCTCACTGTACTGAGAGTTTTTCTTT
TTTCTTTTTCTCTCCTAATAAGTTCAACCCTACCCACCCTTCAATGTGTCCATGTGCCTAATCTTTCCTG
GTTGTGTGACAAGAACCCAGTTTTAGCTGAACTAAGGAGCAAAAATTCTGCAACAGCATTCTTATTCTCT
GGTCTCTGCAGCATAATCACACCCCCAAATTTTACCTGGTATAGAATCATGTAGAATAAAGCTGATGGTT
TCCAACCTCTCCTGCAACTGAATATGGCTTGATAACTACATCTGGCCAGTAAGATGTAAGCAGAAGTGTC
GCATAGCAGTTTCTGAGACCGAAGGTGCATTTTGAACTTCCTTCATCATCTTTTCTTTGATCCTGCCCCA
GCAAATGAGAACTTGAGGCTGGAACTCCAGCCACTGCAAGGGCTACACTCTGAGGATGGCAGAGCAGTGA
GGCCATAGGGCCTTGAGTGCCTGGATTGTGGAGAAGAGCTGCCATCAGCTGTGGATGGTCTCCAAACTGA
CATTTGTTGGGAAATGCCCCACTGTCTCACTGAAGGCACCCACATTTTGGCCCTCAGCTACTCATCCAAT
TCTAACTAATGTCAATTTATACAAACAAAATGCTTGCTTTCCCCCCAACCCCCAGAGGCTCTTAAGGAGT
CAATCTCTGGGTGGAATTTTGGAAAGCTGAATAAGGACCATTTTCCTGATGAGGAAGTGTTGCTGCTGTT
GCTCACCCCACTAAGGATGCAGGCCGTTTGCCTCCCAAAGGTTGTCCTTTAATTCAATTACAGCCTCAAC
ACTTTGTGAAGTGACCCTCTCCAGACTGAATTATATTCTAATTAGAAAGTTAAGGTTTTCTCAATGTATT
ATGCTATTGGAGTCCCCAGAAGTCTAGTAATCCCTATTAGCTATGTGTCTGACTCATACTGCATATTTTA
CAGACACTCCTCTACTCTGTGGTTTTACTAAAAATTCCAAAGTTGTGTCTCCCTGGCATGCTGTTAAGGA
CCTTTTATTTTTTTTAATTCTGATGAGTGCCAAGCCCTAGAAATTAGACCTGCTACCCCTTTAAAAATGA
TGTACTCAGCTACCTGAAAATGCTCTGCTTCTTTGCAGAGAAGGTTTTAGATCAATCTCTTTAGTACAAG
CAAATAACCCCAAATGTGTTAGCGCTAAGCACTCAGGGAGCCTTAGATTATTCTGCTTTTTTGCCTGTTA
TGAGCAATGCTGGTGACTAGAACCAACGACTTACTCAAGGGTAACATCCTGAAAAATAGCTATGCCAATC
CAGGGTGATATTTATCATTCCTAACCACAGGCCAGGCATAGACACAGAGAGTCAGATCAGACCTTGGCTG
TGTAAACCACTGATATAGCCAAACTGTACAAACCAGCTGACTATCAGCCAGGTGCAGGTTGATTATTAAA
ACTAAGGGCTCTTGACTTGGAATGGCAAGAAAGTGGGAAGGGGATGAATGGTGAGAAATTATTTAATGGG
TACAATTACATTATTTGAGTGATAGATACACTAAAAGCCCTGACTTGACTGCCATGCAATCTATGCATGT
AACAAAATTTCACTTTTAAACCTACAATTTTATACAAATAAATTTTAAAATAAAGAATATAGAATATATA
TTTTTTAAAAAGACAAGTTTTCTTTCTTTTTTTTTTTTTTTTTTTTTTTTTTTTTTTTTTTTTGAGATGG
AGTCTCTCTCTTTCACCAGGCTGGAGTGCAGTGGTGCAATCTTGGCTCACTGCAACCTCTGCCTCCCGGG
TTCAAGCAATTCTTCTGCCTCAGCCTCCCAAGTAGCTGGGACTACAGGCACCCACCACCACGCACAGCTA
ATTTTTGTATTTTTAGTAGAGACGGGGTTTCACCATGTTAGCCTGGATGGTTTCCATCTCTTGACCTCAT
GATCCGCCTCCATCAGCCCCTCAAAGTGCTGGGATTACAGGTGTGAGCCACCATGCCCAGCCGGGCTCTT
ATAAAGCCTTCAGGATTTATTTCTGGCTTTTCCTTTCCTTTATTTCTGGAGGATGGTTTTTAGCCTAGAC
ACCCTCTCCTCCCCTCCCCTCCCCTCCCCCTCTCCTCCCCTGTCTTCCCCTCCCCTCCTCTCCCTCCTTC
CCCTCTCCTGCCCTCCTCTCCCCTTCTCCTTCCCTCCCCTCTCCCTCTCTTCTCCTCCCCTCCTCCTTTC
CCCTCTCCCTTTTCCTCTCCTCTTCTCCTGTGATGAGACCCCCTGGCCTTCCCTTTCACTGAGATTAAAA
TCCCTCCAAATTTTTCACATTCTCACTTCTTTACTTGAAAACAAAAACAAAAAAAAACCTATCCCCTAAG
TGAAATATGCCAGTCACAGAAGACTACATTTTACACAATTTCATTCAAATAAAATACAGAATAAGCAAAT
GTATAGAGAACGTAGGTTAGTGGTTGCTTGGGGTTGGGGGAGTGAGGAAATAGGGGAGTGATAGCTAAAG
AACCCCCAGGTTTCTTTTTGAGGTGATGAAAATTTTTTAAATGCTCTGTGGTGATGGTTACACATATCTG
GAAATTTCTAAAAGCAGTTGAATTGTACACTTTAAATGGGTGAATTGTATTTGTAAATTATATATCAATA
AAACTGTTAAATGCCATTCAAGCAAGTATGATCTAGAGAAATATGTGCTAAAATACAAGTTACCAAGTGG
TTGCCAATTGACTGAATATTGGCTATTTTGTTGGATTAACGTTGTTTAAAACAGTTGTCAAAGTTTAAAA
ATAAAGAAATCTCCCACAAAAATCCAGCTTTTTGCCATCAGAATCTCTGGTATCAATGGCTCTATATTCC
TGCATGGGGAGAAGTGCCTGGCTCAAGGGATCTTGGGATCCCTTCAAATGAGACCTGAGTTCTTCCAGGA
ACCACCTCTTGCTAAGATTTGACTTAATTATTATACTATTACTCCCCATAAGAGTTAGCATCCTCCAAAC
TAGATCCTTTTTAATTCAACAAATACGTATTGAGTATGTATTAGGTGCCATGTACCTTCTCTCTTTCCTC
CTATCTGAGGACAAAAACCTCCCAAACCTCTACAATCTTTTCCCACTATCCTCTCCCCCATTAGCCTATA
GACCTTTTCTGGTCTTTCTTATCATAAAAATTGTCAGCCAATTAAACAATCTTCTGTTGAATCCGCTGCT
TTCTGAAGTCAGCTGTCTCATCTCTTGCATTCATTTCAAGCATAATCTATGTTCACTGGCATTTCTTTGC
CTCCTACTCGTTGAACTGGTTGCAATTTTGGTTTCTATTACTCTACTGAAACTCTTCTATTAAAGTTCAC
TAAAGGAGAGTAGTGAGTCATCAAATCCAGTGCCCTTTTCCTCAGTTCTCACTTTCCTCAATGCTTTGCC
TTTTTTCGGCCTGGAAAACATAGAAAAAAATGGAAAGAAAAAAAACATCATTCTATTCTCCTAATATAAA
AATTTAAAAAGTCGGTGGAAAGTGGATTTTCTCTTGTTTTTCCCAGACAGAGCTCTTCTGATCTTTTGTA
GATCTCCCTCAAGGATGAATACCCCCTCCCTCTATACATTGGAGCTGACCCACTCATTCAATAAAGCTGG
GCCCTGTGGACAAACAAAGCCTCTGTCCTCATGGAGTCTATAGTCTGGTGGCATATTGGATGAATATATA
ATTACTAACTGGGCAGCACTCCAAGAGAGACAGTATGATTCTTAAGAGACCATGCAATAACAAAGGAAGG
TGACCTAGATCGGGTAGGCAGTGGGATCAGGGGAGACATTCCTGGGGAATTTATGTTTGTCCAGTTCATT
TCTACTCATCCTTTGCTTTTCTTCTCATAGAAAGTGAGGAGAGAGAGAGCAAGAGCAAGGGCAAGAGAGT
AAATTCCAGGCAGAAAAATAAAACCAGCGTGGGGGAAGCTTGACGTAGGAACTAAGAGAATACAGAAGGG
GAGAGTGGTGAAAGATGAGTCTAGATAAATCAGACGGGATCTTGCAGGTCATGGTAAGAGGTTTGTTATC
CTAAAGCCAATAGTAAGACATGGAAAGTTAAAAGCAAGGGAGATAACATGATTACTTCAACATATTTTTT
AAAAATGCTTCTGCTGCAATATGAAGAATTGGTGCAGGGGGCCAGGGAAGAGACAGGGATTCTAATTAGT
AAGTTATTGACAGAGGGTAGGTAAGAGTTGGTGGTTGTTACCAGATTCCAACATATGTAGACAATGAAAT
CAACAGAAGGAATGTGGACTTTTGGAACACCAACCAAACTCAGAAAATTTCAAGGCTTTCCTCCATTCCC
TCCAAATTCAAGAAGAAGGTACTCATAACTAGGTCATGGCTGAAGATGCCATTATAATAGTCATGCTGTT
ACTGGGGTTGAAGCTTTTAATGTAAGCAACAAAGCCTTGAAATGCTTCCTTCTAGACAAACTGAATAATC
TAACTGTGACATGTGCCCTCCTCAGCTCTTCCTTAGGTCAGAGAGCCAAGGAAGAACCACAGTTAGATTA
AGGTGGCCATTGGGAAAGCTTCTACTTTAATCCCTGGGCTAGAAATTGCTCTTAGGGCTTATTTTTTGTC
CATCTGGACCACTTGAATAAATTTAGGCCCAACCTCTTTCCATGGGAATGAAACAGGGATCAATATAGCC
AAGGTATGCAGCTTGGTAGGGATGCAAAATCCCTGAGTGATGCCTTCCATCCTTCATCTCCCAACACAGT
TCTCTTCTTGCTCCCTTACTCCTGCCACTCTCATGTTTTGAAAGCCAGACTCAAGCATGACCACTGTGTA
AGCCACTGCCTCCAATAGAGAAGGAAAGAAAGGAGAGTAAGGGTTGGAGAACAATTTTCCTGAACATACT
CTTCAACCATTTCAGAATGTATCACTCCTTCCTCTTCACTTCCTTCTGCACGTCAATGTGGGCCTTCTTG
TGCAGTGCCTTTTGTGCACCTCAGGGTACTGAGTTCTCCTTTCCCTTGATCCCAGAGGCAGCTGCAATAA
GAATACAAATGGCTATGGGGCTTTGTTGTCACTTCACCAATGAAACAGCACACAAATTCTTATTTGCATT
GACCGGGTCCTCTGACTGGCAGAGAAAGCTCTAGGTGCTTATCTCCATCAAGGTCCTTTCTAGGCCGTTA
TAAGTGGCACCTGTTAGCAATGAAGGATAACCATCGATCTATAAGGTACTCTTCATGGGCTAGGTGAGTT
TGTTATTATTTGCTTTGTTTTCTTTGTTTGTTTTGTTGTTTGTTGCTGTTTGGGATTTCAGTGAGCCCAT
GCAGGGAACTACATGGGACACTCTTTCCCTCTAAATCCCACTTACTTCCCTTTAAAACTAAGAAAGTGGC
AGACAGGCAAGGTAAGACCCAGTGGAAATGGGCTAAGGATGCCACTGAGATTGTTCTCAAAAATGAAGGG
GCAACAGGAGTCTATGGTGGAGGTCCATTCCATGCCATTGATTTAGGACATTGCATTCAAGTGTAGGGCC
AAAGCACAGACCAATAACATGATTCCATGGCCTAGATAGTCTTTAAATATCATTCCTCAAAGACTATGGT
GGCCACAATAGATGGCTATTCAAGATTTGTATCCCAACCACTGATGAGCACGCACCTTCCCAACTCCTCT
CACATCACAGTTCTGTTCTTATTGCCTTGGTCTATTCACCATTCCCCCAACATGCCCTAAGTCCATCAGC
ATGCCTTGTCTTCATTAGACAGTTGATGGGACTCATGTGGGTTGAGAACAGGGAAGAAGATCATTCAGGT
AAAATATTTCATTGATGTTGTTCTAATATGCAAAAAATACAAAAAGTAACACTCTTTCCTCAGCTGCTAC
CAGAAATGAAAATAATCTCAACATTTGACAGAAAGTAAAATTAGATTGTTTCAAAGTCTTCTAAAAATCT
GAGTTCTCCTTAGAAGAGACATTTTTAACAGTTTGGAGACACTGGATAGAAGCCATGGCTGAATTTGAGT
TTCTAGGGCACAGGAAATGCTGAGGAGTGAGCTGAGTTGGGAGAAGGAGCATGATGATCAGCCCAGAAGA
TCCAGTGCCTTGACTGTTTGGGAAAGCTGGGGTCAGGAAGAAATTGCCTGGAAAAAAGCTGGAAAGTCCA
GTCAAGGGCTTCTGCCCCTCAGGCGAGTGCTGGGAGAAAAGTTGGGAATGCCAATCTGCTTTTTCTCCTC
TAGGTTTTTTTCACTAATGGCAAAAGGAAGGAGAAATACTAGGCATCACAATCCAAGAATATAAGATTCA
ATTACCCCAACCCTAAGGCCACTTTCATGACAAATATGACTTACACTTGTCTAGAGCCCAATATATGCTC
TAAAGATTTTTTCTTCTTTAAAGACTTCAAATGAAGTGTGCTCATGGCTGGCTGAGCACATCATGTTGCC
ATGAGCTCATGACTACTTGCAAGCTTTCCTGAAGTAGAGCTCCAAATCACACACGTCTGGCCACCATCTT
ACAGCATGACTGCATCCTGGAATCCCATCAGGCCACTGGAAACAGGCTTTATCAAAGCTGTTTTCTGAAA
CCTGGCTTTAAAAATTGGGAGAAAGGCTTCTTTATTCAATAAAAATCTTGATCTTAGCATTCTGGTTATT
TAAAACCTCTCTTCAGGTATGGATGCACAGGAGCAGGGGGACTTGGTTAATGTGAATCAGGAATTTTAAT
TTAATGAAAAATTATTGCAAACGATGTTTATTTAAATCATGATTAAATCTCAAGGTCTGCAGAGCAGGTT
GCGGCTGATGTCATTGGCTGCCATTTACTGTCCAGAAAGCTGCACTACTGATTCCTAAACGTCCTCAGCC
ACATCGTGTGAGTCTTTCTCATAACATGCACAAAAACGAGAACTAGCAGTCTGGGTAACAAAGCCTTTGA
CCTGCTGATGGGTGAAAGCTGCCGTTAGCTCTGTGCTTGCTTCAGAGCTGCCACTCCTTTCCTTTCCTAC
ACCAGTCTCAGAGAGACGCTGTGTCACCCAGTGGACACTAAAGTGATGGCTTTTTAAACCTAATCAATGA
CTAATGATAGGTCACCATAGTCTCTTGAAGAATATTTTCTTAGAACTAGACTTTTGTGGTAAAACACCTG
GTTATCTATGCTTTGGGTACTTCAAAATATTTGAGAAGCTATAATAGGCCCCAAAGCAGCTGAGTGATCA
TCTTTCTGCTTCCATAGGGCACGCGGCAGGCCTCATCATGAGGGATGAAATCTACACTTGCTGGTTCTCC
TGTGGACTTGGAATTTACCATCACAAAGATAATTCAGACCTAGCACTTCCCAGAGGTTGAGCCCCAGTAC
ATTGATTGAGGAACTGTCAAAACAGGCTTGCAAAAATATAGTATATTTTGAGTGTTTACATTTAATAAAT
TAACACTTGTGAAACACTATAAACAATGCAACATAATTGTGTGATGACTTGTAAAAATTAATTCAGGCTG
TGCAGTTTTATAATGGGGTAATTGTATAGTTGCATGAGAAAAAAGTCCTTTTCACATTTATCCTGAATCT
CAGTGACCATATGCATAACCTCGTTTGAAGTTAAGGTGAAAGTCTAAATTTGACATATTTTGTGAATAAG
AGGCCTGGACCAATGCCATCCTAGATAAGCTACTTGTTCTCCCTGTTCTCAAAGGGACACAATGAAATCA
CATGTAAAAAATATTTTTGAGTAACAAGATAATTGAATTTGGTGAGAGAGTGCTGTTCTTAAAATCGGTA
TGTTGGCAGGATGGTTCTTTCCATCTTTGCTGAAGTTTGCTATATCTCCGGTCCTAACGTTTTTGAGCAA
AGTTTACTGCATATCTCTTGCCAGGTCAGCTGAATATGAACTTAAAGGGACCTAACAAAACAGGCAGTAT
GCATCGATGATTTAGAATTCCACTGTGCCCACGAGGACAAGTAAGAGCAAGCGCCTTGGGCAAAGGACAT
GGGTATTACCTCCATAACATGCTGTGCTAGGCTGCATATTCAGGACAGGATCTCTGACAGTGGAGAAATA
ACGACTTTCTGATGGACTGCTAGGGTGCCAGCATGGATTTTCCTGGCTTCAGTGGAATAACTCATTTTTC
CATCTGTAAATAGAGTACTGAGACATTATCTTCATATATGCTTGATGTTAGTCAGGGGCACTTCGGGGTA
CAATTTTGAAGCTCTAGGGAAATTTTATAGCAAAGGTTAAAGTCCAGAGAGGAAAAGAGTCTAGATAGCA
ATTGAAAATTGGGCACAAATGAAGTATAGTTTGACCCCCACATCTCCTGCCTACAAACTGCAGACCCAGC
TGCAGTAGGTGGTAGTGAAATAAGGGAAGTTCTAGGGGGGACTCCGTCCTCTTCAGCAAGTGACAGATGG
TGTGAAACCACACGGTAGCTTGGCAGTATGGGGCGGCTGCTGCTTAGTCACTCCTAACTCAGGAACCTAG
TATTGAAACTTGAACAGCCTTCCCTGTCTGGCTATAATGCAGCCCAGACATCCCTTGTCAACAAGTTAGT
CAACAGTGCTCTGAACAATATCCGGTAAGTCTGATGTCTTACTTGCCGAACCAGTCAAAACAAGAAAAGT
GGGCTCTGTTGGAACATTCCCTTTGGTTAACTGAAGATCTCTAGTTTCATTTCTCCCCACCACCATCCCC
TTTGTTCATTCACTTGTGCATTCAGTCAGCAGAGGAGCCAGGGGGATATGACGAACTTTCACTGGTTATA
TACTATGTGCTGGTTACAGTTTAAGGAATACGAAGCTGTAAGGTTTGCTCTCTTTCTGCAGGAAGCTCAC
AGTCCAGCTAAGGAGACACGTGCAAAAATAAACAATGGTGATCCTTAGGGGTAGATACAATACTGGAGGT
GGTACTTGGTACAATGGTGGCTCATAGGAGGGAGAGACAGAATTGCTTAATTGGATCCTTCACAAAAACT
GATATTCATCATGATTCAACTTCCACTGTATGCCAGGTACAGTACCAAATATTTTACCTGTTTTATCTCA
TTTAATTCTCCATTGACTACCATTTCAAAGATTATTAAAACAAAGCTCCAGGAAAACAAGTAACATACCC
AAGGCCATGAAACTAGTAAGAGGAAGAGCCAGGATTCAAGTCGAAGTCAGTCTGTCTTTTCAGTTCTCTG
ATGCTCCTCACCGAGTAATCCGTTGCAAGGATAACGAGCGTGAAACTGTCTGGTACGTTACCCTGCGAAG
CAGGGTCATATAAGGGAATGGCGGCCATGGGGGCTGGCTTGAGCCAGAAACAACTCCTGCTCCTGGCTGC
AGAGGGAACTGGATGGGGAGGCAGCCCTCACAAGTGACCAGCACTTGTCACTACCCTGTCCTTGCCTGCT
TCTTTCAAGGGATGCAGGTTCCCACCTACTCAGCCTCATCCACACTCTTGAAGGGTGCTGATGTAGGGCA
CCAGTATCCATGGCCAAGGGGATTTTGATCTGGCTTCCTTTGCATATCTTGAATTTTTTTCTTTTCTGAC
CCTACAAAGGATTAAAAAAGGAAATGCCTCTTTCATTAAATATTATGACACCTACCTGAATTTTCCTGGA
GGGCCATCCCCCCGTTCTCACCATTTAGTCTTCTTAGAAAAAGTTCTAGTGAACAATCAAATGTGATTGA
GAATTTGGGTACATACTTTCTACCATTTCTTAACCCCATTACTGCCCCTGAGGCATAAGATAAACTATGA
CTAGAAAGAGTGGCCACGGTTGGGGTAGGCGGGGAAGTTGATTGGTCCTGACCCCCAGGGATTCAGGTGT
GACACCTGTCCACCTTTGAGGATCACTATTCTGGCAGTTCAGTGTCATTGCTGCCTTCATATCTGTGTCA
GCTTAGTTGTTCCTCTTTGTAGCACATCACTGACAATGCTTGGAGCCTGCTAAGAGAGCACAGCAGAAGA
ATTATTTTTAAATATGTAATTTTTTCTTATTTGTCCTTGGCATGTGTATTTGTCAACAGTGGAGCTTCTC
TCCACAACTACCTACCTAGCTAATATTCTGTCTTTTGGATACTCAGTTCTCTCTAGCCTGAGACATGAAT
CTGGCTCTATCTTCATTCTCTTGATCCATCTCACAGATCCTCTTTCTCTGGTTCTTTTCCTGGATTAATT
TCTTGGGCTCTGACCACTTCCAACCCTCCCTTCTCAAGCATAGATAAACGAGAACAAAGCTGAACTCTCC
CATAGCAATCACTGCTCACTACTATTAAAACCACTACATGTAGTAATGGAGGTGAATCAAACTCAGGAAG
ACTAGGATAGAAAATTTCCTTTTATGACTACCAGAAATGAAAATTACCCCCATGGTTGAAGCAGTTTCCT
CTTAGCCACTTCTATTTTCACTCTGTCTAGATTTCTATTTTAGGCCGATGTGGTTGGAAAGGCTTATAGA
ACATATACCTTTTGCAATTTATAGAAATGCTTACAAGAGCCTTCCTTTGATATTGGGCAGAGTTGAGGAA
ATTGTCCAGAGTTACAGTAGTCCACCCTTATCAACAGTTTCGCATTCCGCAGTTTGTTATCCACAGCCAA
TCACAGTCTGAAATTATTAAAAGGAAAATTACAGAAATAATTCATAAGTTTTAAATTGTGCACTGTTCTA
AGTTGTGTGGTAAAATCTCATGCCATCCTGCTTCATCCCATCTGGGACACTAATCATCCCTTTGTCCAGC
ACATCCACACCATCTATGTATCCAGCCCTTTGTCACTTAGTAGCCTTCTTGGTTATTAGAGCTACTGTCT
CGGTATCACAGTGCTTGTGTTCAAGTCACCCTTACTTTACTTAAAAATGGCCATAAAGCTCAAGAGTAGT
GATGCTGGCATATTGTTATAATTGTTCTGTTTTGTTACTATTAATCTCTTACCGTGCCTAATTTATACAT
TAAACTTTATTGTAGGCAGGTATGTATGTATCAGAAAAAAAAAACCTAGTACATATAGGGTTCTGTATTA
TCCCCAGTTTTAGACATCCATTAGGAGTCTTGGAACATACACCCCACGAATAAGGTGGGGGGACTACTAT
CTACCAAAGTTCTACTTTCTGACCTCAGGGCTGAACACCAAGTGCTTGACACAGAGTTGGCATTTGTTAA
GTGTTTGAGAGATATTATATGCTTTTCTGGAGACATGGACATTGACAGATACTCATGTTTTCAACTGGCC
CAAGCTGTCTAGTGCTTCTTTCGCATCAATTAGACAGAGGAAATTAGGAAGAGGTTCATTCCATTCAACA
GACAACACACTGAAACACTGCCTGTGTTACCATCAGAATAGTAATTCCACTTTTCTCTCCTTTTTTAATT
ATCCCAAACACCTACATATACATTCCCCATATTCGCATCTCCCATATGCCGCAAGTACGTGGCCCAGGTA
AATGCTCTATAAATATTGATGATTGAAGCCTATTGATCATTTTTATTAACATAGGATTACAGCCTCTTGG
AATATGTAGAGGAGTTCCAAGGTAGTCAGAGACGTTTGTACTGCGTGGCTCCGGGAAAAGGTAAGATATA
TTTTTAATTCAGAAGAGGATAATATCCTAAATTTATATATAAATTGCTAACCACCTACCACACATGTCAG
AAATGTCATTTTAGGGAATGTCTCTTCTGTCTTTAGAAACCAGTTTCCATAGGAGGAAAAAGCAGCCTAA
GGTAAAAGTCTTTCTCTTCCCAGCAGCGTAATAAGTGAGCCAAGGTCAAAAGTCACCATCCTACTTCAAA
GAAGCTGACAGCTGTGGGGGATTCACAGAGGCAGTTTACAGGAAGTTTGATATTCCAGTTCTTTCAGCTA
ATGCAAGTATTATTTCTTTTTTAAAATAAATGATTTTCAACAGAATTGCATGTGGCATAATTCAGTAAAG
TGAAACACAGTATCAAAATATGAATCATAAACTTACCTGGAAAAACGCTCAAGAACAGGTTTTCCATGGA
CATAAGTCACATGGCCATTCCTTCTTTTTCTGCTCCTGTATAGAAAACCGAATAGTCAACACAATGTCCA
TTGGCATGACAGTAGCCCATGAATTATTCGCTCTCCTGTGGAGATGTCACACACTCATTCTGTGAGCAGG
ATTACAATAGTCTTATAAATTCAAATGGGTTTGGCACATGTGTAGTTCTTTGCTCCAGGCCCCAGTACAG
GGCCAGTATTTTTATTTTGTGACCAGAATGGGCATGTTAAATGCTATTTTATGCCATGCAAAGTTTATTA
ATAAGAAATGTTACCTGTCTCATACTATTTATTTGTTTATTTATTGAGATGGAGTCTCACTCTGTCACCC
AGTCTGGAATGCAGTAGTGTTACCTTGGCTCACTGCAAGGTCTGCCTCCTGGGTTCAAGTGATTCTTGTG
CCTCAGCCTCCTAAGTAGCTGGGATTACAGGCATGCACTCCACACCCAGATAATTTTTGTATTTTTAGTA
GAGACAGGGTTTTGCCACGTTGGCTAGGCTGGTCTCAAACTCTAACCTCAAGTGATCTACCCGCCTGGGC
GTACCATTTATTACATATACTGTACTATTATATTATACTATCATTATTGTTATACTATTATTATTTAGAT
ATATATACATTCCTACTATATACACATACTAATTATGGCTGGTGTCACCATATTAAAAATGTTTCTCAGC
CGGGCGCAGTGGCTCACGCCTGTAATCCCAGCACCTTGGGAGGCCAAGTGGGTGGATCACAAGGTTAGGA
GATTGAGACCATCCTGGCTAACAAGGTGAAACCCCGTTTCTACTAAAAAATACAAAAAATTAGCCAGGCG
TGGTGGCAGGCACCAGTAGTCCCAGCTACTCGGGAGGCTGAGGCAGGAGAATGGCCTGAACTCGGGAGGC
GGAGCTTGCAGTGAGCCAAGATCACGCCACTGCACTCCAGTCTGGATGACAGAGCAAGACTCCATCTCAA
AAAAAAAAAAAAAAAAAAAAAGTTTCTCAAATTTTAGCAACTATCATAATCACCTGGGAAGTGAATTAAA
CAGACACAGCTTCTCTAGTCCAATCCCCAGAAATTTTGATTCTGTAATTTGGACTCTGGAATCCACATGT
GTACAAGTGCCCCAAATGACCCTGATCAGCCAACAGGACCCAGGCCACACTTGGCACAGCCCTGCCCCAG
CTTCATATCCACGCCATTCACCACTGTGGCCCTGCTGCCAGCAAGTGCCTGTGCACAGTCACTGTGCAAC
TAACATCCACTGAATGACAGACTTTGGCATCAGGACATCTAGATTTGAGAACTTATTCTTCTTTAACTTC
TTTAATTGATCACTTAAACTCTGAGCTCCAAATGTTCTTATCTGTAAAAAGGGAATAATGTCTGTCTACA
GAGTTCTAGGTTGTCAGTGACAAAGAAGCAACACCAAAAACATTTCTGGCCACCTTGATCAGAAAAGAAA
TAATTGGATCATTATCACATGATCCAGCAATCCCACTTCTGGATATTTATCCAAAGGATTTGAAGTCAGT
ATGTCAAAGAGATATCTGCACCCCCATGTTTATTGTAGTTTTATTCACAATGGCCAAGATATGGAAATAA
TCTAAGTGTACATCAGCAGATAAATGAATAAAGAATATGTGGTGCTTATACACAATAGAGTACTATTCAG
CCTTAAAAAGAAGAAAATCCTATGATTTGCAACAACATGGATACACTTAGTTATGCTAAGTGAAATAAGC
CAGGCATAGAAAGACAAATACATGTTCTCACTTACATGTGGAATCTAAGAAAACATTGAAATCACAGAAG
TAGAGAGTGGAATGGTGGTTGTCAGGGGTTGGGGGAAGGGGAATGGGGAGATATTGGTGAAAGGGTACAA
AGTTTCAGTTTAACAGGAGGACTAAATGGTAAATATTTGACATGATGGATATATTAACTAGCTTGATACA
ATTATTCCACTATATATATCATAATATCATTGTGTGCCCCATAATTCTATACAATTATAGTTTGTCAATA
TATAATGAAATTAATTAAATAAATAATTGAAAGGACATTGGACAGCTCATGAAATCCCTGGCAAGGCTGA
AGGACTGAGGAAACCAGGGGGAGCTGGGCAGCAAGGAACCATGCCAAGATCATGCCACAGGGGCAATCCA
GTGAAGACATAGACTTTCATCACTCAAGATTCAGTTTTGAGTGAGAACACGAAGCTGGCCATCCTGGGTC
TTGTGTACTGGCTGCCAGGGGCCTTTTCAGATTTCATAGTGGAAATGGGGCCTCATTGTCCCTCAAGATT
TACACAAGATTTCTCCAAAACAGGAAGTTTTGAATGCTGGGCAGCTAAATGTGCATTATGAATTAACTCC
AACTTAAGTTGGAAGAAATTCAGAGAGGTTAATAACGTATAAACAAGTGGCAGAGCTGTGGTTTTAACTC
ATATCTCTTTCCTCTCTTTGTACTTAGAACAGAGCCCTCTTGAAGGTCTGTTCTTTTGGCTTTCCTTTGA
ATTTCAGTGGTCTCAGGCAATTTTTTTCCCTCATCGATTCTTCCCACACCAACAAGGTAAGAAATGCTTG
ACCTTACAGAGGCGAGCAGAAAGTAGAAACTGAAAAGCACACTCTGTTTCCCTGATTATGCCTATGATTA
ATCACTTTCTGACAAAACGAAACTGTTTCTAACCTCAAATTAAACATTTTAAAAGCCAACAAGGCTTGAA
AGAACAGAATCACTTCCAATTTATGGTAAGAAGGAGCAGTAATAATCATTGCATCACATCATCTCCCATA
TGTGCCCTGTATTAGGAATCATACCTAAGTTCGAGAGTCGTCACTGGTGCCATCACGATGAATGAGTGGA
CATCCCCGTGAGACTTGGCCTTCCAAAGCAAAGCTGGTCAACTCATGTGGCTTTGAGGAAGTCGACTCCA
GAATAAAAGTTAATGGAAATGCATAAGCGGAGCAATGATGAGATAGAAAACTACCTTAAATTTGAAAATC
ATTTCACATTTTATTAAGCACTTTCGCATACCTTAACTTCTTGTAATATCCCTGCATATCCCTTTTTATA
GATGAGAACATTTGGAACTCAAAATTTAAATGGTCAGTTTAAGAAGAATGAGCTGTTAAATCTAGGTCTC
TTGATTCTGGTGAAAATCTTGGCATGCTTGAAGACAAGGGTGCTCTTGCAGAGAAGAACATATGTCACAG
TGGTATCACCAGTTGGGCAAAAAGCTCTGTCATCAACCAGTCGAGGAGAGGTGAGGACGAGTGCTACCCC
AGAGGTGGTAGCTTGAAAGTGAAAAGACAGGGGTATTTCTAACAGCTATTAAGGACAGAACACAGAGATT
GGGCTGAGTTAGAGGATAAACTGGGGCAGTGCCTCTCTCTGAGCAGCAGCAAAAGGTCAGCATTGCTGCT
GGCTGATGTGGAATTTATAATGAAAGCCATGCCGTAGTAGGCAAGGATGTTTTGCTTTAAAAAGTGACAT
TTGCCTCTTGGTAATACATGCTGCAGGTGTAAGTGTTTGGGGGCTCCACATTCCAGTGTGATGCAAAAAG
CACTGGACTTTTAATCAAGGGAGCTGGCTTGAGTCATGCATGTCTATCTCTGGAGGCTGCCAGAGTCAGT
CATGCAGAGGACGAGAGGAGTGAGCTCTTAGCCAACTTGCTTCAAGTCCATAGAGGTCCAGTTTCTCCTT
CTGCCCTGAAAACCTGGGTCCACAGAGCCATCTTAAGTACCTCAAGCCCAGGGCAAAGGTCCTGGTAGCA
CCACTTATCTGGAGTACAGATCACTGGAGCCATTTGTCTCCTCTACAAACAGGGACAACAATTAAAATAA
TGAGACAATAGGCTGGTCAGGAAGTCCCCCAATACTTGCATCAAAATTACCCATTTTAGCAGCTTGTTAT
TAGAGCTATTGGGCATCAACATAGCTCAAAAGCTTCCCTCTGGCCATAATAAAACATTTCATGTCACAAA
TCCCAGGCACAGTGGCCTGGGCTCTGTTGACAGGCAGCTGGGCAGGTCCAGGGGCATACTGATGCCAGTG
AGGGCCATGGGGCTCATCTTTCCCAGGTCCACATTCAACAACCTCATTTTGGTGGTTTGAAATTGGCCAT
AATCCACATGGACACTGGGAGGGGAACAACACACACTGTTCAGGCCTGTCGGGGTAGGAGGCTGGGGAAG
GGAGAGCACCAGGATAAATAGCTAATGCATGTGAGGCTTAATACCTAGGTGATGGGTTGATAGGGGCAGC
AAACCACCACAGCACCTGTTTACCTATGTAACAAACTTGCACGTCCTGCACATGTATCCCAGAACTTAAA
ATAAAATTTTAAAAAATAATAAAAATTAGAAAATAAAATACAGAAAAATAGAGGGAAAAAAATTGGCCAC
GGTAAGAGTATGTACATCACAGAAATAGACAAATGCCATGAGTCAGAACTTTATATTTTCCAGAAAGCTG
GTTGTAAAGCATTTACCAGCAGCACATCATTTTTGGTTTTAGGTGATTTTTTTTTTTTTTTTTTACCAGT
GACACAAAGTCCCTTTGCATATCAGGGAGGCAGCATGGCCCCCTAGTTTCCATTCACTTAATGTACTACG
GGCAGCCGCTGTTTTTGAGTTATCTTCTAAGACCTCTTATGCTATAATCAAGAAAACATGTTGTCTTAGA
AAATTTCCACCACTCTGAGACACCTTGAGTAAAAGTATCCCTAGTTTGTACTTTTAAACTCAGGGCCAGG
ATGTATTGAGTTTAGAAACCCAAGTACACACACTAAGGATGCTAAAATTTCGGTACCACAGACCACATCT
TTTTTGTACATTGCTTATTGCCTGCAAGATAGTTTGCTCATCTGAAGGCAAGAACAGAGCAATGGCCATG
ATTTAGTTCACTTTTGGACCCTGAGTAAAATTGAACCATGCGGGAAGATCAAATAAGCCTTTCTTTGTTT
GTGACACATAGGAGAGTATGGCATAAAAGTGTGAAAGCCACAGACTTTGAATATAAATGCAGTCATGTAG
GTGTTAATACTCCACGTATATAACTTTGTCCTACTTGCCTATAGGGCCTCTGTCCTGCACCCCCAAAGAG
CACCCTAATAATGAAACAATACTGTTGGCGATTTTTTGCTCTAGCCTTCTTATCAAAAGCATCACTGCTG
TCCTGTGGAGGCTTCCTGTGAGGATGCTGTTCTGTCACCCTGAGCCTTCACAGTCTTGGAGCTATACTGT
TGTCTGCAGAGCAGTTAGAGGGAAGGACTCTCTCCCCAGTTTTCTGTCCCACTTCCTAAGACAATGTCCC
CTGGGCTCCAAACAAGCATGCTTGCATCCAGAGATGTGATCACATAGAGGCTCCTCAATTTGGCACTCAA
ACACCTCTCCCATGGGTCCAAACAGTCTTTCAGCTTGGGTACAAATGGGGAATTAACCACTCCCTCTGTT
GACCTAATCATACTCAACAAATTGTTACTTTTTGCAAACAAAACAAAGTCCCTTTTCATATTACTGAGGC
AGATAGAAGGCAGTATAACAAGAAATACAATGGAATTTTTCCTGTTGTCCCGGAAGGGAGCTAAGATCTA
AAGCTGACAAGCAAAAACACTAACAGTGTGTGTCCATTAAGATGATTTTCTAAGTAACCAAAATTGCTAG
GTATAGGTTTTGTCTTGAGTAAGACCATCTCTGTATCACCTCCCACTTGTTTGTATGGCTATTATCAAAA
AGACAAGAGGTAACTGTTGGCAAGAGTGTAGCGAAAAGGGAACACGTACACTGTTGGTGGGAGTGTAAAT
TAGTACAGTCATTTTGGAAAATAGTATGGAGGTTACTCCAAAATTAAAAATAGAACTATCATACGCTCCA
GCAATCCCTCTTCTGTGTATACACCCAAACAAAATGAAATCAATACCTTGGGCTGGGCACAGTGGCTCAT
GCCTGTAATCCCAGCACTTTGGGAGACTGAGGTGGGCGAATCACCTGAGGTCAGGAGTTAGAGACCAGCC
TGGCCAACATGGTGAAACCCCATCTCTACTAAAAATACAAAAATTAGCTGGGTATGGTGGCGGGTGCCTC
TAGTCCCAGCTACTGGGGAGGTTGAGGCAGGAGAATCATTGGAACCCGGGAGGCAGAGGTTGCAGTGAGC
TGAGACCGCGCCATTGCACTCTAGCCTGGGCAACAAGAGTGAGACTCTGTCTCAAAAAAAAAAAAAAAAA
AGAAAAGAAAAAGAAGAAAAGAAAGAAGTCAATACCCTGAAGAGATATCTGCATCCACACGTTCATTGCA
GCATTACTCACGATAGCCAAGACGTGGGAATGACCTAAGTGTCTATTGATGGAAGAACGGGTAAAGAAAA
ATGTGATCTATACATGCGGTGGAGTATTATTCAGCCTTTAAAAAGATGAAAATGCTGCCATTTGCAAGAA
CACGAATGAACCTGGAGGACATTACACTAAGTAGTATAAGCCAGACACATAAAGAAGCATATTGCATAAT
CTCACTTATATGTGAAATCCAAAACAGTCAAACATATAGAAGCAGAGTAGTGGTTATCAAGGGTGAGGAG
GTGGGGGAAATAGAGAAACATTTAAAAAATGATAGATTACTTAAAAACATTTTTAATTGATTCAGAGGGA
ATATTTTACTGATTATTAGATTGAAGCTCTGTAGACTTCCCAGCTAATTGTGTAAATCATATTTTTTTTA
ATGTATTGATACTTAGGTTTTCCCCTGGGGGCAAAAGGAATGCATTCATTTTGAATAGTATATTTTTTAA
TCTTTTTGCATAAACTAAAGCAATATGTCATTTTAAAAAAGATTTCCATTCTTTTGGCAAGGAGCTTCTC
CATGTGTTGGTTTTGTTGAACCTGGATGTAACATCTGGAATTGATGCAGCCACTTTGTGCCATGAGTGAA
TCTAGCCTGAGGACAATTTCCTAAGGCAGGAAGGGGCCGCCTTTTACATTATCCCTGTTTTAAGAGCTAA
AGTAAAAAAGTTCTTTCCCAGACCCCAATTCCTTAGAAAAGTGAAATTCTCATGGTTGGCTTAAGAAAAT
AAAGATTTCCCCACCAAGAGTCTTGGAATATGGAAGAAGTTGAATATTCAAATGAATAGGGTCTATTAGA
ATGGTGGAAGTGCACAAATGGCTCTTGGGTGGGCAACAGGATCTGCTCTGTGGCCACATTCTATGTCCAA
AGCACCAGCAGCACCAAGGCTGACCACCCACAGGGACTACCAAGAGGCACCTGCCCACCACCAGCACCTA
AGTCAATGAAATGAAAAGACTAGGAGAGGTGAGAGAGCTTTGGGAGACTGCCAGGTGTATAAGAGAATCC
CTGCCCTCTCATTTCTCTTCGGAACTTTGGCAAGCCACTAAAGCAGCAGAGTGCTTGATGTCATTGGAGC
TTGGAGAAGGGGAGACAGGAAGACAAGAAGCTGAGAAAAGGGAACCATTGAGTCAGCCTGTTTTTCTACT
GTCTGGCAAAGCAAGTCTTCTGTGGGTCATGTGGACACTGCGGGAGATGACCAGGCTTGCCTGTCTTGAC
AGTATACTGCCTCCAAAGGACTGGCATGGAGCAAGGGGATCCCAGCAACAAGGGGCTGTGGAATATGCTC
CTGTGGTAGCAGCTGAAGATTTGCGGAAGCCGTTGGTTCAGAATCGAGTCTGCCATATTAGTTTGCACTG
TATTAGGGAGACTCTGCAGAGAGATTCAGCCACATCCATAGAGTTAACAGAGAGCAGTGGGGAGTAACAG
GGCTGGATAGTGCCTGTCGTCTTGCCATGAAAGATAACCATTCCATCCCCAATCCCTTCGTCCCTTTCAG
AGCCTGGAAGAGGGAAGGGGAAGTATAGAACAACCAGACTATGCTTTTCTCACCCACTCCAAGCCTCTAT
AGTCAAAGTTTTCATCTATGTTAGCTGGAAGAGAGAAGAGCTTTGAATCAAACATTGAAATTTATTCAAC
AAAGAAATAAGACTATTTGAATAACAAAAAGTGACAAAAAGATGTTATGGAATCTGGAAGATGCCTCATG
AGAGATGCTACACCACCAGAAAGGGAGAGGCAATATAGTAGAGTGGCAGGTTATTGCGGAAAACTTTTCT
TCGTTATACACTAACACATTGAGACTCCATAGTGAACACATTCTACAGAAGGAAGGTGAGGTGTCGCCCA
ACTCTAAGCTTTGAAAATATTCATGTCCCATTTTTGGCCTAGCCCCAACACAATGATTTTTTTTTTTCTT
TGAGATGGAGTCTCACCCAGGCTGGAGTACAATGGCATGATCTCGGCTCCCTGCAACCTCTGCCTCCCGA
GTTCAAGTGATTTTTCCTGCCTTAGCCTCCATAGTAACTGGGATTACAGGCACCTGCCACTATGCCCGAC
TAATTTTTGTATTTTTAGTAGAGCCAGGGTTTCACCATATTGGCCAGGCTGGTCTTGAACTCCTGACCTC
AGGTGATCCACCTGCCTCAGCCTCCCAAAATGCAGAGATTACAGGCATGAGCCACCGCACCCGGCCAGCC
CCAACACTATTACTGAAGGTAAATAAAAATGGAGTCTTAGGAGTAGAGCTAGAGGAAAAAAAACATTAAC
AATATCTAGGTACTGCCAATGAACCTTCCTTGGTATCCGTGAGGATTGGTTGCAAGACTCCCGTGTATAC
CAGAATCTATAGATGCTCAAGTCTCTGATATAAAATGGGGTAGTATTTGCATATAACCTGTGCACATCCT
CCTGTATACTTTAAATCATCTCTAGATTACTTATAATACCTAATACAATGTAAACACTATGTAAATAGTT
ATATTGTTTAGGGAATAATGACAAGAAAAAAATCTGTACATGTTCAGAACAGACATGGTCCTTTTTAAAA
TATTTTTGATTCACAGTTGGTTGGATCCACAGATGTGAAACCCTATGGATAAGGAAGGCCGACTGTATTC
ATTTGGAACGTAAATTGGAGTACTTGGAGAAGATATTCAACCTGTGAACTTCAGGCCCCTAGTGGTGGTC
AAAGTGATTGCAAAGAGTCCTCAACCCCATCTGTGAGAACTGGGGTGGACAGCAAAGGGATGAGGCAGCA
GAGGAAGTTGGAGAGAGCACCAGGATCCACTAAGGACTTCTCCACACAGGGGATAGTGGGAAGCCTTTGC
AGCACAGCAAAGACACAAACAGCTTTGTGTTTTGAGAAGATGGTTCTGGCTGCAGTGTGGAAAGTGGATT
GGGATTGGGGATGGGAAAAGAGCAGTTAGCAAGCTATTGAAGTAGTTGGACAATGGTGGCTGGGAATAGT
TTCTAGCAGTGAAACGGGAGGAAAGTGGAGAAAGTCAGGCTATTTTAAGATATACAAGTGCCAGCTCTTA
GAGACCAAATAGATATGGGGATTAAAGGCGATGAAGGAGTTCAAGATAACTTCCCTGGTTTTTAAGCAAA
TTTTTGAGCAACTGGGTGAATGATGATACCATTTACTAAGACTTGGAATATTGGAGATAGAGCAGGTTTT
GAGGACACTAAGTTCAGTTTGGGGATAATATGATTAGTGAGAAGTATCTAGGAGGCCTCTATGAAGAAAT
GACCAGTAATTAGGCTATTGAATAGATACCAATGTGAGAGGACTTACATGTAAACTTGAAGGACTGGGAA
GAGACACACACCCCTAGGGAGAGAGTACACAGTGAGAGGAGCGGAATAGCTAGTTAGATGAAGAAGAGAA
AAGAGCAAAGCAATATGACACTGAGAAGATTACTTGGGGGCACCTGAGGTTTGCAGATTAGCTGATATCA
AGGGAACAAAGTGATATGCCAAAAACTTTCAAAATTGCATAAGGGTTCTCTTGCTGGAAAATGAAACTAT
TGACTTTTATTTATAATGTCCAGGTCTTCATTGATGGTTATAACATAAATATATGCCGAATGAGAAAAGT
AGATGATGACTTATTATCTACATGACATATGATTATATATGATGACATATGATTACATTATAGCGTCAGT
AGAGGAGAAACAAGATGAGTATTTTGCTAATGCTCACTGCATGCACTATGCTTTAAAAGCAAAAGCACAA
TTGCTTGATCACTTTGACATTGGTATGTGGTGGCCTCACTGTTCTCAGAAATCTTTCTAATCACAGAAGG
TACAAGCCCAGCCACTGCTGAGGCCGAATGTGATCTCATGCCAGAGGACCAATATGCAATCTGATTTTGC
AACCTCAGGAATAAGGAGTTGGATTTGGGCAAGAATTTGTTGGACTATTTCAGATTTTTAGGGGTTTTTC
TCCCCTCCTTCATGAATATTTCAGCCTAATCAAAAAAATCTCAAACCTCACAATATTTTTAAAGCAATAA
GTCAAATCAAATAAATGATTTGAATGTTGAAATAATGCAACACACCCCTTCTGGTCAGCACACAGGCAGG
GTCTTCTTTACCTGAGGACAGACCTTTTCCTTCCCGCAAACTGTTTCTGTAAGTAATGCTGCCACCTAGC
AGTCTCTTGGGGAATCACCACCCTACAAGGTAATAGCTTTCGGTACACACGTTTTAGGTTTGTGGTGGCT
TCCCTGCATTTAAGTTGGGTTTAAACAACACTTGAAATATGAATTTAATTACCTTTGAAAAATGTCTTTT
CTGCAGGTATAGGTCTTGAAATCATGGTGTGGCAAAAAATAGGCTGTTGAAAGCAGCTCGCTCAAGATGA
AAATGATGGCAAAATGCACAGGATTTGCACTGTCCAAACTCATCCAATTGCAGACACTGAATATGTGCAG
TTCTTTTTATATAAATTATTCCTCAATAAAGCTGTTTAAAAAATGGTAAAATAAAAAGAAAATGATGAAA
AAAAATAAAACACCCCCTGTGTAAAACTTCAGTACATTTGTATGAAATAACAAACCTCTACAAGTAACTT
GTGAGGAGAGTAGGTAAAAACAAAGTGTGGATGATCAGCGTCAAAGAAGAACAGCTCTTTAACCAGAGAA
CTCTGGAGTCATAATCTCAAAGTATCACCTATGTGCCTACTGGAAACCTAAATGCTGTGACATTTTAATT
CACAGCAGGAGCTTCACTTGCAAACTAAGCAAAGTTACTTTTTCATGTACTTCACGTTTTTGTGTTTTCA
CAAAGGTTAAAAAGAAACAGCTAACAGTTATTGAAGTGTTTGCTATTTGCCCAACACTGAGTAAAACACT
TTCCAAGCACTGTTATGTAACCTACACAATCCCCTGAGATGATGTTACTGATACTGGTGGCCTGGGGAAG
TTAACAAGGCAAATAAGTGTTGGAGTCGGGATACAAACCGAGCCAGTCTGATTTCAGAGCCTGAGCTCTC
ACCTCCAAGGTTATAATACTTTTCTATTGTGCTGAAAGTTATGTGGGAGCAAACAGATGTCAGATGTTCA
GCAGGTTAAAACATGTGTTAACAGGATACAGTAAGTTTCTGTTTTCTAGTTGAGTGGCATGAAAGAAAAT
GTTCTCAATTGTATCACAGTGACATTTGTCCTATCTCTTACTACAAACTACTTTATTTAATCACTGTGAA
ACTCTACCGTTAACTCTCTGTTTAATACCTGTTGACTACCTAGATTGTCAGATACTTTGTCCAATTATGC
CATCTCACTGTTTTAGTGACATTTCACTTTTTGATATCTTGAGAGAGAGTTTCCTTCTTGTCACTGCTCT
GCATTTAGATGTCAGTGAGTACTGACATCTACAGTGGATGTGTCCTGTCCACTTTTACTAAAATAAGGTA
TCTATGCATCATTTTCTGAGGAAATGTCTTGTCCAAACATATCTCTGAAGATAATTTGAATGTGCATAAT
ATCTTTATCCAGAAATAGCATGCCACAGCAAACTATGCAGCTTATGTTAGACCAGGCCCATGCATTCAAA
CCACCTGAGAATCTCGTTGAATGCAGGACCTGAGATTCTACATTTTAAACTAGCTCTCGGGTGAAGTTAA
TGATGCCAGTCCTTGGATCACAATTTAAGTACCAAGGTTCTAAATTACCCAGTTATGCTTGGGTCTGGAA
AGAAAATCTGATTCGATTCCAAAGTGAAGCAAAAAAAAAACTTCCCTATAATTTTCTCATTTTATGTATC
TGATGATAAAAATCAGGTTTGATATAAACCAAGTTATGTATTTTTATGTTTCTAAACAAGGGTATCTATA
AAATCTATTTTAAAAATAAATTGTTTCCATTTGAGTTTTAAATCTATTTGTTTAAATATTTTTTCTTCTT
GTCATCAGAGTTTTTGAAATTTATACCTCTACCATAAGATATCATGTAGTGTTGGACTTGAAACTTCTAG
AATCATCTGGCTATCAGAGAGCTGCCCAACCTCCAGCCCCATCTTAGGGCAGACATGAATAAGGCTTCTT
TGGTCTAAATAAGCTAAATCCAGAGCTCTGGGCATTAAAGAAACTGAAGTCAGATTTTAGAATTGTTCTG
CAATTAGTTCCTTGACCTGGTGGTCCTATTTTTAATAGCAGCCAATTTAGGAGTTTCCTAGGTTTATTCA
GAGCTCTCTTTCAGGTAACTTTGTCCCTATACTCTTCCCGTTCTTGTCAGTATCACTCATTTTTTTGCTC
TCACAAGAAAATATATAGTACTTAGAGGTAAATGTAAAACTTCTATACTTGGGTCTCAAGATCATATCAC
AAAAGAGTGAAATGAATTAGACACTGTAAGAAATTGACCATTCAAAAACAGGAATGTTATTGCCTACCAA
CTCAATATAAGTGACTAGAATAATGTTATTCAGTCTAGGAATCTATTAATAGAAGAATAGTGCTAGGACA
AAGGAGGTAATGGGCTTCCTCTAGCTTGTACTGGCAAAGCCATAATTGAGGTAATACAATGTTCAGATGT
ATGCATTTAAGTGTATGCGTGTCTGTGGCTGTGAGTCAGAGAGTGTGATGGAGAGGCAAAAGGGAAGGTA
GTTATAATTTATGAGGAACAATGGAAAAGATCAACAGGTTTCAAAAAGGTAAACCAAGATGGTGAGAGAG
TTTCAAACTGTTATCAATTCAAAGAAATAGGAGTATTTACTTTTGAAGTGGGTTTTGGAGTGGAAGTTAG
TAAGATCTTTTATGGATGGATGGACAGATGGATGGATGGGGGTGGTGGATGGATTGAAGAGTTAAATCCC
TAAACACCTCACTTTGAGAAATGTAGAAGCAATGGAGCAGTTTTTTCCCAAACAGATTAGATAGTCAGAC
AGACAGGCAGGCTATTTATTGAATACATTCTACATGCCAGTATTTGGCCGAACCCTCTACATATACCAGG
TGCTTTCTTCTCCAAACAACCCTTTGGAATTCCTATTATCCTCATGTGGAAAGTGGTAAATATGAGGCAT
AGAGAAATTAAGTGACCTGTCCAAAGTCATTGCCAGGCTGAGCTCAGACTTTGTGCTGTTAACCTCTAGT
TTATAACCCTGAGTGACACTCAAAGGTGGCCTACTCAACTCTCTCTTAAAGAAATAACTTGCTGGCCAGC
GGCAAGGAGTGCAGTTAGCTGACAGCCTCTACTGATAACCTCCTCGGGCTCTGCTTCAGCTTTCAACCAG
AGACCATGTTGTTTCTGAGGAGGCCCAGCTAAGGACCGAGCACGGTTGGGGTAGAAGAGTCTGAACATTT
CTGCCCACCATGGGCCCCTCTAATAAACAGTCTTTCCTCTGGAGCTCCCCACTGAGCTGTTGTAGACTTC
ACCAGATCAGCATTGCAATCTGAGGCTCCCCCTGCCCAATTCAGCCTCCTTCCTCCTTCTGTCTATCGCA
GGAGTTGTTCTGAATAACCTTCTTTTACTCCAATGTCCATCTCAGCATCTGCTTTGCAGAGGACACAACT
GGCACACCCTGCCTTCATATATTTGGATTGCCATCATATAGAAGACTGTTTAGAATTGTTTTGTGTTGTG
ATAAGGGGTTGAATTAGGACAAAATTCAACCCCTTATCACAACACAAGCATAAACAAACTGCTAGGGAAG
CAGCTTTCACATATACATAAGGAAGAACATCGTAACAACTAGAAGTGCCAAACAATAGAATAACCTGCCT
CAAGATCAATGAGTGCCCTGTCACTGCGTTCAGGCTGACTGGAGAACTGCTTTTGTGTGAAGGTTGTGTG
GCATTACCACTCCTCCACTTCTACCCCCATGAATACTGAGGCACCTGGGATGCTAAACATCCACAATGCT
AATTGATTAGCAAAAACCAAATTGTTTAGGAAATCGCGCCAGGAAGCCCAAACCTCTGATTTCTTAGCAG
ATCAGTGGGTCTGGTTTGATACATCATCCTTGTCCACTTCCAGGGCAGTTTAGTGGTACTCTAGGCCAGA
CTAGCCAGTCTACATACTTTTTTTTTAATCAAAGAGCTTCTAGAAAATGGGATAAGCTGTGGGCTGATTG
TCCCCATGGACTAGTTGGTGGGATCAAAACCTAACTTCACATATGTTTATGTCAGACTGTAATATGGGGT
TCACCCTCTAATGCAGTTCTAATGACTCCCTCCCCTGCCACATGGTTCTCAAGCTCATGGACTTGCACAC
GACAGCCAGAGAGATTCTCTTCCTCAAGGCTGTTGTCTCCCTCCCTTCATGCAGACACAGGCACACAAAG
CAGGGGACTCCTACTGCCCCCTTCTAAGAATTCCATGATGGTCAGATTATATAAGTAATCATATATTTCA
GATAGCAAAATAAGAGATGGAAAAGACTGGTAGGAAAATCAATAGCATAATCAGCGTTAGGATCTGTATA
TAAAGAGACATTCATTTGCTGTGCAAATATTTACTGAGCACCTACCAAAGGCCGGAATCCCTTCCACATG
CTAGGGACGTGATGCGCTCGACGGAGTCCCCAATGTCATGGAGTATATATCTAATGCCACTGAGAAACCT
GGCTCACCCTGCACTGAGAGAAGCACTCAAAACCACCATCACCAATAGCGCTACTAAAGACAGTGCTTTG
GAGCTTCCAAGCTGATAGATTATCCTTTCTCCCCACCCTCAGATTTCTCCAGTGTCTCTGGCACTTATAG
TCCATGTTTGCAAGAAATATTTTATTATAGTGCTCTGAAACAAATTTATAAAGTTTGCAAGAGAAGTTTT
AAAAAAGCAAGCTCAGCAATATTTGGGGGCTTTTAAAGCTGATGATGCAGCTGACCTACTGGAGACAAAG
GCAGTGGGAGGGCCCTTACTGGTATAAATAAATAGGAGTCTCTGGTACTGCAAACCCACAGCCTGGACTC
AGAGCTCAAGTCTGAACTCTACCTCCAGACAGAATGAAGTTCATCTCGACATCTCTGCTTCTCATGCTGC
TGGTCAGCAGCCTCTCTCCAGTCCAAGGTGAGAAATTTCATTTACATTTCACTGTTTGTTGAACAGAAAT
AGTCTTTAACCACTTCAATTTTCTTTCGATTAAAAACCGCAGGGAAGTCTGACTAAAGGGGGAAAAAACT
GCTCTGTTCCTTCTAGATTTCTCAAAGTAAGGTGTTTAGGAATTTAACTCTTCAAAACTGGAAGTATTTA
TATTGTTAAGATTTTTATTTATAGCAAAAAGAGATACCACAAGTCCAATATTCATGTGAATTATATATTC
CCAGCCTTTTTCTGATTCAGCTCCTGCTATATATAATTCTTTACATGTAGCTCTTCTTTGTTCTGCCTCT
CAATGTTACCCACTCTGACCAAACCCTATACAGGGTTTAAAGATTATTGAACTCTACTGGTCTCTTGCAG
TGAACATGCTTCATGTAACTCCAAATGGTTAGATCTGACATCAAGTACACCACTGTCAGTACACCAGGGG
TATTTACACACATTCTGCAAAGAAGCAGACTTCCATGTCTAAGTGGGGCAGCTATCTTTGTGTCAATAGA
TAAATATCCAGTTGAAGTAGTAAGTTTTTATGTGGCCGAAGAAATGGATATGTGCAGAAAGAAGCCTTCT
GCTCAGATTTAGAAGGCCAAATTTTTGTTCTTAAAACACAGAGGAGCTTTGTCCCCCAGTTTTAATTTTG
CTTCACATGTTATTTTCACTCTTCAAAACCCTAATTTCTTGCATTCTCCACGGGGCTTTCCCATGGCTCC
CGGCAGAGGTAGCTCTTAGTACATCTTCTGTTCTCAGCATGCATGTTAGATTTTGAGCGTAATACAACCT
TCTGTGGTATTTTAGTTTTTGTTTGCTTGTTTCCCCTACTAACTTGTACACACCTTGAGAGGTGAGCCTT
TTTATTTATAAATGTATGTCAAGCACAGTAGTAGGCTGGATAGAAAAGATCTGATAAATGTCTTTGGCTT
AGATTTCATTAGATCCCATTAAAATTCATGAGATGGATACTAATGGTACCCATCCAGTATTAATTGCTTT
TGTTAAATAAAAAGACTTTTGAATTTTTATGATTGCCTTTTGTTCTGTAATGATTTGCAACCCAGACAGA
GGACCAACATATCAAACAAAAACGTCTGTGACATTTTCTGAGAGGAAAGGGGAGGATGGCAGAGAGTCTG
ATAGAGAAAACTCTGTTCCAGCATGTTATTGCTCCCAGGACTCTTGAGCCAGGTCATGTCCTCGGTTTTT
ATGTGTTGGGAGTGAAGATAATCCACTGGTTTTATATTGCATTAATTATAACTGAGTTGTAAGTCCCTAC
AGAGGCTGTTCTCAAATTTTATTATGTGGACTATCACCTGAGTACAAATATAACACTATCACAAATTTCA
AAATTGCTGTGTTTTTTTGAAAGCTAATTTTTGTTTTGTTTTCTTTTTGCTTTGTTTGTTTGCTTTCTGA
GATGGGGTCTCCGTTTGTTGCCCAGGCTGGTCTCAAACTCCTGGGTTCAACCAATCCTCCCACCTTGGCC
TTCCAAAGTGCTGGGATTACAGGTGTAAGCCACTGTGCCTGGCCTAAAAGCTAACTTTATTTTTAAAGTT
TTGGTAGAAAACATTTGAAAATACTCAAGCCAAGACAAGCAGAAATATACAAACTAAAGACATATGGGTG
GAAGCACTGACTTGAAACTTTTAAGTCTTCAAATGCACGTTATGAAAGATTAGTAATTAAATTCTAGTTA
TGAATTACATGCCAATGGATTAAAATAACTGATTCTGTGTTTACTTACAGGTGTTCTGGAGGTCTATTAC
ACAAGCTTGAGGTGTAGATGTGTCCAAGAGAGCTCAGTCTTTATCCCTAGACGCTTCATTGATCGAATTC
AAATCTTGCCCCGTGGGAATGGTTGTCCAAGAAAAGAAATCATGTAAGTTTCAAGAGAAAAATAAATAAG
ATTTCCTTCTCCCAATGAAATCAGATCAAATGTTACCATACAGTAGTCTTACTCAAGAATGTCGAAGAGA
TTTACTTGAGTGTTGCTAAAAATTCTCAAACTAATAATGAAAATTGTTAATAATTAAGAGCTTAGTTTGC
AGCAGCCCTGAGCTAAGTGCTTTACATGCACATACTCATTTTCTTTATTCAACCACTTTATTAAGGTAAG
TCTATTGTTCCTTACAGTCTGAGGCTTAGGAAGGTTAACTAACTGCCTGAGACACACCATCAGAAAGGAT
TAGAAAGTGCATTAGTGGCCAGGCGTGGTGGCTCACGCCTGTAATCCCAGCACTTTAGGAGGCCGAGGAG
GGCGGATCACCTGAGGTCAGGAGTTCGAGACCAGCCTGACCAACATGGAGAAACCCCGTCTCTACTAAAA
ATACAAAATTAGCCGGGTGTGGTGGTTCATGCCTATAATCCTAGCTACTTGGGAGGCTGAGGCAGGAGAA
CCGCTTGAACCTGGGAGGCGGAGGTTGCGGTGAGCCGAGATCACGCCATTGCACTCCAGCCTGGGCAACA
AGAGCGAAACTCCATCTCAAAAAAAAAAAAAAGAAAGAAAGAAAGTGCATTAGCCAGGACTCCATTCACA
TTTTCCCCGTTGCAAAGCCTCTTCTTTGCGACACCTTGAAGTATTAGGCACAGCATCTTTCTCAGGGCAT
CCCTGACTTGGCATTCATGAGTGGCTTTTCCCATGGACTTCTTTAGATTTTTGCAATGTTTGTAAGCAGC
TACTTCCTCTTTGTCACATTTTGTTACCAGTGCTTGGGGCCTTGGACCAGTTGAAATATGGGATATCAAA
AGTGCATATGGTAGTTTTTCACTAGAAAGGCATTTCACTAACGTCTTTAACAATAATGTCTAACTAAACT
ACAATTATTGGCATCAAACTCAGAGATGTGAAGTCTAGCCATGACCTACTTGGGAGTAGTTCCCCTGGCT
GTTTAGAAAACTGGGACCCCCTTCTTTTGATTCCATTTCCTCTGTCATGACTGGTCTCTTGCCTGTCAAC
CAAGGAAGGTAATGCACCTTAATTTTCTCTGCTTTAACTTTGATTGTTTTGAAATGACAAAAATCTGATT
TTATATCTTTTCATCAAGTTCTGCATTTGTGAATTTTAACCAGATACAGAAATGAAAGTTTCAAATTATT
GTGAGAAATTCATGCCAGTCACAGGTGAAAATACCGTGAGTCCAGATGATCAGAAATCTGTCTTTCCATC
ATGAACTCAGAAACCCAATTGGAAGTGTCTATCTGAAAACCCAACTGCTCCATGTCCTGTGACCTCTCTA
AGATTTACGTGCAAAAGTGCAGTTTCAGAGTTAGATGGATGGATCCTTGCTGTTTGTCTTTATTGTTTTG
GGGTTTTTGTGGTTTGTTTCTGTTTTTTGTGTTTTGGGTTTTTTTTTTGTTTTGTTTTGTTTTGTTTTGA
GACAGGATCTCACTCTGCTGCCCAGGCTGGAGTGCAGTGGCACAGTCATGGCTCACTGCAGCCTCAACCT
CCTGGGTTCAAGCAAGCCTCCCTCCTCAGCCTCCCGAGTAGCTGGGACAACAGGTGCACACCACCATGCC
CAGCTAGTTTTTTTTATTATTATTTCTGTAGAGATGGGGTCTCATTAAGTTGCCCAGGCTCCTGGCCTCA
AGCAATCCGCCCACCTCAGCCTCCCAAAGTGCTGGGATTACAGGCATGAGCTACCATGCTGCTGGCTGTT
TGTCATTTTATAACTAAGATAAATGACATATAAGGAAATTGTGTTTTGTTTGAGTTCACACCAATAGAGG
GTAGAGTCTCCCAGTTTTCTGCTGTCTGGCAGACCTCACTTTTCCACTTCAGATAAAGCATTTAACACTA
TATCTGGCACTTGGTAATCACTCAGGTCATGCTCATGAAAAACAGTGAAGAAAAGTGTGGGCTCTGGAGT
CAGATAATCTTCATTTGAATCCTTCTGTATCATGTATTTGTTGTGCAATCTTGAACAAGTTATTTAAATT
CACTGAGCCTAAGTTATCATCAGAAGGTAAGGAAGTAATAATTTCTCCAGCAAAGGATTTTTGTGAGATG
AATTGAAATAATCCATGTTACCTGCTAAGCATAGTGCCTGGTGTGTTATAAGTACCTGATAAATATTAGC
TATTAATTATTGCTGCCACTTTTGCTATTGCTTAATATCTTAGAGCAGGAAAAATCTTGCTAAGTGGTAA
TTCGACAAAATGCAGATGTCACTCCAAGCAATCTGCTCTGCAGCATGCGTCTCATGTGAAATTGCACTGA
ATTTTTTTTTTTCAGTGAAATTCAGGTTCTCAAGAGAGTGTTTTCTACAGCTTATTTTGTTCTCCCAAAT
GCAGTGCAACAGATAAGCACATTTTAAAGATATTGTGATATAACTTTAGAAGTGAGCCAATCTTGGAGTA
AGTTATTTGGTTGTTCTCCAATGCACGTAAATGTTATCAACAAAACACTAACCTCTGACATGTGAGGCCC
TCGCAGCTTTGGATTCAACCCCACCAGCTCACACATACTGTTCCACAAATGGTTGTTCTCTTATTCCTCT
GACCCCATACTACAAATCACCTATTCCAGATCCCAAACTGCCCAGCTCCAATTTCACTTCATCTAGGAAT
AATTATTTTCATACCAAACTCTTTTCTTTATTAAAAGTATAGGATTGACTAAAATGTAAGACTGAATTAT
TTAATTTTTATTTTCCCCCAGAGTCTGGAAGAAGAACAAGTCAATTGTGTGTGTGGACCCTCAAGCTGAA
TGGATACAAAGAATGATGGAAGTATTGAGAAAGTAAGTTAGGCATAACAAGGGGTTTCAGATTCCAACTT
GTACTGAAGAGTTTCCCTTTCCTGGGCAGTCAAAATAGGGACTAGCTTGAATTTATGAGAAGTTCCTAAG
ACAAATGTGTGTTTTTCACTGTTATTGCTTATCAGATGGAGTAGGGGTAGCTCATTCCAGCAGCTCAGTA
AACCAAACTAGATGCCAGTATACATAAGAGTCCTTGCCCGGTATCTCCAGAGGAAAGCCACAGTTTCTTG
TGTTTCTCTAAACATGACAATTTTGTTTTTGTTTCTGCTTCACAGAAGAAGTTCTTCAACTCTACCAGTT
CCAGTGTTTAAGAGAAAGATTCCCTGATGCTGATATTTCCACTAAGAACACCTGCATTCTTCCCTTATCC
CTGCTCTGGATTTTAGTTTTGTGCTTAGTTAAATCTTTTCCAGGAAAAAGAACTTCCCCATACAAATAAG
CATGAGACTATGTAAAAATAACCTTGCAGAAGCTGATGGGGCAAACTCAAGCTTCTTCACTCACAGCACC
CTATATACACTTGGAGTTTGCATTCTTATTCATCAGGGAGGAAAGTTTCTTTGAAAATAGTTATTCAGTT
ATAAGTAATACAGGATTATTTTGATTATATACTTGTTGTTTAATGTTTAAAATTTCTTAGAAAACAATGG
AATGAGAATTTAAGCCTCAAATTTGAACATGTGGCTTGAATTAAGAAGAAAATTATGGCATATATTAAAA
GCAGGCTTCTATGAAAGACTCAAAAAGCTGCCTGGGAGGCAGATGGAACTTGAGCCTGTCAAGAGGCAAA
GGAATCCATGTAGTAGATATCCTCTGCTTAAAAACTCACTACGGAGGAGAATTAAGTCCTACTTTTAAAG
AATTTCTTTATAAAATTTACTGTCTAAGATTAATAGCATTCGAAGATCCCCAGACTTCATAGAATACTCA
GGGAAAGCATTTAAAGGGTGATGTACACATGTATCCTTTCACACATTTGCCTTGACAAACTTCTTTCACT
CACATCTTTTTCACTGACTTTTTTTGTGGGGGGCGGGGCCGGGGGGACTCTGGTATCTAATTCTTTAATG
ATTCCTATAAATCTAATGACATTCAATAAAGTTGAGCAAACATTTTACTTAA

5.S100A12
CTTCCTTGGCTCAGTGCCCTTCACCACTGCTGGCTTTTTGCTGTAGCTCCACATTCCTGTGCATTGAGGG
GTAAGTGCATTTTCCTTGGATGGGTTCTTAGGTGGTCCACAGGGTAGTGACTGCAGGTGACCACTTTGAA
ATCACAAGGTGTTGGAAACCACAACCCTCCACTTGCCTGAGCACCTCTGGGGTGATATTGCATTTTGGAC
CCAAGTAGATCAGCTCTTGTTGTGCTATGTAGACTCAGTCCCATGATTTAAGAATGGCTAAGCAGGCCGG
GTACGGTGGCTCACGCCTGTAATCCCAGCACTTTGGGAGGCCGAGGCGGGCGGATCATGAGGTGAGGAGA
TCGAGACCATCCTGGCTAACATGGTGAAACCCCGTCTCTACTAAAAAAATACAAAAAATTAGCCGGGCGT
GGTGGCGGGTGCCTGTAGTCCCAGCTACTCGGGAGGCTGGGGCAGGAGAATGGCGTGAACCCGGGAGGCA
GAACTTGCAGTGAGCCGAGATCGCCCTACTGCACTCCAGCCTGGGCGGCAGAGTGAGACTCCGTCTCAAA
AACAAACAAACAAACAAACAAAAAACCCAAAACAACAACAACAAAAAAAGAATGGCTAAGCAGGGGTGGG
TTATGGACCATTTGTGGGGGATATGTGGCCATAGTGCCATCACCTGAGGAAAGCAAACAGCCTGGCCAAT
CACAGAACCCTTCCCAAGGGACCTTGAGTAAGCAATACCCTCCAAGTTATGCACCCCGGTGGATGAGGTG
GTATGGAACATGGGCAACTGAGGCTGATTTTTTTAGACGTTAGACAGTATTATATGTTTTCTCCTCCCCA
TCCTATCCACACATGAGAAGTTCACCATGGATCAAACAGAGCAGAGACCACAAAATAGATATGGAGGATG
TTATGTTTTCTTTAGGCCCTTGATTCAGAAAGAGAGGGGAGAGTGGAGGTTGAGGGGTGGGGGAGAAACT
GCCTCTAGACTTCCCTTGTTTCCTTGAAGGTTAACATTAGGCTGGGAAGATGACAAAACTTGAAGAGCAT
CTGGAGGGAATTGTCAATATCTTCCACCAATACTCAGTTCGGAAGGGGCATTTTGACACCCTCTCTAAGG
GTGAGCTGAAGCAGCTGCTTACAAAGGAGCTTGCAAACACCATCAAGGTAGGTGATGCCCCTCTCACTGC
AAACTTGCCCATGACCCTGCACTGAGGGGAGTGGCAAGGCCTGGCAGAGGATGGTGGGACAAGGACTGGG
GTGGGGTTGGCCCCAGTTTGAGCTCCCAAAGGATGCTCTCCCCGCTGCTGTGGGAGAGGTCCTTTGCTTC
CCTCTCTCAATAACTCACTTAAGGCTCTACTCAGTTCCTCTCTCTGAGTCTGTTTCCTCATATGTAAAAT
GGAGAGAGGCAGGGCACGGGAGGGGTTGAATGAGTGAGCAGAAGAGTACCTTCCAGGTCAAGCCTTGTTA
ATTCCAGGGTGGTTCATGACCATTGTGTTCTCTGTTTTGTTACACTGGATTCTCCAACACAGTGTTGGCT
AATGAGTTAATGTGCCTGGGCCTTCACAACCCGAGCTCTGAGGGATAAGAGGCCTAAGAAAGGGTCTTGT
GTGGAGGTTCTGAACTCAAGGTCTCTGTTGTCCTTTTTTCCTAGAATATCAAAGATAAAGCTGTCATTGA
TGAAATATTCCAAGGCCTGGATGCTAATCAAGATGAACAGGTCGACTTTCAAGAATTCATATCCCTGGTA
GCCATTGCGCTGAAGGCTGCCCATTACCACACCCACAAAGAGTAGGTAGCTCTCTGAAGGCTTTTTACCC
AGCAATGTCCTCAATGAGGGTCTTTTCTTTCCCTCACCAAAACCCAGCCTTGCCCGTGGGGAGTAAGAGT
TAATAAACACACTCACGAAAA

6.GZMB
AGCTCCAACCAGGGCAGCCTTCCTGAGAAGATGCAACCAATCCTGCTTCTGCTGGCCTTCCTCCTGCTGC
CCAGGGCAGATGCAGGTGAGTGACCGTCTCCACCCTCGGGGGCCCAACCCCATCCCACAGGTCTCCTGCC
CTTTCTCCACATTCCTGATCCATCTATCTACCAGGAATGTTCTGAACTCCAGCTCCCATTCTACCAAGAC
CCCCCAAGTGTGATGCTGGATAAGCTATCAGCAGGAATGGCAGAGCAGCAGGCCATTCTCAAGAAGAGCC
AGTGGGTACTATCCCTTCCCCAGAGCCCACCTTTGTCACCTGGAGAGTAGGACTTTCCTAGAAGTAAATG
GCAGAGGATGGGAAACTAGAAAAGAGAAATATTAAATTATTCTAGAGTAGGCCTGGCTTCTGTTTCTGGG
ATAAGACAGGTGCTTCTCTCACTGTCTACTTAGGAGAGAAACCCAGAGCTCAGCTGACAGCAGAATTGGT
ACAATCACTGTCCTCAGAACACTGTTAATGTGTTTGCTCAGTCCCATTCTCCAACTCTGCTTTTCTTCCC
TGGCCTTTGGTGGCTCCCCTCTTTCCAAGGATGAGGCACTACGGCAGGCCCCAGCTTCCCTGCTTTCTAG
AATTCCACCAGCACTGCTCTACCAGCCCTCATCCAGAGGCTAACTGGAGCCAGTCCATCATGCAGCCATG
AACATTTACTGGGCACCCACTACATGTCAGGCTCTAGGAAACAGGATATGACAGTATCTAGATCCCTCCA
CTTACACCCTGGCCATTAGAAAGCAGCACTATCCTAGACACCACAGGACTCATAAGGGTCTTGGAAACTC
ACCTGAAACAAAGCAAAGTCAGGAGAGGAATGATCAGGAGCCTCTGGGATTTCACTGTCCCTAAGACAGG
TATGCTCGCCTTCAACTACATATGGAAGAAAGATTTACAGACCAAAGTCTGCTGTTCTTCCCTTTTTCAG
AGCAGGAAATTGAAGCCCCTTCCTCCAGGCCACTCCCAACTCCAGGCTATCCCAGGCTCCCAAATGCCCA
GGAGTTCTGGAGCCACTAAGCAGGTGCCCACCCAGCAGATTCCATGGGTGCCCACAAGCAGACAGACTTT
TCCTTCAGGGGAGATCATCGGGGGACATGAGGCCAAGCCCCACTCCCGCCCCTACATGGCTTATCTTATG
ATCTGGGATCAGAAGTCTCTGAAGAGGTGCGGTGGCTTCCTGATACGAGACGACTTCGTGCTGACAGCTG
CTCACTGTTGGGGAAGGTGAGGAGCAGAAAACAGCCCACACCCTCCTGGAAACACTCCACAGAGACCCCT
GCCTTCTTCCCAAGGAGCTCCCTGGGCTCCTGTGAACACACATGCCAGGAGGTCTCCTTAGAGGGTGAGA
AAAGGGCAGTTAAGTTTGTGGAGAGAGGGGAAGGTTGGTTCCAGAGGTGCTGCTGAAGTAAGAAACAGCA
GAGTGACCAAGCCTGCCATATTTAGAACTGGGGGCATACTTTGGCATAGAATACAAACTGAAGCAATTCC
ACCTGTGTTTCTAGGGGGAACCGAACCCTGAGAAACCTGGTGCAATTACCAGAATTCCAATTCCTGGGGA
CCGACTGTCCCCTTAATTTCCCCTCAGCTGCAGCCCTGCCCCAGCTGTCACCTGCTCTTCACTGTCTCTG
GGCTGTATACCCTGTGACTCCACCCCCATCCTCACTCTGCTCTCTGTGCAGCTCCATAAATGTCACCTTG
GGGGCCCACAATATCAAAGAACAGGAGCCGACCCAGCAGTTTATCCCTGTGAAAAGACCCATCCCCCATC
CAGCCTATAATCCTAAGAACTTCTCCAACGACATCATGCTACTGCAGGTGAGGCACACTCCTGCCACTCT
TGCTCTTCTTGGTCCAGTTGGTTCCACTCCCCCTGGAATGCCGGCCCTTCCCTCCTTTCCATCCTGGCCT
CTTGGTTAGTTCCTATGCCTCAGAGGAGAGGGAAGATTGTGCAGCCCCATCACTGTGTCGGGGCCCAGAA
GTTCGTTGGCTGACCTGGACTTTCTTGCCTCTTCCCCACCAGCTGGAGAGAAAGGCCAAGCGGACCAGAG
CTGTGCAGCCCCTCAGGCTACCTAGCAACAAGGCCCAGGTGAAGCCAGGGCAGACATGCAGTGTGGCCGG
CTGGGGGCAGACGGCCCCCCTGGGAAAACACTCACACACACTACAAGAGGTGAAGATGACAGTGCAGGAA
GATCGAAAGTGCGAATCTGACTTACGCCATTATTACGACAGTACCATTGAGTTGTGCGTGGGGGACCCAG
AGATTAAAAAGACTTCCTTTAAGGTAAGACTATGCACCTGCCTGGATTGGCTCTTGGGAGAAAGATGTTT
GGGGAATATCTGAGACCTGGAGACTCAAGTAGTGGGGGACTCCTTCACCCACTAGACTGTGATATTTCTC
TCTGGAAAGAGAAGAGGGGACTAGACTGAGCTGGGGAGAAATTAGGGCCTCTGCAAACTTACCAGGAGGC
TTATGGTGGATGGTGCTTCTTTGGAAGGATGAATTTGCAACACTCCACCCACTCCAGGTCACAGATATTA
GGAAACTGTGCCCACTGGGGGTGCAGTAATTATAACCAGGTGTGTCTTCAGAGGCTGGTACCCAACGTGG
TTAATGGGCTGGTCCTCCATGGTGGACATCAGCCCTCCTTGCCCACTTCTGGGTCCTTAAACAGCCAACG
GTCCCACATACCTCCGATCTCAGGATCTGGGGGACATGACGGAGGCTGGCCCCTGGGATGAGGTGAAGCA
GTAACAATGTCCAGGGCCAGAGCTTGGCAGCTGGGGGCCACCAGCGGCCTGCCCTGCCCTCTGGTCTCCC
ACATGTAGGCTGTGCAAGTTGGCCTTTTCTAAAAGGGGGCTTGAGATGGAAGAGAGGGCAGGACCCGGAG
GAGCATCAGCTCAGTCCTTCCACTCTCTATTCACAGGGGGACTCTGGAGGCCCTCTTGTGTGTAACAAGG
TGGCCCAGGGCATTGTCTCCTATGGACGAAACAATGGCATGCCTCCACGAGCCTGCACCAAAGTCTCAAG
CTTTGTACACTGGATAAAGAAAACCATGAAACGCTACTAACTACAGGAAGCAAACTAAGCCCCCGCTGTA
ATGAAACACCTTCTCTGGAGCCAAGTCCAGATTTACACTGGGAGAGGTGCCAGCAACTGAATAAATACCT
CTTAGCTGAGTGGAAAA

7.IL19
AGTCTTTCCTCATTTACAGCTAGCTCTGCCAGTCTGTGTCTTTGCTGTGTCTGTGGATGTGAGTGTCCCT
GCTGGTCTGTAGGAGATGGTATTTTGGGGGCAGCTGCAAGGGAAAAAACTGATCTGCTACTTACACAGCG
CCGTAGCCTCAGCCTGAGGGTCTTCAGGTTCTCCCCCAGGGAGTTCACATGCGCCTTGATGTCTGGGTCT
TGGTTCTCAGCTTGGGGCATCACCTCCTCCAGGTAAAACTGGATCATCTCAGACAAGGCTTGGCAACCCA
GGTAACCCTAAGGGCAGGAGCCAAAGGTGAGTGAGAGATTGGCGGAGGTGGCTGGGAGGAGGGGCTGCTG
CAACTAGCTTAAGAGGACAGCTTGGTTCTAGCGATCCTCCTTCACCAGAAGCCTCCCCGAAGGGACTGAG
CCCTTTGTAAACCCTCTGGCTGCTGGATGTGCTGAGTTAACATCTTCCCACTTCTCCTTTTCAAAGCGAA
GGAAACAAACCCAATTCCCTGCAATCAGGAAGCAGAGTCTCCCTTCCCTTAATCATGCTGCACACTCCCC
CAGCACCCCGCCCCTGCTCTCACCTTAAAGTCCTCCAGCAAGGACTCCTTTAACAACAAGTTGTCCAGCT
GATCCTTCATTTGCTGCAGGAAGAACAAAAGGAGAATGAACTTGAGGTTTGGGGAAATAACTGAAATGCG
GTCTTTTTGATGCCCTTTCATTTAGAGATTTTTTTTTTTAAATAAAATTGGCTCTGGCCCAAAAAAATCA
AAAGGGGAGTTTTAAAAACAGAGGATTCAACAGTGATGGGACCATCACTTAAATCAGGTCCTCCTCCTCA
GAGTCAAGTTATTTAAAAAATCTGGCCGATTTTGAAGGGAAAGCAGAAGCTTGACTCAGTCCTGGTCTTC
TTTCTGCGGAGCTACATTCGGCTTTAAGGGACACCTATGTCAACCCTTCGGGGCCTTGAGCCCCCCTCAT
GTCCTGTTCTCTGCTTTTCTTTCTCCCCACTGTAGACATCCAGTTTAGCTTGGAAAGATCCCAGGGATTA
AGAAGCTCCTTCTAATGCAGGTTTCCCTCATGTAGAGTGCTTCCCTAAACCACTGGTCTTTCAGGTCTGG
AAACGCTCTAAGCAGAGGCAATTTAAATTTCCCTGCTGCAAGGCATGGGGAGCATCTTCACCTCGAATCA
GACATTTCTTTACTTCTCCTAGCCAATAAAGTATAGAGCGCCAGCAGGATCTTATAAGTTTCTCAGCACG
AGAGAGAACGCATTTACTTTATAAGGCAGGTTTCCTGCACATTTACTGTATCATCTGGCTTAGCTTAACT
CACCAAACCCATGGCTTGATCTAGGATTCTCTTAAGAATTTAAGTTTGGGGGAATAGGTGTTGGGGATGG
AGGTGGAGGCGCAGGAGGAGGGTTCTTATAGTTCCAGGAGAATGTCTAGTTCAGGCAGTCCCAGGAAGAG
AGAAAGGACAGGAAGGAATCATACTCACAAAGAAAGTCTTCACTCTGCTGAAGGCATCTCGGAGATCTCG
AAGCATGTTAGGCAGGTTGCCTGGGAAGTGGGTGCAGCTGTTCTCAGACTGGGTGCCCTGGCCTGGGCTG
GCCCTCACCCCAGTCAGGAGGACCAGGCAACAGAGCAGTGCTGAGCTGTGCATGCCTTCTTTTGCAAGTC
TGTCTTGTGGTTTGGTTTTGCAAGAGCAAGCCCCTGATGTGTAGACCTTCACCTCTCTGTCCCCCTTTTA
TATTGTAAGCTCAGGGAGGCCTCTTCATTCATTAAAAAGCCACAATCAAGGTTTCCCGGCACAGGATTTT
TTCTGCTTAGAGCTCCTCCTTCTCTAACCTCTCTAATAAACTTAGTTTTCAATTTTTGCATCGTAAGCAA
AAATGATTGGTTGAACATGAACTTCTGCATTACAGCTATTTTTAGGATGGGCTACCTCTCTTAGAATAAT
TTTTTAGCTTCTCAATTAAAAAAAGTTGATTTCCTGGGGAGAACAGCTGTTCTGTGCGCAGAGGCCCTCA
GCTGTGGGTTCTCATTCGCGTGTTCCTAGGTCACAGTGACGTGGACAAATTGCCCATTCCAGAATACAAT
GGGATTGAGAAATAATTGGGTCCCCCCAACCTGGGATGAATACCCAAGACTTCTCCTTGCTAACTTAGGC
AGTCACCTTAGGTCTCTGGGCCTTAGTTTCCCCAAGTAAAAATGAGGGGGTGGGCTAAATATCCTCAAAG
TTCCCAAGCAGCCCTTCCATTTTACTTTCCAGAGACTGGCTTCCTACAGTACAGGCGGGGTCACAGGATG
TGTTCCAGGCTCCTTTACCCCGATTTCATTAGGATTCTCAGGCACATGTTTCCACCTCTTCAGCTGTCCC
CCACCCCAACTGTGCTTGGGGGAAGTGGGTAAGAGTAGTCTGCACTTGCTGAAAGCTTCTTATATGCTAG
TCAGGTAGTGCTCACCATGACCCCTACCGTCTCTATTTTATAGTGAGCAAACTGAGGCACAGAGATATTA
CATCACCTGTACAAGGGTACACCAGTGCCAACTGAGAATTTGGTTTCCTCACCCTACTGTACACCATCTC
CAGCACATAGAATGAAACCTTGGATTAAATTGGCCTTAGAGTTTCTTTTAGTTGTAAGCTTCTGTGGCTG
GAGTCTAAAGTTTAAAAGATGGGGTGGAAGAAGTTGAAATAACAAGGAAAAGAAGTCAGGATTCCATGGA
GGCTGGATAGGAGGTCCCTTACTTTCCTCTTACCTATCCCTACTTCCCCTTCCCAAAGAAGCCTTAGTAG
TGTTGTCTTGGATTTGTGTGTGTGTGTGTGTGTGTGTGTGTGTGTGTGTGTGTGTGTGTAGAAGGTAAGG
GGAGCCAGTTGGGTTGCGGCGAGGAGTGTTGCTCTACCTGGGGAAGGACCGGGGCAGTGACATCAGGACT
TCTTCAGATATCTGGAAAGTCTCTGGGGATCCTTTGATTGAGCCTTCACCTTCCCCTTCCACAGGGGCTT
TGCCTGCCATTCCAGTTTAGACTGTAACTGGGAGGAACACTGACCTAGGTGCAGGAGGCCTGGGCTCTGC
CTTGGCCCTGCCACTCTATAGTCAGGGCAAATCACTCATCCTCCCTGTGTCTGTTTTTCATCTGTCCCAA
CAGGGCAATAGCACCTGTCCTCCTGCCTGCCAGGGAGCATTGAGCTTAAGTAGCCATGGACCCAGATGGA
GGGCATTTCCAGTGTTCTGCTAGTTCTTCACCTTTCTGCATCAGCAATGGGACAACTCCAGTGGCAGCAG
GTTCTGAGCTTGCTGCACTAGAGAAGGTCACTCACTGCAAGGGGTGCAAACACCTTGGGGCCCAGCCAGC
GTGAAGTGAGTGGGAGGGAGGGATGAGAGGGCCCACGCCCACCCTGTGGATGTCCCTGCTGTGTGACCTA
TGGATCAGGGTCAGGGGACTGTGGTGTCTCTTCCCAACTCTTCAGGGAGTGTCAATGTAGAAACCTAAGA
ATCAGGAAGTGAGAAAGAGCCTGCTAGAAACTAGTATGGAGCTAACTCAGAACTTACTGGTCCTGCCAGA
CTTAGACTGGCTTAAGGGTTCTGTCTGAGTTCTGCTGCCAGGAAGCAGAGAGAAGGGGACCAGGACCTGG
GTTTCCCCTTCTTGCACCTTTCTCCTTCCCCCTCGGCTCCTGGGTTTTCTGGGCTGTGTCTGTGTTAGCC
TGCAGGTCTAACCCCCTCTCTGAGCTGGGTGTTCCAGAAGTGGACTCAGCATGGGCACCAGGCAGGCCAG
GGGTTCTGGACTCTGGGTGAGGCTGTGAACCCCTCCTTCCTTTGTTTCCCATCTTGCCTTGTGCTTACCT
CACTAGGAAACCTGCAACCCTACGTGGTTATCATTCATGTACACACCATGCCCTGCCGAATCAGCTTTGA
GCTCCCTGAAACAGGACATTGTTTTATTAATCTTTGCGTACTTGGTACTTAGCACCAAGTCTGGCCCTTG
GAAGGTATCAGCTATACTTGGGATGGGCATAGAAGAGTGCCCTGTAAGCCTGGAGGGTGCGAGGCTAAGG
AGGTGGTCTGGGCACAGGTAAGCATTCAGAAGGAGAGGGAGAGTGACTCAGGGATGCAGGCAGCCTCCCT
TCAATTTCCTTATATGAGATGTGTGTGTAAATACACACACACACACATACAAAATGTCAGGGAGAAGGGA
GGTATGTAAAAGCCATTTGTACCTTTCTTTCATCTATAATCTGTTAAATAGGGTTGAGGTTAGGATCTGA
CTTCTTTTTTTTTTTTGAGACAGAGTCTCGCTCTGTTGCCCAGGCTGGAGTGCAGTGGCATGATCTCAGC
TCACTGCAAGCTCTGCCTCCCGAGTTCAAGCCATTCTCCTGCCTCAGCGTCCCGAGTAGCTGGGACTACA
GGCGCCTGGCACCACGCCCGGCTAAGTTTTTTTATTTTTTTTTGTATTTTTATTAGAGACGGGGTTTCAC
TGTGTTAACCAGGATGGTCTCGATCTCCTGACCTTATGATCCGCCCGCCTTGGCCTCCCAGAGTGCTGAG
ATTACAGGCATGAGCCACTGTGCCCGGCCCGGATCTGACTTCTTTATTTGTTCTGAAATGTGTAGCTAAT
TATCTCAAGCCATTTGCTGAAGATTTGATTCTTTCCCCATTGATTTGAAATTACTGTCCACTCTCATTTC
AAAATTTCAGAATTTAAGTGGTTGGAGAGAACCATGGGCAAGTTCCCTGGTGCAAGTCCTCATTTAGCAT
ATGGAGATAACGGCTTCTCCATCAATATGTCTCATAGTATTTCTGTCAAGAGATAGATATGAACATTTGA
ATAAAGACCCTGTGTCCTTATATTGACAAAGCAACAAGAACAACAAACAGGACTCCTATTTCTCAAGTTT
TTGAAGATACCTGTTCATCTGAAAAGTCACTGGGGTCCACGGGGAAAAGTCCCAAGCCCATAGGTCATGT
CTGAGACATGAATGCCAACACTCACATGTGAGGAGATTTGGGTTTGGATTTTGGTACAAGGCAAGAGCCC
ATGAAGAGAGGGAAGTGAGAAGGCAGGCACCTATGGATGGATAGAATGTCAGCCTGGGCACAATTTAGTC
CTGTGAATTTCAAGAGGACACAAATGCCACTCTCACACTGTGAGCTTCTTGAGGCCAAAAGGCCTGAGTC
CAGTTTGCCCTCAAGCCCAGATGCATAGTAGGCATCTAATCAATGCTTATTATACTGATTTTAAATGAAT
TTTTCCAGTGGGGGATGTACTGGGAAATCAGAAGGTTGTGGGAAGGGGAATACCTCTCTTCTTCCATCCC
TGCTCCAAAATATTCTCTCATTTCTGTATTTAGCTGCAAATGAAGGAAAACCTGAGTAAGCATGGCTTTT
AAAAGAGGGGGTTGTATTTTATTTTCTGTCTCACTCATCAAGAAGCCCAAAGCAGGCACTCAGATGTCAT
CCAGGACCCGTTTTTTCTGCATTCTTGTTCTCCTAACCTTTGTTGCAAGGAGATAGGAGAGATAGGAGGT
GGTAAAGTCCAAAGGTTTAAAGGCACACCAACCCAGGAGACCCTAATAATCTTTTTAGGAAGCTCCGCCC
AGTAAGTTTCATCACTTTAGCTGCAGAGGAATCTGGGCAGGCAAGAACTGCTGGGGTGTGTGTGTGTGTG
TGTGTGTGTGTGCTTATGCAAATAGATTTTGGAGGGTGCATTCTACAGTTTACAAGATCTTATAAAGAAT
CTGCCTCCCATTAGAGCAGTCATCGGCCAACCTCCCCAACAGCACTTGGGTTTTCCTGTTGAGAGCGGGG
ACTGAGAGACAGGACTAGCTGGATTTCCTAGACCAACTAAGAATCCCTAAGCCTAGCTGGGAAGGTGACC
GCATATACCTTTAAACACGGGGCTTGCAACTTAGCTCACACCCGACCAATCAGGTGGTAAAGAGAGCTCA
CTAAAATGCTAATTAGGCAAAAACGGGAGGTAAAGAAATAGCCAATCATCTATCGCCTGAGAGCACAGCG
GGAGGGACAATGATCGGGACATAAACCCGGGCATCCAAGCCGGCAATGGCTACCCTCTTTGGGTCCCTTC
CCTTTGTATGGGAGCTCTGTTTTCACTGTATTAAATCTTGCAACTACAAAAAAAAAAAAAAAAAAAAAAA
AAAGAATCTGCCTCCCTTGTCGGGCACGGTGGCTCACGCCTGTAATCCCAACACTTTGGGAGGCCGAGGT
GGACGGATCACGAGGTCAGGAGATTGAGACCACCCTGGCTAACACGGTGAAACCCTGTCTCTACTAAAAA
TAGAAAAAATTAGCTGGGCGTGGTGGCAGGTGCCTGTAGTCCCAGCTACTCGGGAGGCTGAGGCAGGAGA
ATGGCGTGAACCTGGGAGGCGGAGCTTGCAGTGAGCCGAGATCGCGTCACTGCACTCCAGCCTGGGCGAC
AGAGCGAGACTCCGTCTCAAAAAAAAAAAAAAAAAAAAAAAAAATTTAGCTAGGTGTGGTGGTTGGCGCC
TGTAGTCCCAGCTACTTGGGAGGCTGAGGCAGAAGAATGGCGTGAACCTGGGAGGCGGAGGTTGCAGTGA
GCCGAGATCGCGTCACTGCACTCCAGCCTGGGCGACAGAGCGAGACTCCGTCTCAAAAAAAAAAAAAAAA
AAAGAATCTGCCTCCCAGCTACTCTCATGCTAAGCAAAATGGCAGCCTTCTTGGTGTAGTTACCCCATGC
CTTACTGCAATTCTGCAGCTCAAACCCAAGAGTGGGGAGCAGGCTAGCAGCCTTGTGAGGGTGGCTCTGG
AGCTGCAGAGGGAAGGTTCAGGGATCCGGGCTTGCTGGACTCTGGGTTTAGACAGCTTGTTGGGCAACAC
GGTCAGCCGGCAGAGAGCAGGCAGGTTGACGATGCAGGCAGAGAAGGTGAGACCGTGCCCATCTTGGGGA
TGGGTGACAACTGTCCTGATGAAGAAGCCCCTCCGGGCTTGACTCCTATTTGCCATTAGTAGTTATTTTT
TAAAGCTGATAACGGGAGTTTCATTTCTTCTTATCCAGGACATTTAGTGTGTAAAATAGCTTTGCCAGCT
TGAAATTTCTAGTATTCCCTCGAATAAGCTTCCTCAGCTCCTAGGACAGAGGCTTCCTCAGAAGCTGTGC
TGCAACAGACCCCAATGCCTATCACACACCCAAAGTGTGGCCAGTTTGGGGTGCAAGGAGACAGGAGTCT
GTGAGCACTGTATTCCTCTGGGCTTTCCTGACATTGGCTTTGATAGTGTCTGGGGTACTTCAGAATAAAC
GCCTGGTGGGCCAGAAGTTTAAGAGGAGCCCGGGCTGGGGCTGGCCCTTAGGTGGAATGGAACAAGGGTT
ATGCAAACCGGATTAAGCGCCCTTCCGAGGATCATGGCCGGCAGACACTGCAAACCACAGATGAGCGGAA
GGGCTGATCTTTGGGCAGCCAATGTGGAATTCCCCTTTGTGCAACTATGGCACCAAATCAGGCAATTTGG
ATTTTCCTTAGGGGATGGACACTGTGCTCTGTAACTTCTCATATGAGAAATTTGGCTTATCAGGGACCAG
GACACCAGGTGTTTGAGCCTTGGCCACCCAGAGGACCATAGTTGTTTCTGCTCTGTCTGCATGACTACCT
AGGATAACTAGTGGGCTCCTGAGTGTGGGGCACAAATGGATTCTTTTAGCTCCAGGACTGTCCCTCTGGT
GCGCTTTAGTTTGCTCCAGTCTCCACTGGATGGCTGGCACCTCCAACCCAACATATCCAAGCAGGGCTGG
GTTTGTAGATAAGTGACTTCTGCAGTCACACAGGGTCCCATGACTAAAAAAGTCCTCCCCTTACTCTGCT
ACCACCATCTTGAAATTCTCAATAACTGTTGAGCAGGGGGTTCCACATTTTTATTTTGTACTGTCTTCCC
CTGCCAATTTATGTAGTTGATTCTGTATCTGAGAGTAAAATCATCTCTCTCTGGTTTCACCTTCATCCAG
TGCACCCTCGCTCAGTAAATGGAACTATCAATTAACTCTAGAAATGATTTGTTGGTCCCTCCCTCTTCCT
TGCCAATCTATGTTCAATCTATCACCAGAACCTCCACATTTTTCTTCATAAACATTTCTCTAATCTACTG
ATTTGTCTCCATTTCCATCATCACCAGCAATGACTGTCTGGTTCAAGCTACTATCTGTTGGTAGAAGAGC
TGAGGCAGGACTGGCTTGTCTGTCATAATATAAAAGAGTCTTGGGAGATGTCCGGGGTCCAGGGTCTAAA
ACCGCTCGTGGCCTTTGGAACACCAAGCTCTGTGCCAAAGGGTAGAAGGCTGCCCTGCTGCACCACAAAT
CTAAGCCCAGGGCATAAAATCCCTCGTGGCTTGGATGGAATGTGCACAGACTTGTTGGTTGCTCTCCCAG
GCTCGTAAACATGCTCTCCATTATCTTGAGCAGCAGAGCATATTCTATATGTGTCAAAGAAAATGCTAAA
CCATCACAGCTATGCTTGATGCACCACTACCTTTCTACCCCCACATCCTCACGCCCTCACCTGTTTACCC
CCACGTCCTCACCACCTGCTTCTTTGTTTGATCACCAATAAATAGTGTGGGCTCCCAGAGCTCAGGGCCT
TTGCAGCCTCCATACCAGTGTTGGCCCACTGGACCCATTTTATGCACCCTTAACTTGTCTTTTCTCATTC
CTTTGACTCTGCTGGACTTTGTAGCCCCCATGGCCTAGTGTTGGGTCTAATCACCCCAACACTGTCTCAT
CTCTCCTGGACTCCAAAATAAATGCCAAATTGTTATTCTAATATCCATTCTCTAGACCGTTCTCCACGTT
GTAGCAAGAGTAATTATTTCCAAGCACCAATCTGATCATGACTCTGTTGCTACTTGAACCCTTCCATGGC
TTCCCACTTTCCCTCTCTTGGTCAAATAAGGACTCATATTCTAATGTTTTCTATAACTTCCTTTATCATC
TGACACTGCCTATCTCTTCTGCTTCAACTTGCGGCACTCTTCACTTTCTACTTCCCTCTGCACTCCAGCC
TCATTGACTTTCTTCTTCTTTTTTTTCAAATGATCCGCATGCTCTCTCTCTCTCTTTTTTTTTTTTTAAA
GAGACAGGGTCTTGCTATGTTGCCCAGGCTGTTTTTGAACTCCTAGGCTCAAGTAATCCTCTTGCCTCAG
CCTCCAAGTGGCTGGGCTTACATTGCACCAGCCACTATGCCCAGTGATTTATCCCCTCTCTCTCCTATCA
CAGGGCCTTTGCACATTTAGTTCTCCCTTCCTGCTCTCCTCCTGTCTTCATCCTTCAGCTCTCAGCTCAG
ATGTTCCTTCCTTAAATGAGTTCATCATTCCCCAGTCTAGGTCAGGCCCCCTGGGTGTATCTTCTCAGAA
CACCTTGCTCCCACCCCTCTGTAGTATTTATGTCAGTTTGTAATTAGACATGTGGCTATGTGATCATTTG
ATTGACCTCTGTCTCTCCTGTGAGACTGTGACCACTTCGAGGGCAGGGCCTGTATCTGTTTTTGATGAGT
GTTGTTTGCTCAGTACTCAGCATGGTTCTGGGCACATCCAAGGTTCTCACTAAATATTTGTTGGCTGACT
GGGCGGCTGAGCATGTGCTTCCTAAACTTTTTGTAGTGCTACATGGCTATATGTCTGTTCTTCCATCTCT
TATAAAGTAGAAGTAGAGAATGGATTCATCTGAAGAAACCACTGTCCTTACAAACTATATGCCTATACCT
ATTATAGCTTTTCCAGTTTTTAAAAGAATTGATCTGATTACTAATTAGTGCTCTTCCAGGCGGATGTTAA
CTCCTCCATGGCTGCTGGAATGTTAAAATTCTATATGGACGTCAGAAGAAGAGGGGGTCTTATCAAATTC
ACGTGTCTTCTTTTATAAATGGGCAAACAGAGGCCTAGAGAAGAAGACTTTCCCAGGTCCTAGAGGTAGT
TAATGGCAAAGGTAGAATCTGAATGCAATTCTTTTTCAGATCAGTACCTAATTCCTTTACTCATGTAAGT
ATCAAATCACTCTGGGTTCTCTGGGCCTGCAGCAACAATTAGGGGCAGCTGTCTAAGATGTGTTCGGTGT
GTGAGGTTGTGGTGGTAAGAAGTTGAAAGTCTGTGACAATAAGTTTCCATCCATTAAACAGTTATGAATC
TATTTTGTACTCCTTGGGTACCTTAAGTTTAGGAATTGGGAATGATAGTGAGGGTGGCTTAGATATTTTT
GTCTTAGGGGAAGATTTCTGCCTTGGAGTGTTTTCAGACAGAATGGTGTTTCTATTTTGTCTCTGATCCA
TGAGTGTCACAGTGTTATAAAGCATAGTTTGGCCTGCCTTCCCACTGCAGTACCCCTACAGGAGCAACAC
CTTCCAGAAACCTTATAAAAGAGAGGAGAGGGGCCAGGCGCGGTGGCTCACGCCTGTAATCCCAGCACTT
TGGGAGGCCGAGATGGGCGGATCACTAGGTCAGTAGTTCAAGACCAGCCTGGCCAACATGGTGAAACCCT
GTCTCTACTAAAAATACAAAAATTAGCTGGGCGTGGTGAGGCTGAGGCAGGAGAATCACTTGAATCTGGG
AGGCTGAGGCTGCAGTGAGCAGAGATCGCGCCACTGTGCTCCAGCCTGGGCGACAGAGCAAGACTCTGTC
TCAAAAAAAAAAAAAAAAAAAAAAAAGAAAAAAAAAGAAAAAAAAGAGAGAGAGGAGGAAGTTGAGCACT
TTGCTCAGAAGGACATCATCCTGCCCATTCTGGTCCTTACCTCTAAAACGTGCCACTGACTCTCAATCCT
CCCCATACTCCGTGTGTTTTGTGCATTTTGGATGCACAGCTGCATCACACATGAAGATGCAGTTGCTTCC
TCCCACCCTGGATTCATGCTACTTCCACTATGACTGTCATTTACATGTGCCCCTCTTAGCTCATAGACTA
AGGGAGAAGGGAAAGGGAGTGGGTGCGAGCAACTGCGTCCAGCCTTGCCCCCGGTTCCCTAAGTCAGCTG
TTGGCGAACTATGTGGATCCAGGACTCTTTTACATCTTCAAAGTTATAGAGGACCCCCAAAGAGCTTTCA
CTTATGTGGGTTATATATACATATATATGTATATAGTTATATATACATATATATGTATATAGTTATATAT
ACATATATATGTATATAGTTATATATACATATATATGTATATAGTTATATATACATATATATGTATATGT
TATATATACATATATATGTATATGTTATATATACATATATATGTATATAGTTATATATACATATATATGT
ATATAGTTATATATACATATATGTGTAAACATTTATCATATTAGAAAGTAAAACTGATAAATTTTTAAAA
ATACCTCCTATGACATCTTTTTAAAGTCATAAACAATAATAAACCCTTACATGTTAACATGGCATTTTTA
AATGAGATGTAACTATTTTCCAAACCAAAACACATTTAGTGAGAAGAGTGGCAGTGTTCTGCATTTTTTT
CCAAGCATTTTTAACTCTCTGGCTTGATAGAAGCAGGATCCTCACAACTGCTCTTACATGCGGTCTGTTG
TAATATGCCGTTTTAGTTGGAGCATAAGAATTTTCCCCTGGAAAAGGGAAGACCTCTCAGGGTTTCTCAG
ACCACCCTTAGAGAATGAATGCTGTAAGTGTTTCACAGAAATCTCTGGGTGAGGACAAGTAGGAGGAGAA
TGATCAAAGTGTGGCCTCAGAGGCAGGTGCAGAGGATGTACCCAAAGGGCACCTGGCTTGGGTAGACAAG
GGAGAAGCCTACTGCTGTATTCTTTATTCAGAGTTTCCAAATAGCCAGGGTGGTCTTTCAGTTTAGCAGC
TCCTGTGAGCCTCTCACATGTCACGGAAGCTACAGTGCCTCACAAGCGGTGTTTGTGGTTTCAAGTCAAA
ACCCATGGGAGTTCTGGGGTTGATTTGCCAGTGACCTGTCATTACTGTAAACCCCTTCTCCAAGGGGCCC
CAGGCCTAGGACTAGGTTCTAGAGGCTGGGTGTGGTCAAGGGGCACAGAGCTGTTGGACAGGCTCTACTG
CAGGCTTATTTTGGGCTCTGCTTTCTTCTTCTGCCTTTTATTCTCCTCTCTCCCTCCTCTTTAATTCTAA
GGGGCATTAAAAACCCTGCTTAGTCTTTGGTAACTCTTGTGCTTTCTCAGTTTTTAGAACAACATTGAAA
ATAAAAACAGACATTTCCTAGCCCCACTGGCCAGAATTTGTCCAATTAAATCAATATCATTGGCTTGCCA
TTCTCGTCTCATCCCATGCAGATTTGCCTGGCACACACAGTAGGTGAGCTCTAAGTGCTCTGGTGAACTT
AGAAATCATTTTATAAGGAGGGCACCCTTTTAGGAACTGGGTCAGACATTGTGTGGTCATATTAAAGCTC
AATCCCTGGTTGCCCACCTGATTGTGGGAGACCATCTATAGAAGGAGGGGAAAAAGAAACTCCTTTTCCC
AGGGTGCTGGACTAAGAACTCCAGAGGCCCTAAGTTGTCTCGACCTTCAGATGTAGTTCAAAATAGTTTA
AGGAGGCCCAACAAGGTTCTGATACTCTTTTGATGATTTTAAAAGTATTCTTTTTAAGATTAAAATACTT
AAAATACAAGGAATACTTTCTAAACAGTATTATTCTTTCAAGTAATTAAGGAGAATCTGTTTGTACCTTG
GCTTTTGGGTGATCTGAGACTGTTCCCAGCAAGAACCTTGAATTCAGGTGCCTCAAGCAGTGGGTTGGAT
ATAAATTGGTATCAGGTAGTCAACTGGTTTCACGAAAGCGGCTAAGGGTTGTGCACTTGAGCCTCTCTTA
TGTGGCAGACCTTATATACCTCTGACAGCAAAGGCTGGAAGTGCCTTCCCCACTTTGCTCAACCCCCAGC
CCTACCCTGGGTCCAAGTGTTCTGTTATTGGAAACCCCAAGATGTGCTCTGTCTTTGGGCTTGTCTTTGC
AGCAGAGCATGGTGGTTAAGTGTGCGGGCCCTGGAGTCGGACTGGGTTTGCAACCCAGCTCTGCCCTTTC
CCATCTGTGTGACCTTGGGCAAGTTTCTGAGCCTCCCTGTGCGGCAGTATCTATATACAATTGGAGATGA
TAATTGGTGCTGTCGTAGTGTTGCAAGGGCGGAATGAGTGACTGTACACAATGCTTGGATGAATACTTGA
CATACAGCAAGTAGCCAGCCCACCTGAAGTGTAGTGGTTGATGTTTTTCCTTGGGAATACTCAGCTGCTA
AAAGCTAAGTATGTCTCTTCGTGGATCTGAAGACTTGGAACAGACCAATTTCAACTCCAATATTCTGAGG
ATGTTACAGGGAGACAGAGAAGTCAGTCTCATAGTAGAAAGACTGACTGGCTCAGGCATTTAGGAGGCCT
AGTTTCCAGCCCTGGACCTTCTACTATGAGATCCCAAACAAGTTCCTTTTCATCCCTTGGCCTTGCTTTC
CGCATCAATAATCCAAGGGCTTGCCAGAGTTGTTTTTCTAAGAAGATTTCCAAAGCTAATGCCCTTAAAT
TTTGTGATTCCCCTATCTCTCCTCCCAGCCTGCCCCTTCTGTTCCCCTCGGCAGGAGCGAGCGAACATGA
GTGGTTCTGATACATATTTTCCTTCCTTTCCAAATCCACCAGGTCAGCACAAGACCAGGCCCTGTCAGCC
TCTTCTAGCTCATAGCTTCTGCCCAGCCCTGGAAGTGCCATTCTGTAAGAGAAACAAAACCTTTTCCTCC
GGCAGCTTTTGCGTGTGTTCACCTGTATTTCCTTCTCGCAATCCTGGCCCCCAGCACTTTGAGGTTGCAG
TTTCGTTGTGAGTCAGGCCTGCTGAGAGCAGTGGAAATCAGAAGAGCCTCCACTTGGTAGGGGAGGACGT
GATGCTGCCTTTTCCTCAAGAGCATGGCCCCGGGGGCGGCGGGGGTGTGGAAGGGAGGTGGTCACCTTCC
GGAAGTGGATTTCTCACATTGACTGTTTCAGGGAGAAAAGAAGATTACTGGAAAGCCCTAGAAAGCGCTT
CACATCTCTTTCAGAAAGAACTTTGCGTTCTCAAGCAATTATCTGCACCACGCAGTAAAATGTCTGTGTT
GCGTTGATGCCTGCGCGACGCAGGCCTATGCCGAGGAGGAAGTGTTGTTGGTGTACTTGGCTCCTGACGT
GGGACTCAGATAATAAATTCCCTTGAGAGAGGTGACCATGGGATCCTGGATTCCCGTGGCAGAGCACAGT
GAGGCCAGTCTGGGTGCTGGTTCAGTCCCAGGAGTTGCCAGCTGCTACGGGCTTTGAAGTATTAAAGTCC
CCCAATGCCTCCATTGTATCCCATGGGAAAAGGCGAGCAGGCAGGGAGGAATGGCCAGTGCTAGAAACAG
GATATCTGACCCCTGTGAAAACCACTGTGGATGAATACTCGGGTCATGCAGGCTCTGGATCAGCAGATTC
TTGGATCCTTGAAGGAGGGTCCATGCAGGTAGACTTCAGGTAGACTGAAGACCCATGGAACACAAACATA
TATATAATGCAAAAGAACACATACACCACCCCCAATTTAGAAGTGCCTGTTTTCTATGGACTTGAGTGGC
AACCATTGGCACTTCCTTAACCGTGCTTGTGAGAAATCCTTTACGAAATCACCAGCAACTTCTAGAGAGT
CAGGAGGTCAAATACAGTGGTGGGAAAGAAGCCATGAAAATAACACTGAAATCCCTGGGTGGTTCTAATC
CTGGAAGCTGAGTTCCTGTGGGGCTGATCTGTGAGCTGGGACAGGTGGGGAGGAGAGTAGGTCATCTGGG
AGCATGTGGTTAAGCAGAGCAGAAGGTTAGCATTTCAATGGAGGGCTTACAGCCCCTCAGAGGGGAAAGT
GCAGAGGGACCTCCAGAGAGGGCAGCCAGGGAGAGGGAGCAGAGTGTGACAGAAGTTGACCCAAGACGAC
CTCGACTATTTCAGATGTTGCCTGAGGCTGTTCATATGTCCAGTAGGAGAAAGAAGCTGTCCTTTGTAAA
TCTCATAGACCCCCAGCTCCCAAGAACCTGAACTAAGTTTGGTCCTATTTATAGTGTAACCCCTGCTTTG
TAGGCTGTGAATGAATCAACATTTATAAGTAGAGTTTCTACAGAGATGTTGCTCCAGTTTCCAAAAAAGT
GACTTACAGACATCTGTACAAAATTGGAAAGCTACCTGCACCGAAGTGTATAAACATATATCTGGTCAAA
GGGGTCACAGGATGTAAACTGTGTGTTAGGGAGGGGTGGTGACGGGGACTTGGGGTGGGGAAGTGAAAGG
GGAGGGATATAGGACATCCTTAGAGGGTATCATGAGCAAGCTGGCCTCACCAAAGCTCTGCCATTGGAAT
CCAGAATCCCATGTACATCTTTACCAAAGATACCCTATCATATCTGTAAGATGGAAAACATAATGATACT
TACCTGCTGGCTATGAGAAAAAAATGGGAAAAATGCTTGTCATAGTGCACGGTTTATAGCAAGCACTCAA
TGACTTTTACCTGACAAGCCATTGCTTACTCTGCAATGACTGTAACTGTACTGAGACTACTACAGCTACT
ACGGCCAGTACTATCACGACAGCTATGACTGTTGATATCACCACAATTTCTCTTTCTCTTCTGGGCTTCC
TGAAATGACTGAACATCCAAAGATTGGTGCAAGTGGAGGGAGAGTTAGTGTCCCCACAGTCCTTTCTGTG
TGAGTGAGGGTTGGCTGGGGACTACAAGGCAAGGTTCTTGGTGGAGTGGGAAGCAGGAGCTTCTGGTCAC
TGTGACCATAGCTGGGGCTGCTGTTTCATTTCAGGTAAAATCAGAGGGCTTTAGAGTAAACAGGAGGGGA
GGAGGAGAGACTGAGTTGCAGCAGCCCACGTTGAGCCAGAACTTGCTTCTCTATTGGCTGCAGTGGTGGG
AAAATTGAGGTTGAGGCTGCTATTGCCACTGTAACCAAGGTGCGGGCCTGTGGAAATGGTGCAAGGGATG
CTGAGCTCTTCATATTGACCTCACCCTTCTCCCCAGTACTTCCCAGCCTAGCTGAGCTAAAGGCCACATG
GAGGTTTATTCAGCTGTAGTTACTGCCATCAACATTCTGAGAACAACAAATTAACATGTTAAATTCTGCT
CTCCAGCCCCCAAGCCACCGGAGAACAGAACGCATTCTTAAAGTCTTAGTTTTTCCAAACCACCAAGCCA
GGTTCACTTTTCAAAGCACTCATTTTATCAGCAAAACTCCACTCTCACAAAGCCCAGGGCTTTCAGAACA
CAGCCCAACCTAGCTTGACATTTGCACTCCCAAATGCCTTCACAGCTTTCCTTCCCACAGGTTCTCTCCA
CAAGATCTCTGACCAAAACACGGGGGCTCTCACTATTGTCAGAATATGCCCTGTGCTCTCCCACGTCCTT
ACTTCCACTCATGGCTTCACTGGCCTGCAATGACCACCCTTCCTTTTCACCAACAGAATTCTTTCAATTC
AGCACTGCCTCTTCCATGAGCCTTCCTTTAACAACCTGACTCCACTGAGATTTCATTTTTAAAAAAATCC
TCCAGTGCTTATGACCATCCTTGGCAGTACTTTGTGTACCCTGCCTTAGAGTTGTGAGATGTCTTTGCCT
GCATGGATGCATGTGTGCACATATGCATATGTGTGGGTGTATTGTGTGTATTTCATCCCTGTGGACTGGA
CACATGTTTTATATATGCCAGAGATAGAGAGGAGATGCAGTCTAGCTTGGTGTGAATATTTTGCTCATTT
TGACTAAGGCACAGGTTTACGATTCTCAAATGGTAAAGACCTAGGTCCGGGAAAAGGAGGCCTGGGTTTC
GGTCTTTCTTCTGTGTGACTGTGGAGATGTCTTCCACCTTCAATGAGTCTTGATTTCTGTCTCTGTGAAA
TGGAGAGACTCCTCAGTTCTTTCTCCTGCTTTACAGAGGATCAAAGAGATTTGTCAATAGGTTGAAATAC
TTTAAAGCCATAAAATAGCTAAATACATGAAAGAGCCCCTCTGTGGTCTTGTCTTTGACTCAAGAAGGGA
GGCTCTGGTGGCTTTTCTCAGAACCAGCAGTAGGACTAGGATCCAGGAGTTTCTCCTCTCCAGCCATGCC
ACATACCACCAAGCTACACAATCTTTTCCTGGGCTGCGTTATCCTTTCCACTGCACCATGTGGTGCAGCC
CCATCAGGTCTCGCTTTCCTTTCCACCAGCCACATTCATAGCCATGGGAATCCGTGTTTTTCAGCAAGCT
TCCTTCTAAAATCCCCCTCTGCCCAGAGTTCCTGGGGACCCTGTGGACCTTCCTTCCTTGTGACATGGTT
GGGGAAACACACTGGTCTGCAGACCTCTTATTCATCTTCACGATCCCGGAGGTGGCTTGAGCAATCTTAT
CTGTTGTGTGAGTGTGCTCACATGTGTGTGCGTGTGTGACTCTTTGCAGCTGTTCTATGACTAACTGATG
CCAGCTATCTGATACTGTATACTGTGTGCCCACCATATGCTATAGACTAAGACATGTCCTGACCCAAGCC
CTAGACCCCAAGCAAGGCCAATGGCAAACTACTACCTGTCTTAGTTGGTTTCCCCTATTGCTCTTTGATG
TCTTACTATATACAAGACACTTCATATTGTTTCATTTTAAGTTTTACAACAATCTAAAGATTTGATCCAA
TCATTGAATCTATTTTATAGTAGCGCAAAATAAGGCTCAAGTCTCCTGATAATCAGTTCATTCCTTTACC
CATATCTCCATGCAGAGACAAATAATGTGACGCTAATAATTAACTTTTTTTTTTTATCTCAAGAGCTTTA
GAGGTACAAGTGATTTTTGGTTACATGGATGAACTGTACAGTGGTGAAATCTAGGATTTTAGTGCGCCTC
ATCCAGGCCTCTGACACCTCATCCCCTTCCCTCATTGCCCCTCACTGCCCCAGGACCAGATTAGTTGAGG
CAGAAGCAGTTGGAGGTGCTAGAAAAGCATTAGGGTTTTCACCATCTCCAGAATCTGCTTAGCACATGTC
TCAACCTAAGGCAGTGCAGGCAGGATGGAGGCAAGAGCCTTGATTCCATAGCGGTTTCTCTTAGCACAGA
TTCCAGAAAGTTGAGGATGACATGATAGATGACCCTTGATATCTTTCTTCATTCCTTTTTGCTAAGTTAT
TCTCTGTTGTGTGGTGCCTGTGTGTGTAAGGCATTTCTAGGCAGAGGAGCTTTCCTGGGTCTGGTCAGTT
TTACCATCTCATCTGCTGATCAAGATATAAAAGATGGACAGTGTCTGTTGTTTCCACCAATAATCAGATA
CCAGTCAGAATGCTAGAGTGACCTTTTCCTTTTCCGCCTTGGAAAGAAAGAGATTGTTTCAAGGAACAGC
TGTAGGGTTAGATAGAGAGGACTGACTGGAAAGTGATTTGATGATCTGAAGTCCTGGCATTCCATGAAGG
TTGCTCTGGGCTTATAGTACAGTACGAGAGATCTTTGTTGAACTGAAGAAGATGCTCTGACCATTAGGGT
CATTAGACACTATGGAACCTTCTCACTGAAGTTCCCTTTTTGGAAACTACTAAACATTGTACCCAACAGG
TAATTTTAAATCCCTTATCCCCTGCCCTTCTGAGGATCCAGTGACCATTATACCACCCCTTATGCCTTTG
TGAATCCATAGCTTAGCTCCCACTTGTAAGTGAGAACATGGGTGTTTGGTTTTTGATTCCTGAGTTATAT
CACCTAGAATAATGGCCTCCAGTTCCATCCAAGTTGCTGCAAAGGACATTATTTTATACTTTTTTATGGC
TGAGTGGTACTCCATGGTGTATATATGCCATATTTTCTTTTTTTATGTTTCAGTAGTTTTTTTCGACTTT
TAAGCTCGGGATGCATGTGCAGGTTTGTTACATAGGTAACCTTGTGTCATGGGGGTTTGTTGTCTTACTA
ATAACTAATGGGTATTAAGCCTAGTACCCATTAATTATTTTTCCTGATCCTTTCCCTCCTCCCACCCTCC
AATAGGCCCAGTGTATGTTGTTCCCCTCTATGTGTCCATGTGTTCTCATCAATGAGCTCCGACTTACAAG
TGAGAACATGTGGCATTTGGTTTTCTGTTCCTGTGTTAGTTTGCTAAGGATAATGGCCTTCAGCTCCTTT
CATGTCCCTGCAAAGGATATGATCTCATTCTTTTTTCACTAATTTGTTGGTGGACACTTAGGTTAGTTCC
ATATCTTTCCAATTGTGAATTGTGCTGCAGTAAACATATATGTGCAGTTAGTTGTCTTTTTGATATATAT
AGTGACTTCTTTTCCTTTAAGTAGATACCCAGTAGTGGGATTGCAGGATTGAGTGGTAAATGTGCTTTTA
GTTTTTTGAAAAATCTCCATACTCTTTTCCATAAAGGTTGTACTAATATACATTCCTACCAGCAGTGTAT
AAGCGTTCCCTTTTCACCACTTCCACACCGGCATCTATTGTTTCTTGACTTTTTAATAATGGCCTTTCTG
GCTGGGGTAAGGTGGTATCTCATTGTGGTTCTTCCAATAATTTTTAAAAGGCTGAAAAATGTCATCAGGG
CACGGTCCTCTCATTGTGCCATCCTCTCAGTATCCCAGAAAAAAAACTGAGCCCCATGGCACGTTCTGTT
TCTGTCTCTGATTGTGGCCTGCTTATGGTCATTCCTTCCCCGTCTACTGCAGGGGAAGGAAAATACCCAG
CACCTCCCAGGTAGAAAAAGAGGGAAAAAATGTAAAATGTAAAAACCCAAGCTCGGCAACTATAGAAGAT
AAACAACGTTGAGTCTCAGTATGGTTCATCGGCAGAATTTTCCCCAGAGCCAACGGCCTGTGTCAGAGCT
ATATTTTCCACTCCGGCTACTGTGATTTGGTTGTGGCACTCTTGGTTTCTTTCATTTTGGTGGAGACAGA
CTCTGACGCAAGTTTAAGGCTCTGGCAGGTGTCTGGGGGTTTACGAACTTGTCCGGGCCTCTGACACCTC
ATCCCCTTCCCCCATTGCCCCCCACTGCCCAGGACCAGATTAGCGGAGGCAGAAGCAGTTAGAGGTGCTG
GAAAGTTGTTAGGGTTTTCACCATCTCCAGAATCTGCTTAGCACATGCCTCAACCTAAGGCAGTGCAGGC
AGGACGCAGGCAAGAGCCTCAATTCCATAGGGGTTTCTTTTAGCACAGATTCCAGAAAGTTGAGGATGAC
ATGATAGATGACCTTTGATATCTTTCTTCATTCTTTTTTGCTAAGTTATTCTCTGTTGTGTGGTGCCTGT
GTGTGTAAGGCATTTCTAGGCAGAGGGGCTTTCCCACATCTGGTCAGTTTTACCACCTCATTTGCTGATC
AAGATACGAAGATGGACCGTGTATGTTGTATCCACCAATAAACAGATACCAGTCAGAATGCCAGAGTGAA
CTTTTCCTTTTCCTTCTTGGTAAGAAAGAGATTGTTTCAAGGGACAACTGTAGAGTTAGACAGAGAGGAC
TAATTGGAAAGTCATTTGTTCATTATCAGGATGGAGCTGGGCAAATTCCCAGCAGCTCTGCTGCTGGGTA
TGACCAGGAGGTCCTTAGGTTTTTTTTTTTTTTTTTTTAGATGGAGTTTCGGTCTTGTTGACCAGGCTGG
AGTACAATGGCATGATCTTGGCTCACTGCAACCTCCACCTCCTGGGTTCAAGCGGTTCTTCTGCCTCAGC
CTCCTGAGAAGCTGGGATCACAGGCGCCGGCCATCATGCCCAGCTAATTTTTGTATTTTTAGTAGAGATG
GGGTTTCACCATGTTGGCCAGGCTGGTCTCGAACTCCTGGCCTCAAGTGATCTGCCCGCCTTGGCCTCCC
AAAGTGCTGGGATTACAGGCATGAGCCACCATGCCCAGTCCCTATGTTTTGACTTTGGCTGTCTGCACAC
TGTGCTCAGTCCCAAAGCTTCCTGTGCCCCATGCCCAGCCCCAGTGGCCTCTCACTAGCGTTTTGGCTTT
CAAAGCCTCAGTGTGGTTTCCTTCACCAAAACTTCACCCTCATCAGAGGCTCCTTTCTCCTCCCCCTGTA
AAAGCCCCGTTTTCTTAAAGGTAACTGGCCAACTGAACACTTTTAAAAATAGGTTGTAACTGCACCTCTC
ACCATCCCAGAAAAAGACTTGTAGTTTTCACTGGTAATATCCCAGACAGGGTGTCTAAGTAAATTGGAAT
GTTCCTGGTCCTGTGCATGTGTGTGTGTGTGTGCATTTAACTGTGGGTGGGGAGGCCCTGGGTCTTCCCA
GGCTGGTTGGATTTATCATCTCTTCTGCCTTTCCCAACATTTAAGATGGGCAGTGCCACTCACGGGCAGA
TGCCCACTTCTCTGGAATTGCCCCATCCTGGTAATATTTGTGGCTTCTGAAGGCTGAGTCTGAGATGCCT
TCTCTTGGTTCCAAGATTCTGAGAAAGCCTGGGGAACAGCATAAAAATTCCACCCTGGAAATAGTATACA
AGCAAACCAACTGCCCACCCACTTCCTGAGTGAACATTGCTGAGTGTTCCTGAGTCAGGGGCAGACCTAA
ATTCCTTAACCATCTTTTTCTTCCCTTTCCCAACCTGGCACGGCCTCATACCCCTCTGCCCCTCCATTAA
AGGCTGTATTTATGAGCAGTGATGGATGCTCCCTGACAGGGCCACCCTAGAAAAAATTGTGTAATGACAA
AAACATGATGCTCTGATTGACCCTTTGTGGTTTAGTACATTCACAATCCCCCCACCCCGCCTTTTTTTTT
CTGAGATGGAGTCTTGCTCTGTCGCACATGCTGGGGTGGAATTGCATGATCTTGGCTCACTGCAAACTCC
GCTTCCTGGGTTCAAGTGATTCTCCTGCCTCAGCCTCCCGAGTAGCTGGGATTAGAGGTGCATGCCACCA
CGCCCAGCTAATTTTTGTATTTTTAGTAGAGACAGGGTTTCACCATGTTGGCCAGGATGGTCTCGATCTC
CTGACCTCATGATCCACCCGCCTCAGCCTCCTAAAGTGCTGGGATTACGGAAGTGAGCCACTATGCCTGG
CTAGATGTATGTACCTCTCTTAAGCCCATCTTATAGGTGAGGAATCTGAGTTCAGAGAGGTAATGTGCCC
AATCCAAGCCTACACAGCTGATAAGTGTCAGAACCAGGATTGAATCCTGGGCAGTGTGGCTGCAGAGGCC
ACACTCTGCTGTCCCTTAACAGAGCTATGGGGAACTAATTGGCATATAATTAGCTGAAATGAAGTACTTC
GTGGTGCCTGGCACAAAGGTACCACAATAAATATTAGTTCCCTTGCCCCAAGAATGGTTTGCATTTTAAT
GACTGTGGAATGAAGGGCTTTCAGGATCCATTAGAGTTAGAAGGATTTGCATCTGAGTGCATGAATGCGC
TTGTGGGACACCCACGCAAGCCACTGACAATCCTCAGGGTTGGTCAGCCCCATCCTCAGAGGTTTATACC
TGGAGCTAAATCCCGACGGGGACTTCTGCCGATGACTTTTATAGCTTCTGACATTTCAGTCTCTTCATCT
CAGGGAGCTGGTTCTCTGAGGACTTTGGGGGTAACAGTTTTAAAAATAATGTAAGGCAGCTGGTGATGGC
TGCTTTAGGGGCAGCACGTGAGCTGGGCCCCAGGAGGGGAAAGCCATGAATCAGGGGTCATGTAGCAAGA
CAGGGCTTTCCTACGGGCTGGATTTGGTCAGCATGGGCCCCTGGTTCCCTTGAGGGATTCCCCGACTGTG
CGGCCTGGCAGTCGTGCTCTGATCGAATGCCTCCGATTCCCCCAGCCGGCCTGACTCACCCTGCATCGCT
CAGACCTCTGTCAAGGTGCTGCTCGGAGAGTCAAAGAGGCTGCAGCAGGCAATCCCCTTGCCCACTGCAA
GGCTGGTTGGGAGGCTGAACAAAATGGCACATCCTCTCAAGTCCAGAAAGGTTGGGCCTTCCTTTCACCC
TCCATTTTATGCCTGGAACCTCAAACAACAGAAAAAAACACGAGGCAGAAAAAAATAATTATAATAATTA
TTAATGCTTTCTGAACCTCTAACGCCACTCGATTAGTCACAGTCATAGTTCGAGTGCTTGTTATGATAAC
ACCTCGGTGGCTTCCTTAACTGTTGGTAGTGATTAATGGCATCATCTGGTCGAAGGGCTAGGGAGGAGTG
TGCCTGTTGACAAGAAAGAGGGGCTGAGTAGCAGGGGAAGGAGAGTGGGGACAGGGAGGTGTGGGTGGAA
GCCTGGGCTAAGGCTAGCGTTACAGCACCTGAGTCAAGAGGGCAGATCCCTAAGTTAGAGACCACCACTT
AATGTTCCAAAGACATCTAGGGACTCCTGGGTCATGGCTCTTCAGGTGGTGGATGGGCAATGTTCTCTAG
TACCTTGGACACCATGGCCAGGCCAATCTCATTTCATCACCATCACCTTCAAGTTATTCCCCAGTTTGGT
CATTGGGAGAGACTTCTCATTGGCCACCAGAACAACTCTAAATTCATATGAACCTTTCAGTTTCCCCACC
TGCAACTTGGAAATAAAGATACTGCTGCTCTTATTGGGAGGATAAAATGAAATAACAGATGGAAAGTTCC
TGGCACGGCATACAGTAGGCACTCAATGCGTGGTGGTTTATTTCACTCTATTTCTGTCTACGGTCCGTCA
CATCTTACACTTCATTGTCTGTCACCTGTTCCATGACTCCTGCCCTGCCTCCCACACATTCACTGATTCC
CATGACCCCGTGTCCCTCCTTTGTGAAGCCTCTTCCCACTGTTCCAGCTCACGTCGACACCCCCTCTCTG
AGCTCTTATACTATGGTTGGCCCCGGGTCCTCCTGTTGGGTCCTCCCTACTTGTAGCATGGGTGTAAGTT
TCATCTTCTCACGTAGATTTTAGCTTCTCAAGTTCAGGAACTGGGCTCATTGCTTCTTTTGATTCTCATG
CCTGACAAGTCACAAGGTGAGCAATAGGTTCTTTAGAAGAGACCTGCGAGGTGGGTAGGGGTGGGTGTGT
GGCAATGGAAAGTTACCCAAAGTAATGGGGAAACCATCTGGGGCACTTCTGTTTGGGGATTTCCCTGGAC
CACATTTTGTGACCTGTACCAAGCCCGGTGCTTTGTCAAGCTGGAATCCTGCTATGCTCCCCACTTTCCA
TACCTATTTCTGCCCATGGCACTCATGTGAATTGGCAAAAGTGCTGTGGGATGGAAAATATTGGAATCTC
AGGGAAAAGGGTCAGTGAGTGCATCCTTCAGGGCAGGATGTGGGGTCCCAAAACTGCTTTGTGCCTGGCA
GATCACCCAAACACTTCCTCCATTTCCCCATGCCAGCTAAAGCAACCTTGGCTGTTATGCTCTGGCCCAG
GTGTCTTTCAGGGCCTTTCATTCTCCACACAAAAAGCTTAGGCATAGGGGCCAGTCTAGATCCAGACACA
AGGGCCAGCTGGAGAATTGGGAAGTACAGTAACACCTGGCCACCAAGGCTGGTACAGTTCAGCCTGACAA
CAGTCTGAGGGCAGTAGTCTGTTGTGAAAGGGGACAGATATGTCACCTTGAAGCTGCAGCACTTTTCTAG
ACCAAGCCCACCTTCTTGAACATTTCAGTCTCTTTGCATCCAGCTGGGTGTATTCTGTCATATACACAAG
TTGCCTTTGGCTCTGAGGCTGCTTTATAAGAACTAGTCCTGGATGGTGTTTGGTCAGGGATGAGGTTTGA
GTTTGCTCAGCCCAAGCAGGTATGCTTAAATTACTCTCAGATTGGATGCCTCAAGAGCCTGGCCTACTCC
TCTCCTACTGACCATCTGTTTTCTACTCAACCCAAGCCAACTCACCATTTGACTCCTTCCCACACCTTTA
GGATTGTGAACTGTAGAATGCTGGAGTTGGAAGGAGCTGTAGAGACTAGCTAGTCTACCTTCTTCCTCAT
TCTATGGATGGGCAGACAGACCCAAGACTTGGGGCGATTTGCTATGAGCTTCTTACAGCCTCTGCATACT
ACACATGGATAACTGTTTACCTTCCTGCTCCTGGATCAGAGCCTGCCCTCAAGTTATCCCCCATAGCCCA
CTCTTGTTCCATCAGTTGTGTCTGAATCAAAGACTCCCTTCTTTTTATTCCTTCTATTAACAGCCTTAAA
ACTCACCTTCCCCAAGAAGAAGCCTTCTTTGATTAATTCAGTTCATTTTTGTATGAGGATTTTCCAGAGA
AACAGAACCAATATAAATATATATATGTGTGTGTGTGTGTGTGTGTGTGTGTGTGTGTATGATTTATTAT
AAGGTATAAGGTATGGCTCACATGATTATGGAGGCTGAGAAGCCCCATGATCACCTGTCTGCAGCTGGAG
ACCCAGGAAAGCCGATGGTATAGTTCGAAGGCCAGTTGGAGAGTCCCATGGTCTAGATTCTAGTTCAGGT
CTGAAGGCCTAAGAACCAGAAGCTCCCAGGCAGGAGAAGATGGATGTTTCAGTCCAAGCAGTCAGGCAGA
AAAGGGGAATTCTCCTTTCCCCTACTTTTTTGTTCTACTGTTACGCTTTGTAGATCAGACCATGCCCACT
TACACTGGCAGGGGCAATCTGCTTCACTCGGTCCACAACTTCAAATGCTAATCTCTTCCAGAAACATTCT
CACAGGCACACCCAGAAATCATGCTTAACCAGACATCTGGAAATCCTGTGATTCAGTCAGGTTGACCATA
AATTAGCCATCACAATCCTCCATTCTTTACGAGGCTGGTGGCTTGTACTATGTTAATTTTCACTTACCAT
TGTTTTTCCCCCATGAGTTCCTGTAGGATTACAGCCATACACCAAGTAATGGTGTCTGTCAATAATGGAC
CACATATATGATGGTGGTCTCATAAGATTATGATGCTGTATTTTACTATACCTTTTCTATGTTTAGATAT
GTTTAGATACACAAATAACCTACCATCATGTTACAATTGTCTGCAATATTCAGTACAGCATCATGCTGTA
CAGGTTTGTAGCCTAGGAGCAATAGGCCTTACTGTATGGCCTATCTTATTGTGTAAATACACTCTATGAT
GTTTGCACAATGACAAAACCTCCTAATAAGGCATCTCCCAGAACATATCCCCACCGTTAAGTGACACATG
ACTGTATTTTAATGTGTTCTATATCACCTTCATTAGTCTGGCAGCTTCCTCCACCATTCTGGGAGGCCCA
GACAGTAATGGCTGTCTTGTGATCTTTGTCTGGATTCTCACCCTTTGTCCAGCCCAGGACTACAGACTCA
GGGATGTTCACAGCCCAGTAAATGGGAAGTATTGCTCGAAAACCGGATCACAAAGCCTCCTTGTGCTGAG
GCTGGGGTAAGACTTGGAGGAAGAAGAACCTTCCCTGACTCCTTCGCTGGGGTCAGCCTCTAAGGGTCAG
GGCTCACTCCCTGCAGTGTAGAGACTTTGCTGCGGGACAGGATGTGAACATCCTTGGCTTTTGCATGGTC
AAGTTAAGTCACTTGTCCGGGGTCATAGTGACACAATCATTGCCAAACCTGTTCATTTCACCAGGGCCCC
ATGGGATTTTGCCAAGTCAGTCCTCCTTTGTACTTTCTTGCTCAACTGGTGTAGAATTCTCAGGCAGGAA
GGGAATTCATGGCGGAGGGTGGGGTGAGGTGGAGGTCATGTCGTACATCCTCCTAAGCAGACACATGGAC
GTCAGAGGCACCAGAGGGTTTCCACATTGACCTGCAGTCACCCATTTACACATCCCCCACCTCCGAGAGT
TCAGGTATTCTTGCAAATGTCTCCATTTCTGCTACTGTAGCTTATCCTGAGCCCTTTACTGTTTTTCCTG
GAAAACAAGAAAATGTTTGGGAATTTGTATATTGGGAATGGGCAGGTGTCTACATTCATTTGCTTTAAAA
AATTATTTGAAACATTGCCCTTTAAATGGAAAAATCATTTTCCTGATCTTTTTTCTCAAGGACATTTCCT
GCTGCCTCCTCCAGACCTACTCTTATCACTCACAAACCCTAGAGGTTCCGTGGCCAAAGGAGGACAGCAG
CTGGCCATTTCAGACTATGTCCCCACAGGGATCAGGACTCCCTGGGACATGATGGGAGTCTGGAGAAGGT
GTCGTGGTTGGCAGGAAGTGCCACATTCAGGGATATTGACTTCTGGCTCTTTCTCCACGTGACTATGAGA
TGAAGCAATTTCTGAAGAGGGTTAAGATAAAAACCTTAGATGTCATCCAACCTAATCCCTGATTTTACAG
GCAGAAGAAGTGGATTTCAGAGCTAGCTAGTGGCAGAGCCGTGACTCACAGGCCACAGACCTCCTGACAG
GCAGTCCTTTCTCAGAGAGCCCAGCACCTTCTGTGTTTGGTTGTGTTGAGGTGGAGTTGAAGGAGGAAGC
ATGGCACACCTGCTGTAGGTCATGGGGACAGATGACATTCCCCAGACCTCTTGCTGCCTAGTTCCTCTTT
TAATTTTTTTTGAGATGGGGTCTCACTATATTGCCCAGGCTGGAGTGCAATGGCTCTTCATTCATAGGTG
CGATCATAGTGCACTGCAGCTGCCTAGTTCACATTCTTCACCTGGCCCGTTGTTCCATCCAGTCTTGACC
TCGCTAGCCTGCAGGGGGCGTGTGCAAGCCCACACTACAGCCCAGGCATCCCCTCTGCAAGGGAAGTGGT
GCTGTTGTGGACCTGCAGTCCTTGGGGGGCTTCAATTTGTATAGAAATGACAAGGACAGAGCAAAGGAAA
GTGGGATTTAATTTTAAGCGCCCACCTTCCCACCCCCAAGTCAATTTCCTGTGACGCTAATAAAAGCTTC
AGGATCTCTTACTTTCATTAGTCCTTTCCACAGCCAAAGTAATTATATACACATTTTTTTTTCTTAAAAG
ACAGTTCTCCCTCCCATTATATATGCCTCTGGGCCCCATAAAATCTGGCCACCCTCTTCCCCGACCCGAT
TTACCAAATGTCAGAGTCCCACAGCGCACCGAGAAACACCACTGTCCTCCTGGAGCTCTCCCACACAATA
CAGGCCTTGACTGAGGGTGTGATTCGGTTCAGAGTAGCTGGGTTGAATTTTTGTAAAGAGGTTGCCGTGT
GTGCACTTTTGCCGACCTCAAAGCCACCAGAAGGAGGGAGCTGAGTGTACCTTTTTGTAATGATGACTCT
CTATGATTTTCTCCATAGAGCGGTGCTTGCACACACTGACAGGAGTCCAAGAATGTGCACTGAGGGAGCG
TTTCCGCACAGATCTGCGTGTTCCTTACCACTCACACATGTGCACACACATATCCATGTGTGTGTGCCAG
TGCTTTGGGGCTCTGTTCCACGGGGTAAGTAATTTCTGCTATAGGGACCCTGGATGTGGAGCCATTCTCT
GGGACCAGAGATATCCAGTTTATTTCAAGACTCTGGAAGACTGGGTTTTCAGACACCTATGAACTGACAG
GACTGCCTTTGTCTGTCATAAAGTTCCTTATTGCCAGACTGCTGGCCAGGTTTAGGGGAGAAGGGGGGGT
CACCATACTGGAGATGCTGAGGGTGAGTGAGGGAGTGTAGGGTGGAAAGGCAGACAAATAAACCATATCT
GCATACCCCTTCCCCATCAGCTCCCATACTGGTCATGGCCCATTTCTTCACACAACAAGAGTCTTCACCA
AGGTTGCTAGCTGCAATGGTACAGTCCAGCTAGCTGCAGCAAAAAGGGGGAATTTACTGTAAGGAGCCTG
GGGTGTCTCAGAATATCCATGGGATGGAAGCTGCTGCACGACACAGAGGGACTGGAACCAGGAGCAGAAG
TCATCAGAAAGCCAGAACTCAGCTTCTCGCTCTCTGAGGCCACGTAGTCACTCCTTTCTGCTTTTCTTGG
CAGCTTTCTCTGCATCTCTGAGCAGTTTGCAGAGGACTGCAACTGCACAGCTCTAGAGGCTACCAGTCTT
TAATTCAAGGGACCAGCCAAGACTGACTAGTGCTCTAAAGTCCCAAGACCAAATTACTGGGAGACAGAGA
CTAACAGAACAGCTTAGGTCAGTTGTCCACTTTCCAATCAGCTATAGCCAGGAGACCAGGGTCACATGGC
TGCCTGTGGACCAAGGTCAGGGTGGAAAACATCATCAATGGTGTCCCAAGTTAAATGGCTTGTCCTCTGT
GAAGACCCTCTGATCAATCCTATGGAGGAAGTGACCTCTCTCCTGAATACCCACAGCACTTTCTCTTCTT
GACATGTATTGCTTTCTATCTTGTGTACTATTATTTTTACAAACATCTCATCCCCTCTCCCACTTATCTA
TAAGCAAGTTTGTTTATCTCCATATATTTCACAGCTTGCACAAAAAAAGATATATTTAATAATTATCCAA
AGTCATTGATAATCTTCAGATAAATCAATTTTCAGGAACTTAAGCAACTTGGCCAAGTGTTTCATTTCAC
TGAATTGTCCAGGCTTGATTAAATGCAATTAATTCAACCAATTTTTATTGAGTGCCTTCTACACACCAGA
CTGCTGAGGACACAACACTGAACAAGACAAAGTCCATACCCCATTGAGCTTCCAGTGTAGTGGTGAAGAC
CATCAATCAGTCAACACCGTTTCCTCTAAACTAGGCTTTCAGCTGGGTGCCAAGGATAGAAATGTGTAAG
TCTCCAGCATTGCCCTGGAGGAGTTGTCTCCCTGGGGCAGGGCAGTGGTGGTGGGGTAGGGGGGAAGGTC
ACAGATGAATGCTCCGATATGTTGCTGTGCAACATGACAGTATTATTAGTTAAGGGTTGGGGAGGAAGTG
CCGTAAGACCCCAAAGAGAGAGTGATTTACCACCTGGAGGAGGAGGGTGTGGTCAAGGGAGGTTTTGCTA
AGAACAGTGACACATGACTGAACTTGAAGGGTGAATAGGAGTTTGCCAGGGAGAGTGGGAGTTGAGTATG
TGAGTGTGCATGTGTTTAGGAAACCGGGATGGGGAAAGGAGACAGGAATGATGGTGATCAAGCCCTTCCA
GATGAAGTCATTTATCTGGAAAAAGATTTTAGGCATTGTGAAAGAGCTGCTGTGTCTGGAGGAAGGTGAG
ACATTTAGTATATCTGGAACACAAAAAATATGGGGAAAAGAATGGGGAGATTGGCCCTGGCCCCTCCTGG
CCGTGTGTGTTAAGTCCGGGAGGCAGTGGGTAAGTAGCCACTGCCAATTGCCTTGGGGTCTGGAAGGCAA
TGATGTTGGCTGGGCATGAGGACCAGGCACAGCCTGGAGACCAACCACCTCTGGCCAGAAACATATTCCA
GAAGGCCTTAGGATGAGACATTACTCCTGCCTGTGGTCGTTGACCTCTGGCTTATGGAGCGAGATGGCTG
CATGCTGAGATTCTGGTGAAATTTGTCACTCCCAAATTGCAACCTTCCTCAGAAAGCACTGGATCTTCTA
ACTTTCACTCTCTCCCTAGTAGAGTGGGATTTTCTAAATTTTGCAATTGAATTTAAGAAATCAAAGAAAG
TTGTCCATTCGTAGTTTAAAAAAAAAAAAAAACCACAGATGTCTGCCTCCAGACCCCTGTGTCCTTTGAA
TTACAAGCCTGTAGCCCATGGCCTTCTAGCCAATGATATGAGTGGGACTAGAGATGAGGGATTTCCATGG
ACTGCTCCTGCTCTGGAATGTTCCTTGGAGATGACAGATCTGCTCTCCACTGTCCTCATGTGCCTGGAGG
CGGGGGGTGGAATGGAGGCAACTTCCTGGACCTTTCCCTGGCCAGACTCAAGGCCATTGGCACCTGGTCC
TTGTCTCTTTCCAGCTCTGTCTCTGTGCCCTCCCCATTCCTGGTCAGCCTCCAGCACTGTTGGCCCAACT
GCCTATCTCAGACCTCTATGGCTCTGGGTCAGTCTTAGACAAACTACTCCCTCTTCTCTCCCTGTCAAGC
ATCACTTATCCTTCCGGTCAAAGTTCTGTGTCTCTATAAAGGCTTCTCCATCCCACCTGAGTCAGACCCA
AGAGCTCCCTCTTCTGTGCTGTCCCAGCACTTTTGAGTCACTTCTATTATTACCCCCACTTCCTTGGAGG
ACAGTTATCTGTTCTTATGTTCATATTGTTCTTATGTTCTTAAGTAGACTGAATTTCTTGGGGACTAGAC
CTTAATCATCTCTATATCCCTGGTCATGAGCAACAGTGCCTGACACATCACAGACTCACAATACATACTC
TGTTTGTCAATGAAGGGTGATTACCTGGGTATCTTGACTGTTGGGATTGAGGTAGGATGAAGGCAGCTTT
GGGAAGAACTCCAGTGAGCAGAAAAAGGGAAGGGACATTTGGGTGGAAGAAACAGTTTGAACGAAGGCAC
CTCCATAGAAAGGCATGGACAAACATGGGAGCTTGCAGGAAAGGAGGGGAAGGGGAGGCTGCAGCACAGG
GGGCTCCCAGCATGGTCCTGGGCTCCTTGTGTGCATCAGTGAATGCACCAGGCCTTTGCAGAAACTTGAT
GTATTGGCACTGATCCATAGAGAAGGGAACAGAGGCCCAGGAAGGAAGGTCACACAGCTTATGAGTTGGT
GATGGAGATGGGATTAGACCATTCCATTAGACTTTAAAACACATGGCTTATTGGGGCCCTAGAGAACACC
TAGTAATTCAGGTTGCCTGGTGCCTACAGTAAGTCAGTAGGTTGTGAGAGGAAAGGTGTACATGACAGAA
TTATATTATTCATAATATCTGGGTGGTTTTTTTTTCTGCCTTCCATGTACCAAAACCTGGGCTAAGCATT
TTTATATATTACCTCATCAAAACGAACAGCACCTTTATCAAGCGATTACCCCTATTTTACAGATAAGGAA
ACTAAATGTCAGAGAGTTCAATAATTTTCCCAAGATCACGAAGCCAATAAGTGATGGAGTCATGACTTAA
ATTCAGGTCTTTTGGTGACACAACCCAGACTAATTGGGAAAGAGCTTCATGGGTAAATCGTGAGTCATAC
TTAATTTCAATTCCTGGTGACATAATGAGGGTACAAATTTTCAATTTTTTTTTTCTTTTTTTTTTGCCAT
GGGCAAGTTCCAAGCCTGGGCTTCTCTTCCAACACTGTCCCTCCCTTCCCTGTATAGTTCTGCTCACTTG
TCCTGTCTTCTTGCTCTGTCCTCTATGCCCACATGTATAGAACTGGATCCCCAATCAAGGCTAACTGCTA
GCCTTAAAGAAAGACCAATCTTCTGGCAGATAAGAAGGACTGTTAAGGAAGACGAGGGGACAGGAAAGCA
AGGGGAATGTCAAAGAAATAAGGGGCCTGGCCAATATCTCAAGAACAGAAGCAGCTGTGGCCCTGGAAGG
GCGAGGGGGACGTCATTTCCTTTTCCAGATCCCTTTTTTCCTTTGAGGTTCAGTCCCAAATGGGTAAAGT
TCAAATACTAGTCTTACTCAGAATTCCCTAGTCCTGCTTGCTCAAAAGGTGGATTTTCTGGCCTCACTCC
AATCTTCAAAACATCTTTTTGTGGGGCTTGAGAGTCTGCCTTTTAAAATAGCACCCCAGAGAGTCTACAC
ATTGAGGGCCTTGGCTTCTGTAATGCAGTTACATCCATGGGCTTTCGCTGTTGCTGCTGAGAGAACTTGG
GGTGCCAGGAAGTCGGGGTTGGATGCCTTCCAGTTCCCTGCCCTAATCAGAGGCATTGACCTGGAGGCCC
TGTGTAGGAGTCCCCATCTTTCGGAATTAGTGATGTGGTTAGAGTAGCAACGTGACTCTCTGTGGACGGA
AGAAGGTAGGTCGGATGTGAGAGTCTCCCTCCATGAACATGTGTGCGTCATCTGAGTCAAAGCTTGTATC
TTTACTCTCAAAAACAAGTCATTTTTGTTCCTGTCAGCATCTTGGCCAGCCCACAACAAAGAGTACAAGC
TGGATGCTTGTACTGTGCTGCGATAAAGAGGCCCAGACACAGGCCTCAGGTGATCCTACAGAGCATGGCT
GGAGAGAACAGGAAAGGATTATTCCCCTGGGGGCTGATGGGGCTGCCTTCAGCAACACAAAAACATGCTT
ACAGAAAACTGCTGGAGGACATAGGAGTGATCTGCTTGCAATGAGGTTTTTCAACCACCAGGAATGGGGT
GACCTAGTCCAGAGCCCTCTAATAAAGTGACTTTCAAACTGACTGCACTTCAAAATAATCCTAAGCTTTA
ACAAATAGAGATGCCCAGGCTTCATCCCAGATGTACAAAATTCAACTCTCAGGGACAGGGTCTGGGACTC
TGTGCAAAGCCCCCTGGGAATTCTGGAACAACTAATCTGGCATTGCTCTAGGAAATAGCACTTGGAAAGC
ACTCCAGCAAGGTGGGAGGGAAAATTATTCCAGCTTGAACACTACAATATCAAGTAATCCTTTCTCTCTT
CGCCCTGTCTCTTCCCTTCCCTTTCTTGCTCTCTGTAACAGGCAGGAGGCTCAGAAGAGCTTCTTCTCTC
ACGCTTCTTGCAGGGCAGTACAGGGAAAGATGTAGCTGTGTAAATTCCAGGAGGGCTTCAGGTATATTTA
AATATGGGTTGCTTGCCACATTCACCTGCCTATCAAGTTTGCAGATGACAACTGCAGAATGTGGCACCCA
GGTCTTGAAAGTCATGAAGCAGAATTGGATAACATCTGTCCGAGTCATGACAAAGAGGGTTCCTGTGCTG
GGAGTGGGGGCTAATGAACCTGGAGATCCTTTCCAACACAGACATTCCCTGATGCCAATGATAACCTTTT
CAAATTGTTGTTTTCTTGATTTTTATCTGTTTCTGGCACCTCATTTGATTCCCTATATGACAATAACCCC
CAGGTTGAGTGCACTGAAATAATTTAGGTAATGAGAAGCTGAAAGTTACTACAGATGGAAGGAATTAGGG
TGTATAAAGTGTGCATTGTGTGAGTCATAGGCTGTGTCTTTAAGCAACAAGCTTTTATTGGTGTCAGCAT
CTTTCCAGGTACAATGCAAACCCAGTGAGAATGAGATTTGGGGTTTAAAAGTGTTTCTGACCAGAGATGC
CTGAGGGAATGACCCAGGGATCAAACAGAGATGCAAGAGAGCAAGGCTTCAAGGAAACTCACCTCAGCCT
GTTTCCTCAACTGCTTTCCGCACCTTTGTTTGCGGGTGGAAGAATAGAAAATGGGCTTGAATTTTTCAAT
CTAAAATTCTCTGTTCAAACCTGAAATTCTCTTACCTTATAGGAAGAGCAGCTGTATCTTTCAAGGATAG
AATGGGTGCTAACTGCATGGGTGAAATTATCTGAATCCCAGAGAAATGCTCTTTAGAAGAATCCACCAGA
CTCCTTCCTTTCTAAATCATACCCTTCTTTGAAGTTCCTTTCAATCCTTGGATCCTCTGTGGACACTGTT
CTGATCATTCAAGCACTAAATGATCACCTGCTACCTGCTGTCTGCATACCTGGCTCTGCTTCTAGAGTAC
ACACCTGTATCGGCACAATTTATTTAGCTATTAGTCATGTATGTGTTTCTGATAGCTCTCAGTTAGCTGC
CTGGGATGGTTATTTACCTTTTTGTGCTAGTTTTACCTTCTCAATGGGACTTTGAGCAAATTAAGAGTGA
AAACACATCTGTACTGATCCGTTTACATGTCCAATAAATAGATTTTAGTGCCAACTTGTGCAGCCATTGC
TCTAGGTCTTGATACAGATATATACCAGGTGGTAGAGGCTATAAAGACAAAGCAGGCTAAGGGGAGTTAA
GTGATAGATTCAGGAAAATCATTGAGCTGAAAAATGAATAATAACCTCATTCACTTTTTTCTGTTTATCA
AAGAATGCCATATGCTAGATGCTAAAACAATTTACATCTGTGTGACTAGAGCAAGCCATTATAAAAAGGA
AACAATCCAAATGGAAGAAATATTTTATCAGGCTGGAAAACACAGTTATTGAATTAAACTCCAAAATGGA
AGCCATAGCTTACAAATGGACACTGCAGAAAACTGAATTAATGAGTAAAAGGCAAACTGAAGATAAATTT
CCTAGAACACAAAAGCAAAAGATAAAGAAATGAAAATGAAAGAATAGAGTAAACGTGAAATACAGATATC
AAAGAGCTAACCTACACATAACAGGAGTTCCTAAAGATAATGAACAGATTCTTTTGGAGCAGAAGCCATA
TGTAGAAAATATAATGGCTTTAAGTAAAATCTTATTTTAAAAACTGAATGCGCTTACTGTATTCATCAGG
AGTCTGGATCGTGTCAGGCTCAGTTCAAACCAGCTTAAACAAAAAAGGAATTTTGCTGGCTCACTTAATG
AAGTCCAAGGGTTCACTAGGAATCCATCCCTGCTGCTCTTGCTTTTTTCTGGGTTGCCATCATTCTTGGG
AGGGTTGTTCCTGTAGGGTGACATTCAGTATCTCCAGACTCACATTCTCCCAGTTTACCAATCCCAGTGG
AAAAGAGAGTTCTAATACATGTACCATTAACCTTGGGTTAATCCTCGTTGATTTTGATTGGCTTGGCTTG
GGTCATGTACTCACCCTTGAATCAATCTATGCAATTGAGAAGCGTTGTTGCCTTAATTTCACCGGCAGCA
CACACCCACTCCTGGGATGAGAGGATGGGTCAGCTTTACCTAGAGTCATATGGACTGCAAATAAGGGAAA
TATCATTTCCCAGAGGAAAATGGGGTTGCTACTTTCAGAAGAAAGGGGGATGAATGCTAGGTAGGCTAAA
TAACATCACATTGGCAGATAGAAAAGAGCTACTACTCTGAAATATATTCAGGTAGAACTTTTACATCTAA
AATACTACAAAAACTCAATAAATAAATAGGCAGGGAGAAAACAAGTCAAGCATTTTTCAGATTTATTTTC
CATAACTCTAAATGTGAGAAGACAATGAAACAAAGTATTTTAATCTGTGAAGGAAAGAAGTTGTGTGACC
TGAGAATTCTATGCCTAGGTAAATTGTCACTCATAACGTATGCACTCGGAAAATACAATTCCCGGAACTC
TCCCTGAGCAAGCCAGTAAAAAATGTATCACAATAAGGATAAATTAGAGTTGGTACAAATTATCACCCAG
TCCTATCATTCTACCTCTGAAATATATTACGATTTGGTCCCCTTTCCACTATCAATCTGGTATCGTGTTA
GTCCAAGTCAATATCATATTTTATCCGGACCACTGTCACAGCCTATTAAGTTGCCTGTCTCTTCCACTCT
CAACCCTTCTAAGCCATTTTGTACATGTCATCCAATGGTCTAGTAAACCAGATCATGTCACTTCCTTGCT
TAAAATAATTTTAAAGCTTCTTATGGGTATTAGTTCGTTCTCCCACTGCTATAAAAACATACCCAAGACT
GGGTAATTTATAAAGGAAAGAGGTTTAATGGACTCACAGTCCTGCAGGGCTGGGGAGGCCTCAGGAAACT
TACAATCATGGCATAAGTGGAAGCAAACATGTCCTTCTTCATATGGTGGCAGGAAGAAGTGCTGAGCAAA
GAGGGAAAAGCCCCTTACAAAACCAGCAGATCTCATGAGAACTCACCCACTATTACGAGAACAGCAGCAT
GGGGGTAACTGCTCCCATAATTGAATTACCTCCCACCAGGTCCCTCCCATGACATGTGGGAATTATGGGA
ACTACAATTCAAGATGAGATTTGGGTGGAGATACAGCCAAACCATATCCTATGGCATGTAGAGTCAACTC
AAGTTCCTTACTATGACCTTCAAGACCTTGCCTGATTCCACCTCTGCAGTTATTCCCAGCCCAGCCACAC
TATCCTCTACTCACCATGCTATAGTCATATAGCCACTGATCAGTTCTTGCTGTGCACATGCTAAGCTCCT
TCTTCTCTCAGGGCCTTCACTCATGCTGTTCCCTCAACCTGGAACTCTCTCCCCTCAACCCTTTCTTTTC
CTGGCTCCTTCTTTCTCATTACATCTCAGCTTACTTATATCACCTCTTCAGATGTTCTCTGGTCTCAAAA
TCTGAAAATAAGTTTCCTTTGTTTTTTTGGCACCCTTATTTCAGACCACTAATCACAAATTGTAGCTATA
TATTTATGTGTTTAGTTGTGTTACATTTGTCTTCTCTTAGAGTATGAACCCCACAAAAGCAGGGACCATG
TTTATTTTATTTGTCACTGAATTCCCAGGTCTTAGCACTGTGTATGACAAAGAAATGGTGTGCAATTTAT
ATTTGTAGGAGGAAGGCAAAAAGAAACATTGAAATGGTGTAACTATATATAGAAGCAAATATATAGAAAG
AAGTTATGGGAATTGATTTAACTATAATTTCTAAGGTGATGGTAAACTTTTTTTCTATTAAAGAGATGAA
CTATGATGTTAAAAAATGGAGCAGAAAGCATATTTAAAACAGTAAATAAACACATTCATTATATAGTGCT
TTTGGTTCCTAATTTGGTGCCATAAAAATTGATATAGGCCAGGTGTGGCAGCTCATGCCTGTAATCCCAA
CACTTTGGGAGGCTGAGGCAGGCAGATCACTTGAGGCCAGGAGTTCAAGACCAGCCTGGCCAACATGGCG
AAACCCTGTCTCTACTAAAAATACAAAAATTAGCCAGGTGTGGTGATATATGCCTGTAATCCCAGCTACT
CTGGTGGCTGAGGCACGAAAATCACTTGAACCCTGAAGGCGGAGTTGCGGTGAGCCAAGATTGCACTACT
GCACTCCAGCCTGAGAAACAGAGCGAGACTCCATCTAAACAAAAATAAACAACAACAAAAAACAAACCAT
ACCAAACAAAAGATATTGACTGATGTGATGTGAAGCTCTGAGAGTAGAATTAACCGTGCATGTAGAGTGA
CTGTGGCCTTGAAGGAAGGATAGAATTCAGAAAATTAGGGAGAGGTATGAAGGGAATTGTGTGTGTGCGT
GTGTGTGTGTGTGTGTGTGTGTGCCCATGTGCACGCATGGTGGGGTGAGGTAGGAAAAAACTAGGTGAGC
AGAGATCTGGCACTGAGACAGAGTAAATGGAGTGAGGTGGGAGGGTGAGGAGCCCCTAAGACTTCCAGGT
ACAAGAAAACTCGCGGTAGGTTAAACTCACAGAGGGTAGTGTAGAAAGTGTTGCCATGAGGACAAAGCAT
CCACCTTAGAGGGGCTTGTTGCTATGTATGTGTGCCTGCAGTTGACACAAGTCTTAGCAGGAGTCCTAAG
AAAAGGCTCCCAGCCCATTTGGTCTGTGGACAATAAGGACCCCTTGTGGTGCAACAAAGAAGGTGAGAGA
CAGATGTAGTGAAGAGGCTGCAGGGGCTAGAGATGCTGGCCAGGAAAGGACAGCCTGGGTGGGACATCAT
GAGTGAAGAGGGTGCATGAGGATTCTGTATGACAGAGAAGGAAGGCAGAAGGTTCTGGAAACAAACTTGT
ACTACTCCCCATGAACTCAAAAGCAGGTCTTGTTTAGGGAGAGAGAGCAAAGCTGCTCTCTGTTCTTGGC
AAACAGTCTTTGTATATGTTGATCATGATGTCCCTCAAAGCAGCCCCCATGGGTGTTGCCCCCACTGCTT
CACCTAGGAGCTGTGAAGAGTGGTAGATACAGCATTCCTAGGCAGCAGACCTGGGCTGGAATACCTGTCT
CTGCTATTTGCTATCTGTGTAAACCCAAGCTGGTTCATTATCTTAAGACTGCTCTCATCTGAAAGGAAGG
GATAATAATGCATGATTTCCACATACCTATGTGAGATCTCCACATGTGATAGGCTTTTTAGTCTGTACTG
TTAGTTGTACTTGGTGTGGGGTGGGTGGGCATGAACTTCAGAAGATGCTGTCTGTGGGCCTGACCTCCAC
TGGCTTTTCCTGCAGGTCTTCACTTTAGCTCAGCTTCAAGGGAAGACTCTGTTGGCCAACTGGGTAGAAT
ATTTCTCTGCCCAGCCCACAGTTCTGGTAGGGACTTCAAAAGATGATTTTATACTGCACCATTGTAGACT
GAAAAAGTACCATACCAACCTCTGGGCATCTAACTAGTTTTAGGAAAACCACCAGAAAAGGTGAATCTGC
CCTCTTGATCTACTGTAAGTAGCATGTAAAGTATAAGGCGGGTTGTGCAATTGGCACTAGATGGCACTGT
AGCAGCCTGGGTGCATTAGATGAGACCTGCTTCAAACAAGAAATATAGTAGCTGGGAGGTGGGGTTGGGC
CCAGGATAATGATAAGGACAAATTTCCATTAAATGACTTGCAAGATACTGTCCTTCATTTATAATGAGTC
TGACAGGAACTTCCCCAGATTCATCAGTAGATTGCATGTTGCAGCTCAGCAATCACCACCAGGTGTGGAA
TCAACCATCCCAACCACGTTTGTGAAAAACCTTATAACAACTTCACTTGGGGCAGTTTCCTTCAAGGGAA
TGAATTCTCCTTCTCAAGACCCATCCCAACCTCTCTTTATTGCCACTTGCCTCACCATTAGGGTCGGATC
TCACCCTTCTTTGGGGGTTGGAGGGCATGGACAAAGTCCGACTCAGAATAGTTTATACACTAAAAGAAGT
GCAAGACTTTACTAATAAATACTGGCAGAATCTTGGGAAATATGTGTGAGAATAGATTCTAAGGGTGTTA
GACCAAGGAGGATAGACTATAGCACTGGATTGGATTGAATTTATTGGGGGTATTTATGAGACATTCTGGG
TTTAGTGAGCTAGCTCTTGTAACTGGAAGTGGCTCTAAAATTTCTTGGTTGGCTGACTAAACCTTGGACT
CAATGGTGGCATATGTTCAATAAGGCTGGAATGCCAGAACTTCCCTGACACAATGTAGAGGAAGGCATCC
AAGACTTAAGGAGGAAGGAATGATGGAGTGACTTTATCACATGAAATCTCTACATCTACCAGCCTCACAT
CCATCCCCCAGAATGCCTAGAGGACAATCCTTTCATAAAGACATTAAGAAACACATTGACGAAGGTAGCA
CTTGCATCTCTGAAAAGCTCTGTGGTGGCTGTCTTCTATAAGCCAGGTATGATGGTGAAAGACACCTCCA
TTGAGTTGAATCTCTGATTTTAATAGAAATGATGAGACTCCCATATAGCAGAGGCCAAATGCTATAATTT
AACCATTAGAGACAAGGGGACTGCAAATACTGACATAGTTTGGATGCCTGTCCCCTCCAAATCTCATGCT
GAAATGTGATCCCCAATGCTGGAGTTGGAGGTGGGGCCTACTGGGAAGTGTTTGGGTCAGGGGGACAGAT
CCTTCATGAATGGCTTGGTGCCCTCCTCAGAGTAACGAGTGAGTTCTCACTCTATTTGTTCACCTGAGAG
CTAGTTGTTTAAAAGAGCATGGCATCTCTCTTGCTTCCTATCTCACCATGTAACATGCCCCCTTTGCTTT
CCACCATGATTGGATTCTTCCTGGATCCCTCACCAGAAGCAGATGCCAGTGCAATGCTTCTTGCACAGTC
TGCAGAACTGCGAGCCAAAATAAACCTCTTTTCTTTATAAAGTATCCAGCCTCAGGTATTCCTGTATAGA
AATGCAAAATAGACTAAGATAAATACCATAAAAAACAGAAAGGGCATAGTGATAATCAAACTGTTTTGAA
ACCTAGAGATTTTTAGTGAGGCGAATTGATCATGGTGCATCTAGGAATGAAAAAGATGGCCAGCTACTAA
AATGTCATCTGAACTATATAAAAAGTTTGGTGACCCCCACCTCTACTAAAAATACAAAAAAATTAGCCAG
GTGTGGTGGCAGGAAACTGTAGTCCCAGCTACTCAGGAGGCTGAGGCGGGAGAATGGCGAGAACCCAGGA
GGTGGAGCTTGTAGTGAGCCGAGATCTCGCCACTGCACTCCAGCCTGGGTGACAGAGCAAGACTCCGTCT
CAAAAAAAAAAAAAAAAAAAAAGTTTGGTGACCAAAAACTTGAGCTGCCTTTCATTCTATTTCCAGACCT
AGGCCAGTTCCAGACTTAGAATCTCTTGATTGAAGGTGGACAAATGACGCATCCTGTGGATTTCAGTTAA
TATCTTTCTCCAGCTATTCTTGTGCTTGCTCAATGGCCCTGAGCATAAAGTGGCCATAATGTCAGGGATG
AGGACTATGCATGGATTTAACAACATGGACTTACCCTAGTCAAGGCTTTTTTGAATACCAACACTGCTGA
ATTCCTAGCTTGCCAACTAAAGTAAGCCTCTGTTATGGTACAACTCCCTAAAAGTCCCAGCCAGCCCCCA
GGGGCAGATTGATTACAGTGCAACCCTTCCATCATGGAGGGAAGGAAAAATGTTTCCTTAGTGCAGGAGA
TATGAATTCTGAGTGCAGATTTGCTTTCCTGTCCAAAAATCTTCTGGCAGCTGTGACTACAAAATATGGT
GTACTGCATACAACATTTCTTCTGATCAAGAAAGTAATTTCAAAAGAACTGCAGCAATGGGTTTATGCCC
ATGGAATTAACTGGTACAACCACATATGCTAATCCCCAGAAGCAGATGGCTTAATAGAAAGATTTGATGG
TCTACTGAAGATTCAGTTATGGTACCAGTTGGGAGATTACAGTCTGAAGGGATGGGGTTCTACATTACAG
GATGTAGATTATACTTTGAATCACAGAACCAACTATATGGTTCCATATTTCCTGTAGCCAGACTACACAG
GTCTGCGAATCAGGGGTGGAAGAGGGACTAGCTCTTCACACTCTCACATCTCATAGCCTACTCACAGAAT
TTTTGCTTTTCATCCCTGTGCCTTTGAACTCTGTTGGTTTGGAGTCTTGGTTCCTAAGGAACAAATGTCT
CTACCAGGAAATACATCAATGTCCCATTGGTTTGGAAGATGAGACTACCATTTGGCCATTTGGGGATCCT
CATGATGCCAAACCAACAGGCTAAGAAGAAGGTTACTCTATGACTGGGGCGACTGATTACCAAAGTGAAA
TTGGATTGCTGCCACTCCATGGGCCCAAAGAGGACAATATCTGGAACCCAGTGGGATTTTCTGGGGTGCC
TTTTAGGATTTTCATGTCCAATAGTAAAAGTTAATGGAAGATGACCACTTCCCCAGCCCCTGGCTAAAGG
CATAACCACTGATGATTCAGACCCTTCAGGCCAGATGGATTACCCCACCACATAAAAAACCCCAACCGTG
TGAGGTGCTGGATGAAGGCAAAGGAAACATAAAATAGGCAGTGGAAGAAGGAAGTTATAAATATAATTAT
GGCCTCATGACTAGTTAGTTGCTTACTGTGTGTATTTGTATATATTAATTATTTTATTCTTTCTTCTTAT
TCATATCATTTTATACAGGTTTTGTTGGAAGTTAACTTTGCAATTTGGTTTTTAGAAAACATATTCAGAT
GGGACTGTGACTGAATTTGAGAAGTAATTCAAACGGATACAATGACTTGAGACTTTATAATCCTGAATTT
GGGGAGAAGGTGATGCTCGCCTGTTTTATATGCTGAATAGTTGCATTTTGTTGGGAGGAAATGAATTGTT
TTGTGGTTGTATAAAAGTTCAAATTTTTGTGGAGCAGTGTAATGGATGCTAAATAGCCAAAGGGGTGGAC
TGTATCAGTTATTGCCTCTCAGTTCTAAACCCAACCTTCTATAGTCTGCTTTGTGATCCTAGAGACCGGA
CCCTAAAAACCACATTTCTGCATTGCCAGTTGGCTCTGCCAATAGGGGCACTAGCTGGAGACTTCAAAGC
TGGAGGCAGAAAAAGGGGTTTTCTCCTTCCTATATGCTTCCTGAGGGTTTCCCGTCTGCTTGTGGTTCCT
GTGAGTGTTACCCCAGAGAAGCTCCTTCATCATAACTTTTTTTTTCCCTTGTAGCAGCAGCTAAATCTAG
TTTTCAGTTTTTCTGACTTGCAGAATCAGCTTCAGCATGTGTCCCTTGGGGACACCAGCAATAGCCAGCC
AGTGTCTCTTCTGCAGAGATTTGGATCCTAATACCCTGGATCCCTCCCTGTGAACTAAGACAACAAGCAC
TGGCCAAGCAATGCCTCTTACAGATCTGAGTTTCAGTTCCTTGGGGCTTCTCTACTGTTTCTAATTTTTA
ATAATTTTAACCTTTTCTCTTTGCCTCTTGGCTCTCAGCAGTTGCAACCTTTATGATATTTTAGAGTTCT
CTTTTAACTTTTTTTAGTTACTGTGGTTGTTAGTTTTATATATCAGTTTGGCTTGGCTGTAGTACCTAGT
TATTTAATTAAGCACTAATCAGGTATTGTTGTGAAGGTATGTTGCAGAGCTACACTAAATTGACTTTAAG
TAAAGGAGATGGCCCTCAATAGGGTGGGCGGGCCTCATTCAATCAGTTGAATGACCTGAAGAGCAAAAAC
TGAGGTTTCCTGGAGGAAGAAGAAATTCTCAAGACTGCAAATTAGCTCTTGCGTGACAGTTTCCAGCCTG
CCAATCTGCCCTACAGGTTTCAGGCTTGCTAGCCCCCATGGTTGTATCAGTTAATTTCTTGAAATAAATC
TTTTTATATATAGTAAGAGATGCTGGTTCTGTTTTTCTGAAGATCCCTGGCTGATATAGTTATCTAGTTA
GTATCTTTGTACCTATTTGCATATATTTAAAAAACTGTTGTGGTTTCCATCTCCTGATTGAACTCTAACT
GATTCAAGCAATGCACAATTGGAAGTTTTCAATAAAGACTCCTATACTAAGTGTAAGTTTGAACGGCAAT
TATGAGCACAGATTGCAGCCAGTAAATATTAATAGAACATTGCTTAGGCAGAGAATATGCCAAACCCAAG
TATGTAGCTTAGAAGAGCAGCAAGAGAAAATGGTTAACACATAGAGCAGGTAAACAGCATTCTGCAGAGG
ATAATGGAGGGAATCAGAATGCTTTGGGCCTGGCGTGGTGGCTCACACCTGTAATCCCAGCACTTTAGGA
GGCTAAGGTGGGCAGATCACATGAGGCCAGGCATTCGAGATCAGCCTAACCAATATGGCGAAACCCTGTC
TCTACTAAAAACACACAAAAAATTAACCAGGCATAGTGACGGCCCCCTGTAATCCCAGCTACTCGAGGGG
CTGAGGCATGAGAATCACTTGAACCTGGGAGGTGGAGGTTGTAGTGAATCGAGACTGTGCCACTGCACTC
CAGCCTGGGCAACAGAGTGAAACTCTGTCACACACACACACACACACACACACACACACACACAATTCAC
TTTGAACATATGCAGAGTGGAAGCACGACTACTTTCTATGAATAGCAATGTGAGTCCTACTAGGACAGGA
CTGTGTCAATGCAGAAGAAAAAGCAAATGGAACCCCTTGGGTCAAATAGAAGATTAGAAGTTAGAAAAGA
GGAAACAACCCTGGATCACAGCAGAAGTTACTTACTTGAGACAGTTCTGTGTCACTAATCATCTGAAACC
TTAGAGACCTAAAACAACAACAATCATTTATTTTGCTCACAAATATACAATCTGGGCAGGGCTCAGTACA
GATAGGTCATTTCTGTTCCATATAATTTTAGCTGAAACAGCTCAATGAGGACTGCCAGATCCACTTTCAA
GATATTTCATTCATATGGCTGAGGCTGGCTCTCTGGGAGCTCTGCCAGAGCAGTGGGCTGTGAACCTCCT
TCCCATGTGAGTCTATCTCCAGGATGTTTGGGATCATTTATGGCTGGGTTCCAAGAACAAACAGCCTGAG
AGAGAAAATGAGAAACTGATGGAGTCTTAATGTCTGGACCAAAAAAACTTGGTTCTGCTGCATTCTATCA
GTTAAGTGGTCACAGTACCCAGATTCGAGGGCAGGAGATATAGATGTCATGTCTCAGTGGGAAGAATGTC
AAATAATTTTGGTACCATGTTTTAAGATGGCCACAGAGGAAATAATTAGAACAGGCAGCCAAAATTTTAC
TCTTGAGAATTCCTAATAGGCCAAGTTAACTGCTAAATAAAGTGTATGTAGTTCTCTTTGGATTGGGTGG
ATTTAGTCACACAAGTCCTTTTAAAATCCTGAGTTAAAAATATTCCTTTTTTTACTATTATTTATGACTC
AGTTAGGTCAATCCTACCTGATTATCCACCACGATTTTGGAGATTAACATCAGCAAAATAGGAGTAGCAT
AATCCTATATGAAACGTAGTCTTGGTAAGAAAATGACACCAAGCAAGTCATAACCAGACATATCTTAAAA
GCAACTATATAAAAGAGACATCCATGGGAGAGGAAGAAAGATAAAAATGATAGCAAATTTCTCATTGGAA
GTAATGCAAATAAGAAGATGGCAAAGCAGTATCTTTAAAGTACAGTAAGTCCTCACTTAACATTGTAGAT
AGGTTCTTGAAAATGGCAACTTTTAGCAAAATGATGTACAGCAGGCCCTCGAATAACATTGTTTCCTTCG
ACATTTTTTCATTACAATGTTGATGAGAAAAAAATGCTTTTATTATACGTTGTTTTGTTTAAAGTTTCCA
AGAACCTACTGATGACATTGAGGACCTACTGTACTGAAAACAAAACAAAACAAAACAAAACAAAAAAACC
TGCCAGCCTAAAATTCTGTATCCAGTGAAATTATCTCTGAAAAATAAAGATGAAATAAAGGCTTTTCAGG
CATATAAAAGTTGAAAAAATGCATTGCCAGCAGACCTGCACTAATGTCCTTTAGGCAGGAAGAAAATGAT
ATCAGATGGAATTCTGAATATATGCAAAGAAATAAAGGGCACTGGAAATGGTACTACATGCGTAAATGTA
TAAGATTTTAAGAATATCTTTAAAAGATAATTATTTTTAAAAAATAATGTACTTTGGAATTTATAAAATA
GGTATAGGTAAAATGTATGAAAATAATAGCATAAAAGCTGGGAGTGAAGAAACGGAAGTACACTATCATA
AGGCTCTTATACCTTACATGAAATATATAGTATGATTTGAAGGCAGACTGTGGTGAGTTAAAAGCATATG
GTACATATGAAACCCTAAAGCAGCCACTGCCACTAATATAATAAAACAAAGTTATATACAATAAGTCAAC
AAAGGAGATAAAATGGAATAATGAAAATACTTAATGAAATCAAAAGAAGGCAGAAAAAGGGGCAAAGGTA
TTTAAAAAAAGATGGTACAAATAGAAAACAAATAGCAAGAGGATAGCCCCAAACCTAGCCATATCAATAA
TCACATTAAATACAAATGGCCTAAATATGACCATTAAAAAGGAGACATAATCAGACTGAATTTTTAAAGA
AAATACGTGAGAACAAACTATATGAGAGACATACTTTAAAAACACAAATAGGTTAACAGTGAAAGAATGC
AGAAAATGGAGAAAGATATACTATGCTAATGAACTGTCCCTCAGTGAGTTAAAGAAACCAATGACTAAAT
TTTTGGGCTTATAAGATAGCAGATAAGAAAAGAAACAACTTGCTGAAAAGCTGAAACTGAAACTGTGCAC
CAAAGAGTAAGAAACCAGTAACTAACAGAAACTCTTGAGCTGGCAGGATATCAGATAAGAAGCAACTTGC
TGAAACGCTGAAACTCCCTTGGCTTCTGATATCAAGAAAAAAAAACTGGCTGAAATCAGTTGGAACCAAG
ATGGCCTACTGGAGTTTGCACAGAATGAGCTTGCTGACATCACAGCCTAAATTTCCACCATATGTTTCAT
ACTAACTCCCCCTGATTTGCACATGAGACCTGTGATCTAGCATGAAGAGATAACTGCGCATGCCTAAGGA
CTTTCCAGACCTCCCTTTCCTTCCACCAATCACCTACTGATCTCAGAATCTACCCCCTGAACTTTTCCTA
AAATAAATATTGTCTTGAAGCCAGCACAGGGAGACAGATTTGAGCTTGACACTCTTATTTTCTTGTGAGT
CAACTTGCAATATAAAGCTTTTCTTTTCTCAAAAACTCAATGTCATTATATTGGCTTCTAGCACATCCAG
CAGCAAGACACTTTTGTGCAGTAACACTAATAATGGTCAAAAGAAAGCTGGCTATCTACATATGTCTACC
TATTTATCTAGAGGCATAAATCTCATCTATATCTCTATCACACATATTTCAGAGAGGCATATTACCAGGG
ATAAAGAAGGTCATTTCATAATGATAAAGAGGTAAATTTATCAAGAGGACATAACAGTCTTAAGTGTTTA
TGCACCTAATAACAGAGCTTTAAAGTAGATAAAACTTCACAGAACTACAAGGAGATATAGAAAAATTTAC
AATTATGGTAGAAGATTTCTTTTTTTTTTTTTTTAATTTGAGACAAAGTCTTTCTCTTTTGCCCAGGCTG
GAGTGCAATGGTGCAATCTTGTCTCACTGCAACCTCTGCCTTCTGGGTTCAAGCGATTCTCCTGCCTCAG
CCTCCTGAGTAGCTAAGATTGCAGGCGTGTGCCACCACTACCAGCTAATAGTAGTATTTTTAGTAGAGAT
GGGGTTTCACCATGTTGGCCAGGCTGGTCTCAAACTCCTGACCTCAAGTGATCTGCCTGCCTCAGCCTCC
AAAAGTGCTGGGATTGCAGGCGTGAGCCACCACGCCCGGCCAATTATGGTAGAAGATTTCAATACCCATT
TCTCAATAATCCATAGAATAAGGAGGCAGAGTTAGCAAGGATATAGTAGACTTAAATAACACTGTCAACC
AAGTTGGCCTAATTAACATATATAGAACACTCTACCTAACAATATTAGAATGTTCATCCTTTTTGAGTGC
AAACAGAATCTTTACCAAGACAGACCATATTCTGGGCCGATAAACTGGAAGTAGCTCAAATGTCCATCAG
AAGGAGAATGGGCAAACAAATTGCGGCATAGCCATATAATGGCTACTACTAAGCATTAGAAAGAAATTAA
TTGGTCATACATGCAACACCATGGACAAATCTCAAGATAATTATGTTCAGTTGAAACCAGACAAAAAAGA
CTACATACTGTATGATTCTATTTACATAATATACTAGAAAACCCAAATTAGTCTATACTTTCGGAAAGCA
GATTAGTGCTTGCCTGAGCAGGGTTGGAGTGGGGATGTGGGTGAGAGGGTAGGAGAAAAGGATTAAAATA
GAGCAGGAGAAACTGCTGGGGCTACTGAGTATGTTCACAGTTTAATTGAGGTGATGGTTTTATGGATGTC
TGGATATGCCAAAGCTTATCAAATTGTACACTTTCGTTACAATAAAAAGTCAGCCCATTTAGAAGTTTAT
AAAGAAAAGTGAAAATTGTTTCTCTGCTCCAGATCTTACTTAGGTTTAGAGTTTGTATTTTCTTTCTTTC
TTTCTTTCTTTTTTCTTTTTCTTTCTTTTTTTTTTTTTGAGGCAGAGTCTAGTTCTGTCGCCCAGACTGG
AGTGCAGTGGCATGATCTTGGCTCACTGCAACCTCCGCCTCCCAGGTTCAAGCGATTCTCCTGCCTCAGC
CTCCTGAGTAGCTGGGATTACAGGCACCTGCCACAGCGCCCAGGTAATTTTTGTATTTTTAGTAGAGATG
GGGTTTCACTGTGTTGGCCAGGCTGGTCTCGAACTCCTGACCTCGTGATCTGCCTGCCTTGGCCTCCCAA
AGTGCTGGGATTACAGGCGTGAGCCACCACACCCAGCTTATTTTTTCTTTTAAGGGATGGGTCTTGCTGT
GTTGCTTGGGCTGGCCTCAAACTCCTGGGCTCAAGCAATCCTCCTGTCTCAGAGTTTAGCATTTCTTAAC
ATCATCTTAACCCACACTGTTCAATATAATAACCTACTAGCCACAAGTGGCCATCCAAATTTAAATTAAT
TACAATTAAAATGTAAAACTGGGCTGGGTACAGTAGCTCACGCCTGTAATCCCAGCACTTTGGGAGGCTG
AGGCGGGCAGATCACGAGGTCAGGAGTTCCAGATCAGCCTGGCCAATATGGTGAAACCCCATCTCTACTA
AAAATACAAAAATTAGCCGGGTGTGTTGGTGTGTGCCTGTAGTTCTAGCTACTCGGGAGGCTGAGGCAGA
AGAATCCCTTGAACCTGGGAGGCGGAGGTTGCAGTGAGCCAAGATGTGACACTAACTCTACCCTGGGTGA
CAGAGCAAGACTCCGTCTAAAAAAAAAAAAAGGAAAACTCAGTCCTTAGTTGCAATAGGCACATTCCAAG
AACTCAATAGCCATTTGTGGCTAGAGGCCAACATATTGGAGAGTTCAGATTATAGAACATTTCTGCCATT
AGAGAAAGTTCTTTTGGATAGCTTTTTCCTGGGCTATGTAGAGACTCAGCACTATTACAAGCAACTTAGA
TCTTTCACTGGCCGCTTATTGAGCACTTACTTTTGCCAGAAACTGCCAGGTCCTTTATATGAATTATCTC
TAATTCTTGCAGGGAAAGACTAAGAGAAGCTTGAATAATTTTCCAAGGGTCGCAGTTACTAACTGGTATA
CCTAACATGTAAACCTATGTCTATCTAACCCCAAAGCCTAAGTTCTTATGTGGGTCTCATATCTCCTGTG
ACTGGGCCATCCCCCTTTCCTTCTATACTTGTGAAGGATTCTTTTCATATTCAACCATGGAGTCTTATAT
TTATCCCTCCTAAATTTTGTCTTGTTGGATTAAGCTTATTGCTCCAGATTGTCAAAATATTTTAGGATCC
TCATCCTGTCATTCCATATGCTCACTCGCCTTCCAAGCTTCATGTATTTACTGACTTTGATAAATATGGC
CCCCCTAAACTTCATCTGAGTGATCGATAAAAATCATTGCTAAGACAAGGGAAAGGATGAAGGCCTGTGG
TCGGCTATCAGAAACCCTCCCGCTTGAGGTTGACATCAGTTTACCAGTCTGTAACCTTCAAGATACCAGC
ATACCAACCCATTTCTACTCTTATCTCCAGATTCTGAGGGATATGTTCTATATTTGGAGCCTAAAGACCT
ACTAGCACCATCTAGAATCATATGCTGGTTATAAATGACTTCCAGATGTTAGCCAAACAATGTTTGCTTC
TAACCAAACATAAGGGCCAGAAAGATCAAGATATTGGCACCAGTGTTGATGCTTGTCATTTCCACTTAGC
CCTCCTTGCTGCCCTCACCTCTAAAGTGGTTGTTTGATAATTTGTTGCTAAAAGCAAACCATCCCACAAC
AGCGGCTTCAAATAATAGCAATCATTTATTTGCTGATGAATTTGAAATGTGGACATGGCTGGGTGAGAAC
AGTGGGCCTCTACTTTACTGTGGCATTGGCTGAGCTTAAAGAACAGCTGTGGACTGGCACAATGAGGTTC
CTCTAGCACAACTCTGAGAGTCTTGTCAGCTTTTCTCATGGCTTCCTGCCGCCTCCTCCCCACCCCGCTT
TCAAACACTGCCCATATTGACCAACATGTGTTTCCCACAATGTGCCATCATTGACCATCTCTAGGGCTCC
ATCCAGTGTGCCTGTCCTTTTCCATGAATCCTCAAAGACTCAGCCAAGGTGTCACCTCTACCTAGGAGCC
TTCCCTGATATCCCCTGCCCCCACACAACTTGGTTTGCATTACTGTCTCTCTACTGTGTTCCACAGCATG
CTTTATTTCCCCTTTTCAAAGCACTTATACCACTGTAATGGATTATCCTCTTTGTTTGCCTGTCTTTCCC
ATGAGATCCTCAGCTCTTCAGGGGATGAAATTGTTGTCATTTTGCATTCCCAGACCATAGCATAGTGTGT
AAGATACAGTGGGTGCTCAATCTGTTGAATCAATGAGTGATATGATGATGACAGGTTCTGGAAGTTAAAA
TGATACTATCGAAATACCAGATTAGCAACAGGACCTGGCACCTGTAAAGAGCCACAGTGAAGCAGGTTCT
ACTGGACATAAGATTAAATGAGTTCAAGTCCATAAAGCATTTGGAGCACTGTCTCACAAATAGTAGGCGC
CATATAAGCATTTGTTGTTGCTATTATCATTGTTACGATGCTTGCGGCTTTCAGGTGTAGAGCTGTCTTT
GCCAAAGGTTCTTTTTGCTCTCCCATTAGGGTTTTTCTTTAACAGGGACCTTGGACAACGTTGGCACTTC
CTCCTCCTCTGGGAGTTCCCTGGGAGGAATCCTCTGGAAGAGAAAGTGTGTTCAAGACTAACAGAGTCTG
CATGTGTTTTTCTCTTGGCAAAGGCTCAGTCCCTGCTCTAGCACCATTAGCTTCGCTCCTATTGTCTTCC
ACTGCAGCAGGTGGATGCAGGGATCACCACCTGCCAGGTGCTTCTAAGCTTCCCCAGGCACAGCAGGGCT
AAGAAAAGGGAGAAGTGAGTTCAGGGACAGAGTGCTCTGGTATGCCGCCACCCTGGGATCAACAGCTCCC
TTTCCCCCAGGATGTCCTTTGTGGGAAGGCTGGAAGGAAAGCCGCCCACTGAAATGAAAACTCCTCACAC
TTTGGGAAAGGGTTTGGTCTGCACCTTAATTTGGAAGAGGTGTCCAGGTTCTTCAAGTTCCCACAGGCCT
TGTTCTTGCCCTGCCTTTCTGGGGTAGTCAGAAGCTGACAAGTCCCAGAGTTCTCTCGTCATGTCCGTGC
CCCACCGTGCCTGGAATCTGGAGGAACTTGAGCACGGCAGTTTTAGCCTGAACTGTGATTAATATTTGGT
GCTGGGAAAACTGGGGGTTCTGGGCTAAGCCTGAAATTATTCTGGGCAAGGGGGAAAGGGGAATTTCCAA
GATGCCCTCGAGAGAATGAGCGGGGCAGGGTCCTGAGTAAGAGGCTTGCATGAAGGGGGAAATGGAGAAG
GGCGATAGGGAAACACCCCTGGGTAGAAGGGCTAAGAAGCAAGATAAGTGGGAATGGCAGCTGCAGGGCC
CACGAAGAGCCATAGCTATGGGCAAAGTTGGCACAAGAATCCTGGAGGAGAATGCTGGAGGCTGGTGGGT
GATATGGAGGAAAGAATGGGGTTGAGATGTTCTACTTGTGCTCCTCTTCCATGTCTCAGGTTAAACCTCA
CTTCCTTAGAGAGGCCTTTCCTGATCCTCATAACCCTCATTCCATTCCGGAGTCAGTCTCCATGGGTCTG
GATCTCAGCTCCTCACTTACAAGCTCGACAACCTTGTCCAAGTGTTTAAACTCTTTTAACTTCAGTTTTA
TCAATCTGTGTTATGTGGCTAAAGATAGTACCTTCTCACAAGGTTGTAAGGATTAAATAAATTAATATAT
TGAAAATGCTTAGCACAGAGCCCAGGTCTTGACTGGTAAGAGTGATCATGACATCTGTTTAATGGCCTGT
CTCTCCTACTACTGTGAGGTCTGTGGGGCCGGGAATATGCTGTCCACTTTGGTGTCCCCCAACGCTTCGG
TGTCCCCCAAACCTAGTGCAGGGCCTGGCTTGTTGTAGGGTCCCAGCTGAATGAATGTGTAAGTGACCAG
GGTGGGCTCAGGTGGTTGCAGCCTTGTGGGGGTTAGGGTCTAGGGTTATATTTCACTGCATGGATCCTTT
CTTTTTCTTTCTTTTTTTTTTGTTTGAAATGAAGTCTCACTCTGTTGCCTGGGCTGGAGTATAGTGGTGT
GATCTCGGCTCACTGCAGCCTCCACCTCCTAGGTTCCAGTGATTTTCCTGTCTCAGCCTCCTGAGTAGCT
GGGACTAAAGGCATGTGCCACCATGCCTGGCTAATTTTTGTATTTGTAGTAGAGACGGGGTTTCTCCATG
TTGGCCAGGCTGGTCTCAAAACCCTGACCTCAAGTGATCCACTAGCCTCGGCATCCCAAAGTGCTGGGAG
GCATATGCCACCGCACCTGGCCTAAACATTTTTTTTCTAGGTGATCCAAGTTAGAAAAGACACCAAGATG
GCTGGGTGTGGTGGCTCACTCCTGTAATCCCAGCACTTTGGGAGGCTGAGGTGGGCGGATCACGAGGTCA
GGAGATTGAGACCATCCTGGCAAACATGGTGAAACCCCTTCTCTACTAAAAATACAAAAAAAATTAGCTG
GGCGTGGTGGCGTGCGCCTGCAGTCCCAGCTACTCGGGTTGCTGAGGCAGGAGAAAGGTGTGAACCCGGG
AGGTGGAGATTGCAGTGAGCCGAGATCATGCCACTGCACTCTAACCTGGTGACAGCGAGACTCCGTCTAA
AAAAAAAAAAAGACACCAAGACACCAAGATTATTCCTGGATAGAATAACTGTGGATGACCATTTTTCTTT
CCTTCTAGTTTTTTATTCCATTATCTATTTTATTTTTGTGTTCTCTATAATTTTTCCATACCAAAGCAAG
GATTACTTTTCTAATGGCTGAGAAAAGAAAATGTTATTAAACAAACATAACACTCTCCGTTGTCTGGAGG
TGAGGAGCCATCACTGAAGGATAAGAATGGGTAAGAAATGCAGGGAATAAACAGTGTGTGATGGGAAGGC
TTCTCAGCCTTCCAAGGCCTGTTGGAGGTTTCACAGGATGTTCCTGCCAAGGGAATTCTCAAAGCTCAAA
GCCATGGGGGTGGAGGCCCTGCTTCCCTCCGTCTTAAGAAGGATGTGACTTGGGCAAGTTTCAGTTTTAG
CAGGATCGCCGTGTCTTCAGAGGGAAAGAATGTTCTCAACCTTGAATCTTTTGCCAAGAAATGGTCCTGA
GTGTTTTGAGGGGCAAAACTGCTGCTCCTGCTGCTCACTCAAGCACTGTTACTTGATATCAGCGGATTAT
TTCTCTCCAGAGGCTTGGGTCCCCTGGATGGAGGGCAACCCTAGCTGTTGCCCCAGGGGGAAGGCAGGGA
GGAGGCTCGGACGGAGTTAAGAAGCCTAGGTAGGCTGAGTTCTAGCTCTAGCTGGCTGCATGATCCTTCA
ATCATTGAGCCTTAGCCTTCCCATCTAAAGAAAGGAGGACATCTTCCCTATTGATATGGAAGATCTTCCC
TGTTGACATGGAATTCCGAGTGTGAAGTAATGCTATATGTGAAAAATGCCCTGGAGATCATAAAGTGATG
GACAGATGCTGTTTGTGAATGAGAAGAGTATTGGTGGAATAGAGGAAAACATAGACTCTCTTCAGTGAGT
TAAGTTTATGTTTCTTGCATCTGCCGATTCAAAAACATGTATGGCATTTCCTCCTTCTTGTAGGAGCTTC
CTGTATGTTATACTGTCTGTTCCTCATTTGCCACATGTTATAGATGAGAAAACTGGGGCTAAGGGAAGAT
AGACTGACCTGGTTTTCCCAAGATCACAGAGCTAGTAAGAGTAGGGGAGGAATTATCACCCCCATTTCTC
CGGATGAGGAAACTGAGGCACAGAGAGATTAATTCATTTGTCTGAAGTTATAGAGCCAGCAAGTGTGAAA
GTTATACCTGAGTCTAAAAGAAAAAAATCTTTTTTTTGAGATGGAGTTTTGTTCTTGTTGCCCAGGCTGG
AGTGCAATGGCACGATCTCGGCTCACTGCAACCTCTGCCTCCTGGGTTCAAGCGATTATCCTGCCTTAGC
CTCCTGGGATTACAGGCGCCCATCACCACACCCTGCTAATTTTCTGTATTTTTAGTAGAGATGGGGTTTC
ACTGTGTTGGCCAGGCTGTTCTCGAACTCCTGACCTCAGGCAATCTGTCCACCTCGGCCTCCCAAAGTGC
TGGGATTATAGGCATGAGCCACTGCGCCAGGCCCCCTGAATCCAAATCTTTTAATGTTACTAATTTAGGG
TTCATGGACTCTTGAGGGGTTCTCAGAAAGACATCAGAAGGAAAGTTTGCATATGTGTACATTTTTGTGG
GGAGAGGGATTCCATATATTGAATCAACTTCTCAAATGAATCAGAAATCTTGGACCTGTAGTTGGTGCAT
AAGTAACTCTTTCTGTATTTAAACATTGATCATACTACAAGAAAAGCTTTAGTGATGGCAAGTTACTCTG
GCACTTAAAATGTGCTTAATTGTTACTGTGCTTCAAGGCTGTGAGTCAAAATGATTGAATTGCCTTTGAT
GCAGCTGGCCAACTTGAATTTTTCTTTCTCCTGGCTTAATAACTCTTCAATATCTATAAGATGTCAAGAT
CAAAATTTTTCCTTCTGATACCACATTTTGTTTAATCTTCAACTTAGGTGCAAACCCTAGACGAAAAAAG
ACTGTAATTCAACTCTTCAGTAGCCAGGATTGCCTGTCTCCAACCCCTTCTGAATCTAGTTATGTTGGAT
ACTGGGAGAGAAGCATGTAGACTCTTTGGGCCTGACCTTTCTGATTTTTCTCTGGAAGGGCTTCACTGAA
GGGGCACAGAAGAATAATGTTTCTACAGCATAGATCCAGGGGCTCCTCCCCACCAGGAACCCAGCTTAGC
AGGCAGGCTGTTCATGTGGAACTCGCCAAAACCCCGTGCAGGTGGATGTGCGGAAACACCAAAGAACTGC
ACGATTGTCCCTGCCTTTGGAAGGTCTCATTCCCTGTCATTCCTTCATTCAGTCAACAAACTTGGAGGAC
CCAGTATGTGCTACATTTTGAGGATAAAGTGATGAACAACACAGACAAGATCCCTGCCCTTGTGGAGTCT
ATATTCAAACCAGAGCTTGACCTTCAAACTGAGAGACCAACTTAAAAATGGGGCCATCTGGCCACTAACT
GTTATACACCCTCTGCTTGGGACACACGGTCTCAGCCCTCCTCCACCTTCAAGTCTGATAGGAGAGAGAT
TTCAGAGTGGCCCAAACAATCTAAAGTAAAAGTGAACAGAGTTCAAAATAAGTCCTCAAGGGCTGAGGGG
AGACCAAGGGGAAGATAATGCGGTGAGGGCACTGAGAGAGGGATTCCTAGAGGAATTGTACCTTGCTTTG
AATTTTAGCCCTAAGCTGCAAATCCTAGCTAACTTCTAAGTAGATGCTGACAGCTGGCTTCTATTTGGTC
TGCCATATTGAATGGCTTTGTCCCCAGGACATGGTGGAGATTTAGACAACCCAGGGCAGAAAATCCTCTA
GGAAAGGAAGTCTGAACTACACCGCTGGCTTTCTGAAAGGACAGGATTTGAGGAGCTGGGATGGTAGTAG
GGGAGAGGGCAGCTGGGTGGGGTTTCTTCCAGGAAACAATGTGGATGCAAGATGCAGTCCTCGTCCCTGG
CCTGCCCTTACCGCTTTAGTATTTCAGATGAGTCAGCTCTCACTCTGCCACCTGCTTTCTGTAACTCTGC
AGCAGGCCAGCAGCCTCCAGTCCACCCTCTCCTCCTCCCAGGGCTCTGGGGTGAAGCCCTCCCCAGGAAC
TCCCTGGCTCCCAGTACCCATGGGAGAAGCTCTTTTCAACTGACATGATTTATTTTAACAATAAGAGGAA
AAAACCACATCCGATTTCCACAGAATTAGAGTTCCTCCTGACACGCCTGGACTTGCCAGTTGGGAAGGAC
ACTCTCAAGCCATCCTCTATGCCATTTGCCGTTCTGCTGTTCCTTTGCTTGGAGGGAAGAGATGCCTGTT
TCTATAGGGAGGAAGTTTGAAGTGAGAAGAGAGGACAAAGATTCTGTGAATGGAAAGAGCACTGGACTGA
GAGTTCAGGGATGTGGCCTCCGGTCCCAGCTCCACCACTACTCAGTTGTCTGACGAAGGAAACAGAAAGT
TGTGATACAATGTGGGTGACACATTGCCTAGAAAGAAGTGCCGTTGTGATACGCTTATGTTGGTGGGATG
GGGGAAAGAAATAACAGGTTTGTATGGAGTGTTATGAAAGAATTAAATCTTAACCTTCCATTGGGGTAAG
CTGATGGAAACAACCATAGCAAAGGACAGACTGAATATTTTTTTATTCTCTTTATAGAAAATAACAGTAA
AAAAAAGTATTGACATAGGAGAAGGAAACAAAAAGTTGTCAGGAGTTAATGAATAGAAATATTATTTTTT
TCTGGATTTTATGGTGTTTGTGTTATTTGTTAGCTTTTATGAATTTGTAATTTGTTGTAATTTCTTTCTA
AATAAGTATTTACTTTTGTCTCTAATTTTGTCCATCTATTTTTGAATTCAATTTTCAAATTCAAAACGCT
TCTCTCGGCCGGGCACGGTGGCTCACGCCTGTAATCCCAGCACTTTGGGAGGTCGAGGAGGGCGGATCAC
GAGGTCAGGAGATCGAGACCATCCTGGCTAACACAGTGAAACCCCGTCTCTACTAAAAATACAAAAAATT
AGCCAGGCGAGGTGGTGGGCGCCTGTAGTCCCAGCTACTCGGGAGGCTGAGGCAGGAGAATGGCATGAAC
CCCGGGGGGCGGAGCCTGCAGTGAGCCGAGATCGTGCCACTGCACTCCAGCCTGGGTGACAGCGAGACTC
CGTCTCAAAAAACAAAACAAAACAAAACAAAAAAAACAAAAAGAACAAAATGCTTCTCTCTGGGCCTCAG
CTGTTCCCTCATCTGTAAATGAGAAGGGTGGGCCAGATGCTCTTTCATGTCTGGTGTAATGAAGCCCTGG
AGTGGGCTGCCTATGACTGCACGCAGCTGTACCACACCCCACCTGGGTGTCTTTGGGTGAAGTACTTGGT
AGCTCCAAGTCTCATCTTCCTTATCCAAAATGATGGACACAAAAATAGTATTGACCTCATGGAATAGGTG
TGAAGATGAAAACAGACAATGCATATGGATGCTTCACACAGACCCTGGGGTGGCAAATGTGCTCAGTACT
TGTTAGTTATTAGTGTGAGTCTACTCTTTTAGTCTATGAATTTTGTTAGAGGAACTCCTGCTTACCAGGC
CTCTGGTTTAATAAAACATGACTGGAGTGACACATTTCTAAGCTCACCACCACTTATAATTACAGAAGAT
TGATGGCTATATAGGACATCTCCCACCAAGCCTGCAGAATGTCCAGATGTCCCAAGTACAGCCCACTTTA
CTCAGAGATAACGTCAATGAGCAGACTCAAGTTGAAGGATTAATGGTCACTAGAGCACCAACAGCCCCTA
CCTTTAGTGAGCACATCTGCACATTCCAAGTTTAATCATAGCTCCTTATAGTTTCTTATAAGCAGAGATG
TTCCTAAAGGACAGGGGTTCCTCCTCCTGCTTTCTGGGCATGCCCTACTCTCTAATGGAGTAGTTTCCAA
TAAATTTGCTTCTTTGTCTGTGCTCCAATTCTTTCCTGTGTGAGATCTAAGAACCCACTCTTGGGGTCTA
GATTGGGATCCTCTTTTCTGGCAACATCTTGAGTATGTGACCATGAGAAATGTTAGAAATTGGAGTGAAA
GGTACGTAAACATTTGAACCCAATACCATTCTCTGGTTCTCCCAGAGGCACAGTAAAAAAAAGTATTGAC
ATAGAAGAAGGAAACAAAAAGTTGTCAGGAGTTAAAGAATAAAGATTTTTTTTTCTGGATTTTGTGGTGT
TTGTGGTATTTGTTAGCTTTTATGATTTGTAATTTGTTGTAATTTCTCTTTCTAAATAAACGTTTACTTT
TGTCTCTAATTTTGTATTTCTATTTTTGAATTCAATTTATTTTCCCGCAGACAGGGTCTCACTCTGTTGC
CCAGGCTGGAGTGCAATGGTGAAATTATAGCAGACTGCAGTCTTCAACTCCTGACCTCAAGCAATTGTCC
TGCCTCCTCAACTTCCTGACTACAGGTGTGCATGAGGACTACAGGCAGGCATGTGCCAACACATGCAGCT
TTTTTTTTTTTTTTTTTTCAGAGATGTGGTCTCGCTTTGTTGCCTACACTGGTCTCAAACTCTTGGCCTC
AAGGGATCCTCCCACCTCGGCTTCCCAAAGTGCAGAGATTACAGGTGTGAGCCACTGTGCCCAGCCTGAA
TTCAATTTCTTAAAAGGACTCTCCCCACCCAATTGTATGAGCTATGCATGGCCAGATTTAGCAAATACAA
ATACAAGACACCCAGTTAACTTGGAATTTCAGGTAGATAAACACTGAGATGTTTTCATTGAAATTCAAAG
TTAAATATGCATCTTGTATCCAGCGGGAATATAAAAAAGGAAAGTAGTGGTCAACTCAACCAGGGTTGAA
GTGGGGAGGAGGAGGGGAGTGGGGAGAGGAAAGGAAGAGGGGAGAAGTTTCACAAAGGAAGTCACACTGG
AGCTAGGTTTTGAACGTTAGGTTGGTGTTTACAAGGTAGGTGAGGCAGCGGGGCTTTCTAGGTGAGATGA
GCCTGTGAGGTGTGGGAGATCTGCAAGAGAGATGAGGCGGAAAATGTAGGCGAAGTCCAGGCTGTGATGG
GTCTGGATGCTGTGGGGAGCAGATTTCCTGCTACTGGGAGGCCCCAGGGCGTTATGCTGGGAGTTTTAGA
CTGGAGAGTTCCAAGACTGGGTTTGCATTTTAAAAAGTCCACCTACCTAGGGAAGAGTGGATTGTTCAGG
AGAGGAATGGGGAGGCATCAGTTGGGCTCTTTCCATTACTATCCCTCCATCCCATCACCACTGGGGCTCT
TTCATAACATTTGAACCACAGAGCCCATTGACATAAGATGTGTCACCCAGGGTCTGAGGCTTTGAACAGA
CTTTGACCAAGATCCCTGTGGGCAAAAAAGGAGGAGGAGAAGGAAGTACAGGCTGAAGTGGCATAGGTGC
CCAATGTGGATTTGTGCTTCCCTCCCCAGGAGCACAGGTGTGGCCAGTTTGGATTTCCTTAAGTCCTCAG
CTTCCTGGGTAATGACAAGTCAGAACAGCATGGCTTGGGAGAGTTATGTCACCTCCTCTGCTGAATGGGC
TTGAGGTTCCTCACAAGTCTAGGTTCCTTTCCACTCTACCTAATCCTAGAGTGAAAGGGCAGCATGGGGT
TAGAAAGGGCGCTGAGCCAGAGGTAAGGAGATAGAGGTTTGAGAGCAGTTGTGCCACTTCCTTGCGGTGC
CATGGAGGGCTGGTTCACTTCTCTATTTCTTCATCACTGTAATGTGAACATTGAACTGAGTTATCTCTGT
TATATTTTCTGACTCTCATTTCCAAATATCACAATAAAGGAGAGCCAACCCCACTGAAAATGAGGAATAA
AAGAGAGAGAAAAGATAAAAAAACAAAAACAAAACAAAGGAGAAACTTCTTTAGGTTTAAATTTCCCAGT
TCTTTTTCTCACCTTTTTTTTTGTTTTATTTTCAAAGCTATACAGAAGTTCACACATATCATTATGATCT
AGATATATTTACCAAGACATTTAAACATTTATGTATTCTGTTTTAAAATCCCTATTAGCTTCCCAAATAA
AATACCCATCCATCATTATCAGTTTTATATATATATATATATTTGAGATGGAGTCTTGCTCTGTTGCCCA
GGCTGGAGTGCAGTGGTGCGGTCTCGGCTCACTGCAAGCTCTGCCTCCCGGGTTCATGCCATTCTCCCGC
CTCTGCCTGCCGAGTAGCTGGAATTACAGGTACTGCCACCACGCCAGGCTAATTTTTTGTATTTTTAGTA
GAGACGGGGTTTCACCACATTGGCTAGGATGGTCTCGATCTCCTGACCTCGTGATCCGCCCGCCTTGGCC
TCCCAAAGTGCTGGGATTACAGGCGTGAGCCACCGCTCCTGGCCTACGTTTCTTTTTTTACAAATTCGTT
CTCAGTCATACTTCTTCGTGTTTTATAGTCCTCATAATGATAGGTTCTTTCTCAAATCTAACCAAAATTA
CTCATATAGATCTAATACATTTCATCTAAATCCTGCAATGGGCCACACATTGCTCAAGTCCATGGAGCCT
CATTCCCACAGAAGGCAATAGGCATGGTACCCTCTGGAATTATGCAATTTTTGTATGCGCTCAAGACTCA
GTACTTAGGAATGGCCAGGATCCACTCTTTTAAGGGAAGGAAATTGCCCTGGCATCATTATGAAAAATTC
ATGAGGTTGGAGTGCATGTTAGGCGGGGATAAGGAATTGGAAGACATGAGAGAGTTGTGTCCAGAACATG
TCAAACTCAAAGCATTCTCCATTCTGGCTCGCCAATCTTCCCTCACATTCTTTCTGCTTCCCTACTCAAC
AAGTGGAAAATTGAGCTCTGATATCTCAATGGTGGGTCCATTGGTCCCAGAAGTCCTAATTCTAAGGCAG
ATGCAACCTTGTGTCTGGAGACCAGATTCATAATTGAATTGCAATCCTGGGAAAGATGCCATTCTATCTC
AATCTATATTCTTATTTTTGATATTAGGGGTCAGGCAGCAAGGCTTAAGATGAAGAGAACTTATTTCTTA
TTGTTCCCCCTTCTTCCTGATTTAGGAGCTCTAAAGGGAATTATAAAATTGATAATAAATGTCATTTTCA
AGTTGCTTATTATGCGCCAGGTACTGTGCTGAGGAATTATGTGTAATCACTTCATCTTCATGCTGCGCCT
ACATGGTGAACGTGCAGTAGGCATGATGTGTACCATTTTACAGATGAGTAAACAGGCACTGAGATTAAGT
GGCTTGCCTTCAGTCTGACAGCCATAGAAAGCAGAGCCAGTCAACCCAGCTTCCAGTACCAGCGATTATG
GTACACCACATGCTGGAAGAGGAGCTATAAACACATCACTTATTTCCCTTCCCCTGCAAGCTTCCTGATA
TGACATATCTGCCCTGAAATGAAAGCTAGGTCAGAACATATAGCCTGAGCACAAGGGGTGAATGTGGGGT
GAGACTCAGCATGGACAGTGTTGCAAATCCCCTTACATGTGCAGCTGGGCTCTGAGCTGCTATTCTCACA
TGTGCAGAGGGACTCCGAGCCAGGCAGCTCAGGCCCTGCTGGGAAAACAGCACCCACCTCCCTCCATCCC
ACCCCTCTGGGGGAAACAAGGGTGGGAGTAGGGGAGATTCCCGAGGTCAAGAGTAGCTCTTTGCACCCTC
TCCAAAGGAGCAGAAAGATGTCCATTAGCTCCTAACAAAGGTGTCTTCTCCTTTTCCAGGTGCCTGGCAC
ACAGGATAGAAATACATAATATTTATTAAGGAGTACTTACTATGACACAGGTCCTTTAGCTCATTCAAAT
CCTCACAGTTTTATTTTACCTATTTTATGGAGCTTCAGAAAGGCTTTAAGTAGCTTTTCCAGTGTCTATA
GACCTAATGCATTTCATCCAGACTCTGCAATAGGGCCACATATTGCTCAACTCCATGGAACCTCATTCCC
ATAGAAGGCAATAGGCATGGTAACCTTTCTGAGCAAGGCAGAGAGGGTACCTGCCTGGCCATACCCTCGT
CTTATTTCCTTAATTGTTTTCTTTCTTCTTTAAGATATAGCTGATTAATCATTATTATGAAATGCCTCTT
TCTTCTGGGTCTTGACATGCAGCTTCTAGGAAAAATGATAAACTCCCCATCTCCATGCAAATGAGATTTT
TTTTGCAATTCTATGTTCATACAGAAAAATCCAAGTTAGGTCACTTTCCTGAGAGCTGTGGCATGCTACC
AAGAAGAGAAGGGAGATAAGGAAGAAGAGAAGAGAGTGAACCAGGGTTTAAATCCAGAACTACGTTGTGA
ACCACTATAGTCTACCACTTCCCTCAACACTTACCATTTTATTATGTCCAAGATGCTGGACCACAAGACA
TCAAGTCCCTGGGGTTTCTTTCCCTTGCACCTGTCCCGTAAAAGGCCCTGATCTTTCCTGTCCCTTTTCC
TTCTCTGCCGGTGCCCTGTGGCCCTCTCTGTCTCCCAAATCTGGCTGCAGGAACAGGGTTTGTACCAGCC
CAGTGGGGTCTCATAATTGCACCTCATCCCAAGGTCACTTCATTTGGTTAAAAATAAGCTCCATTTATTC
TGGGAGTCTGTGTTTGGGGATGTCAAAAGACAAAATTACAACACATTTAGTTTAAAGATCTTAATTGGCT
TTTATTTGCAATTCTAGAATCAGGCAACATCCTATTTTATAAAAATAGAATGAGTGGTCCCATGAGCTGA
CAGAGGAGAGTGGTTTTGTGGGCAGACAACTGCTAGAGGAAGCAGAAACAGAGAACAAAAAGCAAACTGG
TCATTTAAAAGTTACTTTCCTTGTAAAGGTTAGAGCAGAGGAGACTTCCTTATACGCTGGCTAAAACTGG
CTTGTTTCAGGATTTGGCTATTATCTTTCTCTCTCCTGATTTCTCAGAAGGTTAGATAAACAGTTTAGTT
TCAGCTTGGTGGTGTGGAACTTCATTCAGCATGAGCGACTCCATTTAGGTTTGGCCTATTGGCCTAGTGC
AGTAACTCAGTCCAAACCAATTACCCCCTGGAAATTTTATTTAATGGGAAGAAACTGTTTATACCCTATC
TTTTCATTGCCCCAAACCTGATCCCTAGAGAACTTCTTGGTAAAGAGTTTATGTAAAAAGGTAATTTAGT
TAGAGAGTCTTCTAGCCCAAGAATAAGGATTTCAGGTCCTGGCTCTGCCACTGGCTGATCTTAAACCTCT
CTTCTTTCCAGTCTCATTTTCTCTCTCTCTGCATTAATCAAGAATGAGAGAACCCTCCAGGGGACAAGAT
GAAGGGGAAATAGATGATGTGCAAAGAAATCCTTGCTTTATGAGGGGAAAAAGTGTTCCTCATGAAGTTC
AACAAAATGATGCAGGTAAAGCAGTTAGCTAGCACCTGGCACATGGCAGACACTCATAGCTGCCTAAGGC
ATTGGAGAACTGGATCGTGCTGCAGCCAGAGGCACCTGCAGAGCCTCATGGGCTGGCTGCTGCAGGGTGT
GGCTGATTGAGAGTGCTTTTGTGAGTTGGCCTGCAGGGTACACTTGGTAACGTGCCACAGCTCTCAGGAA
AGTGACCTAAGTTGGATTTTTCTGCATGGACATAGAATTGCAAAAAATTCTCATTTGCATGGAGATGGGG
AGTTTATTTTTCCTAGAAGCTGCATGTCAAGACCCAGAAGAAAGAGGCATTTCATAATAATGATTAATCA
GCTATATCTTAAAGAAGAAAGAAAACAATTAAGGAAATACAATACTAAGAAAACAAGGGGAAAAAACAAT
CTCCCCAAGGTGGATCCACCCAGCAAACCTTGACAGCATTTCCTCTTATCCACCTGAATAAAAATGACCA
GCCCTTTCCAAATGGCAGAGAGCACTGAGAGGAGACACAAGGAGCAGCCCGCAAGCACCAAGTGAGAGGT
GAGGCTCACGCTGTCCGTCATCAGGGGCTCCTATGCACCGCCATCCTAGCCCTCCTCCTTCACTGCCGCA
GGGAGGTGACCTGTTACCATTGTGTATGGCTATGATGTTCCAGATGCTGGGCATTTGGTAGAATGGGAAG
GGGTACTCTATAGAAAAGGTGAATTTTCTAGTATCTTATTTTCAACGAGAAGAGATAGAGAGTGGGAAAG
AAGGAGTGAAGGAAGGAAAGGTCAAGGATTTAATGTCTTTACTATTGCTTTTTTGTTCCAAGAACTGTGT
TGGGCACTTTATAATGTGTTATCATTGTTTAATCCTTTGCAATGTGAAATATCTTTTTAAATGTAAGGAG
CATCACTGGTTCAGAAATGGGTTCCTGTCTGTCTGGTGTCAGGGGAGCTACTGGGATCCCAGGCTATGAT
GTCAGAGGGAAACAATGTTGTAAGTGGGGTGGAGTAGCAGTAAAGACAGCCAGCTCAGGGACTGGCCCGC
CTTCTCTCAAACCCTGGCTTGGGCAGGTTACTTCATTTTTTTGGTAAAATGGGAACAGAAACAGAGCCTA
CTTCATAGGGTGGTTGTGAGCATTAAATGAGAAAATTACGTAAAATTCTTGGGACAGTGCCCAATGCACA
TGGCACGCAGGATAAATGTTACTTACTACTAATATCTGAATTAGCCAAGATGTCTGGAATTGCCTCACCA
AGCTAAGGGAGACATCTTTCTCCTCCACAAAATGCGCAAGTCTCCTGGCATGGGATGAGCAGGCAATATC
TGCCTGCTTCTGAGAGTTACCTTGTCAGAAGAAAAACTGCACTCTCTTTCTTGGCTTTCTAGAAGCACCC
CAGTAGCGTTCTGAGGAGACAGAGCTCTGGGGGACTCTCTACAAACTTCCCTGGCAATGGGGCCCATCCT
TGTTTAGCCAGAAAGAGAGGTTGATAAAAGAGGAAAGGAGCTCTTTGGCTTAATGCCTGCCACGTGGTAA
GGTCTTGACATACACCTGTCTATTCCCTGGGAATGATGCCCAGTTAAGGAGAGACAGGCAAAAATGGTTT
CTAAACAGGATTTGCTGTTTCTGGCTTTCCAGAGGAGCTGGGAATCCTGAGGAAGGCATGGGGAGTGGGG
GCAGCTGGGGTTCACACTCACACGTGTGAGTTACAGCAGCTTTAACTATAGCTCTACAGTCCTCGCAGCT
GGCTCCCTGTGTCTTATGCCCTCCTCTCCTCCACGGCCACACACGATACACTTACCTTGGCACACACAGC
TGTAAATGGGAGATCTCAGTGGGCACCATGCAAAGTGCATAGCAGAGGGCTGCTCTCGTCACATGTGTTG
TCATAAGACATGCGTTAAGGCTAAGCTCTATTTATAAGCTTGTGAAATGTGGGTGAAAACAGAGATAACC
CCATAAGCTGTACCATTATATTTTACGCACTTTTCTCTGTGCGCATTATGTGGCACAATACAAAGTGGTT
AAATGAAGAGGCAGCAAGAAAGACAGAGGCAAGAAGGGTAAGAGAATGAGAAGCGGTGGCAAACCTCTCA
GGGTCTGGCCCTGGCTATGAAGCAGCTAGCTGCAAACATGCCCCTCATACCCTTTGGCTCAGCAGGTGAC
CGACGGGAAGTTGCCAAGCTGCCCTCTACCTTTGGCTTCTTCCCCTAGCTCCTTATTGTGGCTAATTAGT
TCTTGAAGATGCCTTGTGCCTCCCTTTCCCATCTCTCCAGAAGGTGAAATCTCCACAGCTGGCTTCAAAC
AAATGATTTTAAGCAGATACACTCTTGAGGTTTATAATAAAAGGGTGTTACTTATTTCAGGGGCAAACAT
CAAAAACCAAGTGTGTTTTTATGGTTTTTCACATCTGTTGCCGAATTCCTAGGGCATCTTACCAACCCTG
CTTTTCCTATTTAATTTATTAAAAACAATGCTTTTCACCCCTGTTGACAAAGTAGGCTGTGTTGAGTCAT
AGGAGAGTGATATGCATACAAGTATGCTTCCTGGGACTTAAGAGAGTGGTGTATCGTGTTTTCTGGGGTG
GAGGTGGGGGCATGGGGTGAGGGTGGGGAAGAACTCATATCCAGTTGACTCAAGAAAACCAGAGGAGATA
CATACCCCTGTAACTCCTCAAGGCTGAAGTGTTTAGTGTTGTTTTCTTGTATTCCTCCCGGCTTGCCTTC
GAGGCTGGAAAGGAGCGTCAATCAGGGGTCTTCTTTTTCATTGCCCTCCACTCTTGGCTGGACAGCTGAC
TTCCTCTCCTTTCTGCAGGCATGAAGTTACAGTGTGTTTCCCTTTGGCTCCTGGGTACAATACTGATATT
GTGCTCAGTAGACAACCACGGTCTCAGGAGATGTCTGATTTCCACAGACATGCACCATATAGAAGAGAGT
TTCCAAGAAATCAAAAGAGCCATCGTGAGTATGGGTTGGTGTAAAGGTGTGGATGACGGAGTATCCCTCC
CCTTACATCTTAGCTTGAAAATGAGTTCCTTCTCATTGCCTTTTGCATCTCAGAAGAACATAGGATACCG
ATTGCTTATGTCTGTTCTTATGTTTCCCTCCACAGCAAGCTAAGGACACCTTCCCAAATGTCACTATCCT
GTCCACATTGGAGACTCTGCAGATCATTAAGGTATTGGCCTGTGTCTGCTTTTTCCAGTATTTTTATCTT
CATGTCTAAATGGCTCTGGGCTGAGAAAGAAATCCCTACCTTGTCCCCTTCTCTTTCCTAATCTCCAATG
TACTCTAAATGCACCAGGCTTCTTTGTCAGATGATGTGTTAGGGCACGCTAGTGTCCCAGGGATATGTAA
CCCCTGGGAGGAATTAAAGAAGTGCTGCTTCCTAGAGAGTGATTGGGGGTGCCAGGTGCTCAGAGGGGAC
AGGATTTCTGTGGCTTGGGGGTAATTTTGGAAGGTCCCATGGAGGTAGCTAAGAAAACAAACGGTGACTT
AACCCGAGGAGGTTGTAGATCAGTGAATAAGAGGGAGGAAGGAATTTGGGCAGGATAAGATAATGGGTGT
AAGATCAGTGAAGGTCGGACATAGAGGTGACCAGGTTTGTGACCCAAAGGACATATAAGTGAGTGGTGGG
AGATGAAGTGAAAAAATACCCTGGAGTCATTTTATAAAGGTCCCTGGAGCCAGGCTGAGCCTCAGGCTTA
TAATACAGACAATAGGCTGGGTGCAGTGGCTTATGCCTGTAATTTCAGCATTTTGGGAGGCTGAGGCTGG
TAGGATTGCTTGAGATCGGGGCTTGAGACCAGCCAGAGCAACATAGCATGACCTCGTCTCTACAAAACAA
AACAAAACAATTATCAGGGCATAGTGGCATGCAACTCTATTCCCAGCTACTTGGGCGGCTGAGATGGGAG
GATTGCTTGAGCCTGGGAGGTCAAAGCTGCAGTGAGCCATGATTGTGTCAATGCACTCCAGCCTGGGTGC
CAGATTGAGACACCCAAAAAGAATAAAAGAATGTGTGTTAGGGCATGCTAGTGTCCCAAGGACTTGGAAT
CCCTGGGAGGAATTAAAGAAGTGCCGCTTCCTAGAGAGTGATTGGGAGCTCCCAGTGCTCAGAGGGGATT
AGGATTTCTGTGGCTTAGGGGTAATTTTGGAAGGCCCCATGGGGGTATAAAAGAATAAAAGAAAATAATA
GCAGCAATAGAGAGTCAATGAGATTTTTGAGCCCAAAGTTATATGATCATAAATTGTTTTAGAAAGACAA
TCTGGTGCTGTTCTTACAATGGACAACGTGAGGCAGGAAAGCCAGTGACAAGATCTGCCCAATCATCTAG
ACAGGAGGTGATGAAAGTATGTTACAAAATAGCTGGCTTACCAGGTGATCATTCATTTTACAAAAAGGCC
CATGAGAGATGCCTTTAAAAGAGAGCTCCTCCAGTCCTGGGAAGTATTCTAGACAGATCCAGTTTTGGGA
GGGATTTTGTATGACAGAGTGTAAGGTATATTTGTATTGAGTTACTTTTTTCTCAGGTTTCTCTGCATAC
GTGAGAGACACACACACACACCTCTTCATAATTCTTCTAAGCAGTGATTTATTTGTGGTGAAGAGATGTA
GCCACTTACTAAATAATATTCTAGCCAACTGTATTATAGACACAGAAGATATGACAGCTAGAAGGGACCC
AAAAGACCATCTATTCCAAAACCATCATTTTCAAATGAGGACAGTGAGACCTTGGGAGGGAGCATGACTA
GTTAGTGGCAGAGTTAGGAACAGACCCCCAAATATATGCCCCCATCTTCAGATTCTTTCTCCTCTCAAGG
TTGGGAAGTAGCTCATGTGGAATAAGAAAAGGAGTCAATAAGGATTCAGGTTCCTTCCCTTCCTTTCCCT
TCCCTTCCCTTCCCTTCCCTTCCCTTCCCTTCCCTTCCCTTCCCTTCCCTTCCCTTCCTCTCTCCTTCCC
TTCCTTTCTCACTCCCACCTTCCTTTTTTCTGCAGTGTTCCTTTTTCTAGTACCACAGTCTTTGATAGTG
CAGAGGGGTGTAACATTTTGCCCTTCTGGTTAAGAGAATCAGCAACAGTGAAGGAAGAGAAGGGTTTTTG
TGTTGCCATCTAGGAAAAGCTGACACTGGGGCCAAGGAGGCTTTGCTTCTTGAATGAAGATGGGTGTGCT
GTCCCACCGTTAACCACTCCCTGCTTAGACTGAACAGTTAATCTTCTGCAGAGTAACTGGCTCTCAGGGC
AGATGGCGGGCAAACTTCTAGAAGGAAACTGTCTAGCCAACTTCACTGGGCTGTGCCTGGGAATTTAGAG
ACTATTTCTTTGGGACATCTGCACTCTGCAGGCTGCAGACCTACCCAAATATGCCCATTTCTGCAGCTGT
CGGTCTCTCTTGCAAATCTCAGCCTCATTCCAATGACCTTTCTGGTTTTAAAAGGACAGACTACAGGAGA
GCTGAGCAGTGTGGTCCAGAGTAAGGTGGCCAGAATGAATGCAATGTGATTACAGTTGGAGGAATGCATA
CCTAGCAGGATGACTGGCATGCAACAGCCCTTGCATGTTGGCAGATGGGAGACATAACAGAGAGGCAACT
TCAGCCCCTGTAGTGTAGGGAAGTTCTTTTCAAGAAAGCTGCTCAGCCATCAGTCCTTTTAAAAAGGAGG
CAACTGGTTCCTGGAAAGATTTCAGTGGAAGTTAGTGATGACACGCTAGGGATACTGCAGAGAGAATTAG
CCTATGATGGATTCTGGGCCCCATCCTTAGTAAATGTATTTCTCGGCCATACAGAAAAAGGGGAGAACTG
GAATCTCTTCTCACTATTTTTGTCATAAGTAGCTTTGATGGGAATAAGAGAGGATGAACACTCTGAGACC
ATTACGAATTTTTCCAAAATGACTTTTAGTTCTCTCATGTGTCGCTGCCCCTACTCAAATGGACTGCCCT
GGTCTCCAACATAATGAGAGAAGAGGCCTCTAGTGTTTCCCTAATTTGTGTTTGTAGCCCTTAGATGTGT
GCTGCGTGACCAAGAACCTCCTGGCGTTCTACGTGGACAGGGTGTTCAAGGATCATCAGGAGCCAAACCC
CAAAATCTTGAGAAAAATCAGCAGCATTGCCAACTCTTTCCTCTACATGCAGAAAACTCTGCGGCAATGT
GTGAGTCACTGGGTCAGAATTCCAGCATCTGCTCCCTGTCTGCCCAAGGAGAGGCCAGGAAGTGCTGGCC
CCCATCGGCCTCCTGATATGGTGCTTGGAGTCAAAGGAAATTCTCTGCGCACGTCCACAGGGAGAACTGT
GGAGAACCTCTCCCAGTGGCCACTGCTTCCCCAGGGCTCCCTGCCTGCTGACAACTCCTCAGATGGTCTC
CTCCTAGATAACCCTCCTGGGGTGACCAACTTATGTCAACATATTCCTTAGTAAGAGGCATGGCAAGGAC
TCCAGTTCTACTGTAAGCATACCCCTGGTTTCTTTATTTCTGGCCCTTTGGTGTCTTTACATCAATAAAC
CTCTGGGTAGTTCCTTGGTATGGCCTATCCCTAAAGGTTACTTAGAAATTCATTGCGATCTATTTAAATC
CAACATCAGAAACAAAACCAACACAAACCAACAAAAACTTAGACCAGGAGAGAACCTGGGCTCTAGCCCC
ATTCCTGCTAATGATTTCCTGTGAGACTTTGTGGCAAGTGACTTCACCTCTCTGTGCCTCGGATTCTAAA
ATTGTTAGAAGAGTTGATGGCCCCTGTCCTACTTGCATTAATATGATAATGGACTCAAATAAATTCACCT
AACCAGTTGTTTAATTAACAATTCGTTAAAATTAATTATCTAATTAATAATTAACATTTAACAAATGTTT
GTTGAGTGCCTACCCTGTGGGATGCAGCACTCAGAGTGGTGATAAGACAGATATGGTGCCTGCTTTCCTA
GTGCTGACAGTCTGATGTGTTCTAAATGCAGAAAAAACAAAAGGCGTGGGCAGATGCAGGTGACTCTACA
GACAAGCTCTATTCTTCCGTGGCTGCTCCCACCTGAGTTTACTCATCTGACTCTCACTGTGGGAGGGAGG
AGAAATGTCACTTCTCATGTGGGGAGGCAGGAGTAAGAGAGGGCCAGAGTGGAAATGTCCTCTGATAGGA
GCTTCCTCCACTTTATCACAGCAGGAACAGAGGCAGTGTCACTGCAGGCAGGAAGCCACCAATGCCACCA
GAGTCATCCATGACAACTATGATCAGGTAAGATCTGGGAAGAGGTTGGGGAAGATGGAAGATGAGAGGTA
GATCAGGAGGGTGCCAGGCCTTCAGCCTCCTCTCCACTTAAATTCATGCATTCACTCTATAAGCAGCCAT
TGTGGGCAGGCCTCAATTCTCTGTGTCTGTAAAGAGAGTTTTGATTTTACCTCATTTGCTAATCTCCTGG
GCTCCCCATCTCCATCATTCCTCCACCATTTTCTCATACCCTCATATATCAAGCCTGACCTGTATGATTT
GGGGAAAGCACCCACTGCTTAAGATGGGATGACACAGAGGGAGCAAAGATCCCCCATGAAATGTGAGCTG
TTACGCCTGAAACGTGTTACCTGCACGCCGTCACTGCGATCACTACCTGCCCCCCCATATTGTGTGTAGT
GATGAAGACATGGTACTTCTCATGTTGATGTTGGTGTAAAATGCACATCTCACGTGGAGGTAGAGGAAGA
AGCAGTGTTTCTCATGAGCATCAGTTCAAGATCTTGTTAAAATGCAGATTCTGGCTCAGCAGGGCTGGGA
TGAGCCTGAGTTTCTGCATTTAGATCACACTGTCAAATGATACCAATGCTTTGAAGAGCAAGAGTTAGGG
AGTCTGTTATGGGCTCTGCTTCTTTGTGGAGAGACTCTGTAAGATAATGTTATAGAAATAGCTAAGAGTT
ACATGGTTCTTACTATAAGCCAGGTATTGCTCTAGGCACACAACAAGTATTAACACACATTCGTCCTTCC
CAACAATGCTATGAGTCATTATCTGCATTGGATACATTAAGAAACTGAGGCTCGAGCAGGTAAAGTAACT
AAACTAAGTTCACACTGCAACTGCACGGCAGAGGTAGGATTCAATTCCACGCTGGCTGGCTCTACAGGAC
GCGCTAAAAGCATGAACTCAGTCTGCTGAGGAAGGAGGTGGAATAAGGCAGGAGACTTGGGTTTCATTTC
CAGCTCTGTTACTAACTGGCTGTGTGACATTGGGTAGGACACTTGCTCTAGGGGCTTTAGTGCTCTAATA
TGTCAAATGAGGACAACATGCTCTCCCTACCCACTGTCCAGCACCTCAGGGACAAAGATGTTCTGGGATA
ACAGAAGCACTAAAGCAAGCTGGTGTGGAGAAGAAAATCAGCGGAACTGGCCAGTAAGGCAGATTTTTTT
TTCCTGTGAAAAACAGAGGAAAAAAAAACCTGAGGGAAAAGAATGAAGAATTTTAAAGTTCTGTTTATAA
GGAGCTGACATAATTTAACTACTTGTTTGTGGGGAAAAAAATTGGTTGCCTGCGAGGAAAATAATATTGA
GTCTGTATGTTATGCAAATATATTTCGTGACAAAAAAACAAAAACAGAAACAAAACCTTGTGGGAACCAG
CATATGAAGAAAGTGACTTGAAAACCATTACACAGTCTAGAAAGGTGGGTTCTTACATTGATCTCTGATT
TCAGCTGGAGGTCCACGCTGCTGCCATTAAATCCCTGGGAGAGCTCGACGTCTTTCTAGCCTGGATTAAT
AAGAATCATGAAGTAATGTTCTCAGCTTGATGACAAGGAACCTGTATAGTGATCCAGGGATGAACACCCC
CTGTGCGGTTTACTGTGGGAGACAGCCCACCTTGAAGGGGAAGGAGATGGGGAAGGCCCCTTGCAGCTGA
AAGTCCCACTGGCTGGCCTCAGGCTGTCTTATTCCGCTTGAAAATAGCCAAAAAGTCTACTGTGGTATTT
GTAATAAACTCTATCTGCTGAAAGGGCCTGCAGGCCATCCTGGGAGTAAAGGGCTGCCTTCCCATCTAAT
TTATTGTAAAGTCATATAGTCCATGTCTGTGATGTGAGCCAAGTGATATCCTGTAGTACACATTGTACTG
AGTGGTTTTTCTGAATAAATTCCATATTTTACCTATGAA

8.ATP12A
CTCAATCCTGGACTCTCCCGACCCCTAGCTGTCGGTCCCCCTCCCTGCGCGCGCGCCGGCGGGTTTCCTA
CCCTCCGAGGCGTCCGCTGGCCTGCGCCCTGGCGGGGACGTGGGCGGGGCGGGCGGCATTTAAGGCTGGT
GCCACCTCCCCGGTGCAGCGGCTGGCGATCGGCCGCGGAGGTGCGTGCAGGGCCCGCGCCGCCGCCGGTA
TCTCCACCGCCAACACCTCAGCCACTGCCACTGCCACAGCCACACGAGGCCCCCCACCGTGCGCTCCGCC
GCTGCGGTCCCGGATCCGCGCTCCACGCCCGCAGCCCGCGGCGCCACCAGCCCAGCATGCACCAGGTGCG
TGCAGCCCCCGCGCCGGCCGAGGATGCGAGACGCTGGGCCAAGGCCCCGGGGACCGGAGCAGGCTGACGG
GAAGCGAGGAAAAGGCGAAGAGGAGAAACGCCCCGTCCCGGGGCAAGGGGAGGCCGCCTTTCCTCTGAGC
GCCCCCCGGCCTGGGCACCGCTTCTCTGACTCCCCGCCACGGCTCCGTGCGGCCGCCGGGGCTGGCTGGG
GAAAGAAGCCAGTCCAGAGGAGCGAGAAGGGGCCAAGGGGTCCTAGGCCAGCTCCATGGCACCTGCGGGC
TCCGACTCGGAGGATGGGGTGACATGGATTCGTTGCGGTCTGAAAAGACTTCCGGTTAGGGCCCCCTGAT
CAGGACTGAGGGTCGTAAGCTTAGTGGGTGCCTCCTCCCCAAGAAACAGGACGCACAGCTGTTGTGTCCC
CTGGGAAGGACACCTCAGAGGAAACCTCGAGGTGCCTAAGGAACCTCGAGGTTCTAAGGAAACCTCACAG
CTCCTTGGAGGCATCAGTCAGGAGTTGGGGGGGTAACTTCCCACCTGCTCCACCCAGAGAAGGGTCACCC
TGAGGAGCTGCTGGCTGGCCTGTGCCCACCCCGCCTCCCCTCTACACGGACGGAGAGGAAGCCAAGGTCG
GCGGGAGGTGGGGGAGAGACTCCACTGTCCGACTCCCTCCGGCCTCCCCAGAGGAGGGAAGGAAAGGGAG
AAGGGGCTCCTGACTCCTGCAGGTCCTGACCCCGCAGAGGGGCGCTCAGCACCTCTTCGGAAACCCCATT
TGGGGCCAATATTGCACCTGGGCTTCTCTTTCAGAAAACCCCAGAAATTTACTCCGTGGAGCTCAGCGGA
ACTAAGGACATCGTGAAAACAGACAAGGGGGATGGCAAGGAGAAGTATAGGGGTCTGAAGAACAACTGCC
TGGAACTCAAAAAGAAAAATCACAAAGAGGAGTTTCAGAAAGAACTCCATCTGGTCAGTAGCCTTAAGCC
ACGGGGTCCTGCCGGCTATGGCCCTTCCCCGCAAGAGCTTGCCCCTAGAACCCACCTCTTACCACAGACA
TTCAGTCTGAGGGATTTGAAATCCCCTTGAGATTGTGTGTGGTGTGTGGTGTCTGCGTGGTGTGTCTGTG
TGGTGTGTGTGTGTGGTGTATGTGTGGTGTGTGTGTATGTGTGGTGTGTCTGTGTAGTGTGTGGTGTGTG
TGTGTATGTGTGGTGTGTGGTGTATGGTGTGTGGTGTGTGTGTATGGTGTGTGGTGTGTGTATATGGTGT
GTGTAGTGTGTGGTGTGTGTATGTGTGTGGTGTGTGTGTATGGTGTGTGTGTATGGTGTGTGTATGTGTG
GTGTGTGTGATGTGTGTGTGATGTGTGTGTGGTGTGTGTGTGTGGTGTGTATATGTGTGTGGTGTGTGTG
TGGTGTGTGTATGTGTGTGGTGTGTGTATGTGTGTGGTATATATGTGTGTGGTGTGTGTGGTGTGTGTAT
GTGCATGGTATGTGTGGTGTGTGTGTAGCGTGTGGTGTGTGTGTAGTGTGTGGTGTGTATGTGTGGTGTG
TGTATGTGCATGGTATGTGTGGTGTGTGTGTAGCGTGTGGTGTGTGTGTAGTGTGTGGTGTATATGTGTG
GTGTGTGGTGTGTGTGTGGTGTGTGGTGTGTGTATGTGTGTGTGTGTGTTTTGAATGGTGTGATAGTATC
CACCCAGAGGTCAGGGCCTCTGCAGGATTCCTGCATTCTGGTTGGAGGCAGTCCCTGTAGAACTCAGAAG
GAAGAGCCTCTGATTCCAGGCCCCACAGGCATGGCCAGACCTCTCTCCCCGCAGCTGCTTCAGTGAGAGT
TAAGTAACCACTTGCCAGTTTTCAATTGATTAGTAAAACTATTTGAGCTGGAACTTCTGAGGAGGAAAAC
CAAAGCCCCTAGGCCATGCTAGATTGCAGGTGTGAAACCTCATGGAAAAGCAGTTTCAGTGGTAAAAATG
TGGAGCTTGGATTGGGAGGACCTCGGGCCCCATCAGAGTCCCACTTCTCCACTGAGCTGAAACTGGCAAC
AAATGACTGACCCTCACTGAAGGTCCATTTCCTTTATGTAAAATGGGAAATAAATAATTTGCTGGGGTCT
ATGAGGGGAAAAAATGAGATGAGGATTTTGTAATTCACGTGCTTTAGGGGAGTACAATATTATTATTATT
AAGGAAGAGCTCTGGAGTTATTAAAACTAGCCTTTTTTTTTTTTTTGAGACAGAGTTTCGCTCTTGTTGC
CCAGGCTGGAGTGCAATGGCGCTATCTAGGCTCACTGCAACCTCCACCTCCTGGGTTCAAGCGATTCTCT
TGCCTCGGCCTCCCGAGTCACTGGGATTACAGGCGCCCGCCATCACACCCAGCTAATTTTTGTTGTTTTT
AGTAGAGACGGGGTTTCCCCATGTTGGCCAGGCTGCTCTCGAACTCCTGACCTCAGATGATCCACCCGCC
TCAGCTTCCCAAAGTGCTGGGATTACAGGCGTGAGCCACTGTGTCCAGCCCAAACTGGCCACTTTAATAA
TAAAACTGCCTTGGGTCTGAAATGTGACAGATTTTATCTTGGGAACACCGAAGGGGAAACTTCTACACGG
AGCTTGAGATGGGCTGGATTGTCCCCACCGTCCTTGGCAGATCTTAAAGCTCTGTGACTCCTGAGGGGAG
TCTCTTTTGTGCTAGAGAGCCATTTGTTAAGTATTCAGAAACTTGGCAGGCTGACTGACATCCTGTTAGC
AGCTTCAAACTTGGTTCTAGTGAGAAATCAGCAAACTCTACAAATCCGAGCTTTGTATTGATCGTTCCTG
GAGAGTTTGTTAAACATTTAACAGTATACCACTGGGCATTTGTCCGTATCTATCATGAGAGACATTTAAG
AACGCTTCCCTGAAACTGGACTGACCTCAATTCAAATCCCAGTGTAACTGAAGTTCAGTTTCCTATTTTG
AAAAACATAAGATTTTTTTTTCTACCTCTTAAGGGTTACTAGGAAGATTAAATGAGATAAAACAGGGAAA
AGACAGCACAGCACCAGACGATAGATCGTTCTTATTATTTCCCATTATCTCTAGCATTTAAGATTGAAGA
CATATCTGTTTTTCCCTTGACATTACAAGGGTCCTGTAATTTTCAGCAGCATATTGAATGCTTTTGCCTC
CCAACCTTTCTTGGCAAATTAGTGCCTAATGACAACTGAAGTATCCCGGCCTTTGAATGAAAGGGCCAGG
CAGTGACCCGAGGGGTGGGTGGGGTGCTGCCCTGTGCTAGTCCAGTGCTGGCCAGCAGAGGGCACCCCAG
ATAACCACCACCACCTCGTCCCACCCCTCCCCCATGCTCTCATCCCCCAGCCCAGGAAGTCTGAGGTCCC
ATGCATGCAAACAATGGCTCGGATCATCCACTACTTGTATCTGCCCAAAACTTAGTGGGTTGTGCTGTGC
TCTGTGCAGAACACAGCCTTAATCTTCTGAATCCCCAGCAATATCACACTCAATCAGTATTAGTAGAAGG
GATGAAGGAGCAAAACAGAATCTGGCTGAGAAGAGGGCTAGAAGCAAGATAATAATGATAATAATGAATT
CTGCTTTATTGGAAGGCCTAGTCTCTTACTGCAACATGGAACTATTTTTTGCATATACTTAAGAAAAGAG
ATGATGTGAGCACCAGTCAACAGTATCAATCTTTGTTTCAGACAATCAGGGTTTAAAAAATCCTGAGTGC
TGGACTTTCTAGGGGGAGTGAGGAAGACTTACCCTAGGTTTTCTGCTACAGGAAGAGACTTCTTGTCCTT
TAGCCCAGTGGTTCTCAAAGGGAGAGGAGAAGAGGATTCCCCCACCCCTCTCCCAGGGGAAAAATGGAAA
CATTTTTGGTTACCACAACTGAGGGGAGGATGTTAGTGGGTGGAGCCCACAACAAAGAATTATTCTCCCA
GAATGGCAGCAGGGCCACGGGTGAGAAACCCTGCTGTAGTCTAATGATTCTGTAGCAGAATTCACAAGTG
GCAGCCACAATGCTGTGGGTTTATTCAGCAGAACTTTTCCCTGCAGGGTTTCTCTGCCCAGTGAGCTCCC
TGAGCGTCACAGCTTGAGTGAGGGAAGCTGCTTTTCCCTGCCAGAGCCCACACAGCGAAGGAGGAGGAGT
TGTGCCAGCCCAGGAAGCGGTTCTAGTGTGGTTTTGCCATCAGCCCCAGCCAATCCCAGGGTTCAGGCCT
GAGGGAAGCCTCCAGCTCACTGGCACCTGGAAGATGAGGGTGCCAGAACCTGTATGCCCTGGAGTTCAGA
TTGAAGCGAGGTGCATGGCTTTGTTCAGAAAAGCTGCAGGCAGCTTCTGGGTAGTAACAGCAAGTGCAGG
ATTGTGCCGACTCAGGGACAGTCACTCCTGAGGCAGTGCCATCCTTCGCTGGGCAGCTGCCTGGCACAGG
GGTTCTTTCTCTCCTGTCCCCCACACTCCTCGATCCCCTCCCATCCTCAGGGCTGCTACTCCCAGCTTCC
ATGGCTGGTCAAAGCTTGGGGCTTGAGTCTTTTGGAATTATCTAATTCACTCTGTTCTTCCTTTCATGGA
CTTCAGGATGACCACAAACTCAGCAATAGGGAATTGGAAGAGAAATATGGCACAGACATCATTATGGTGA
GTCGTGGGAACCAGGGATTTGGAAGAGAAGCCTCCCAACTCTACAGAGGGAAGGCTGTGTGTGGCGGGGG
GCTGTGTGGAAGAGTAGCGGCACCTTTAGGAGGAGGGGCCCCTGCAGCGCCTTTGAGACTGCAGTTATTT
GCATCTGGACACAGTTCAAGTCAACAGAAAAACCTACTGTGGGGCTCACACTGGCCTGGCAGTGAGAGGG
ACCAAGAGGGACAGATGACCCCTGGCCTCAAGGAGAAAGTGGCCGGGTAGGGGAGGCAAATGTGTATGGA
AGTGTCCTGAGATTCACTCTATCCCCCTGGGATGGCTACAAGAAGTAGAAACGCTATGCTGGGACAAAGG
TGGATTCTGATGGAAGGGGCCAGAGCCAGCTCTCGGGCTGCTGCCATGTTTGCGCTGGGACTCAAAATGC
TTCGGATTTAAGCTGGTGGGGGACCCCAGGGCCAGTAAGCACAGAGCCTGCTTGGAGAGAATCTGGGCTT
GCCGGAAGCTAGTATGTGTGGAGAGGGGACAGGTGCAGCAGGAATGAAGCCAGGAAGGTCATCTGGGTGA
AGCTGTCAAAGTATTCACATTAAACTAATGAGTAGGAGCTGTCTTAGAGGCAGAAGGGACATGGTTTCCA
CACATGGAGGTGCTTTCATTGGTTTTCAAAAGGCAGTTCTCATAGAAGATTCTTTTTTTAAAGTGAGAAA
TGGAAGGGTCTAGAAGAATGGAACAACAGCCCAGGACTGTGAAATGAGGATCTGAAATAATGTCGAAAGA
CATTACAGGGGCCAGACGTGGTGGCTCAGGCCTGTAATCCCAGCACTTTGGGAGACTGAGGTGGGCAGAT
CACCTGAGGTCGGGAGTTTGAGACCAGCCTGACCAACATAGTGAAACCCCGTTTCTACTAAAAATACAAA
CAATTGGCAGGGCGTGGTGGCACATGCCTGTAATCTCAGCTACTCAGGAGGCTGAGGCAGGAGAATCTCT
GAAACCCAGGAGGCAGAGGTTGCGGTGAGCCAAGATCATGCCATTGCACTCCAGCCTGGGCAACAAGAGC
AAAACTCCATCTCAAAAAAAAAAAAAAAAAGGGCCGGGCGTGGTGGCTCACGCCTGTAATCCCAGCACTT
TAGGAGGCCAAGACGGGCGGATCACGAGGTCAGGAGATCGAGACCATCCTGGCTAACACGGTGAAACCCC
GTCTCTACTAAAAATACAAAAATTAGTCGGGCACGGTGGCGGGCGCCTGTAGTCCCAGCTACTCGGGAGG
CTGAGGCAGGAGAATGGCGTGAACCTGGGAGGCGGAGCTTGCAGTGAGCGGAGATCGCGCCACTGCCCTC
CAGCCTGGGCGACAGAGCGAGACTCTGTCGAAAGAAAAGAAGGAAAGAAAGAAAGAAGGAAGGAAGGAAG
GAAAGAAAGAAAGAAATTGCAGAGAGACACAACCAGCAGGACTTGCGGGGATTTTTATTGAGCCCCTCAT
CTCGCTAGTCATGTCACAGCAGCAGGAGGAGGAGAGCCGGTCGGGTGATGGGCTGGGGTGGGGGCAGGGA
GGTGAGAGCAGGGAAGGCAGGAGGGTGGAGGCGATGATGAACTTATTGTGAGTTATACCAGGAGAAGTCT
CTCCGGAACACCCCTGAGGAAATGTTCCACAGTTATTCAGAAAGATGAGTCTGGGGTTCTGGAAAAGGAA
TTGGAGTGGAGGGAGATGGGATCGAGGTGGTGAGCCTGAATCTAGCCATTCAACAGATATTTGAATCACT
ACCACAGAAAAAGCATGAGACCCGGGAGAGAACACAAAAATGACCAAGACTGGCCTGTCATGGTGGCTTA
GGTCTGTAATCATAGCACTTTGGGAGGCCAAGGTGGGCAGATCACTTGAGGTCAGGAGTTCGAAACCAGC
CTGGCCAACGTGGTGAAACCCTGTCTCTACTAAAAATATTTTAAAAATTAGCCAAGTGTGGTGGCCGCTG
CCTGTAATCCCAGCTATTTGGGAGGCTGAGGCAGGAGAATCGCTTGAACCCAGGAGGAGGAGGTTGCAGT
GAGACGAGATCGCACCAGTGCACTCCAGCTTGGGCAACAGAGCGAGACTCTGTCTCAAAAAAAAAAGACC
AAGACAGAGTCCTGCCCTTTAAGTAGCTTACAACATAATTAGGGAGAAGAGGTATCTACAGACTTGTCCA
CCAAAGATCGTCTGTGGGGGAAATTCCTGTGAACATGTAGGGTTTCAAAGGTGAGGGTGCCTCACGGATG
GCAGGCCCCCCAGGGCAGGGGCTGCTCACATGGGCTCAGGGCTTGGGTAGGATTTATGCCTGTCAAGATG
AATGAGAACTTAGGCTGGATGTGTAGAAAGGTGGAAAAGGAGCAGGCGTAAGGATGGAAACTAAAGCCAC
ATGCTCTCTGTGCAGGATTCCAGAAGCTTCCCTATTTCCTGGGGAGTTACTGCATTGCCCTTAGCCCTGG
TGAGCAGCTTCTTCATTCCAAGTCCTCCTTCATCAAATTAGTCCTCTCACCGGATAAACCTCTAAGAAAC
TAAAACCCCTTAGCAGAGCAGAGTGCAGTGGCTCTGGACCCAGTCACCACGTTGAACCTGGTCGCTACCA
TTGACAGGCCAGGTCCCTTCGACAGGTTACGTAATTTCTCTGTGCCTCAAATTCCACCTCTGCGAATGAC
GAGAGGGAGGAATAATGGCCCCTGCCTCAAGGGTTATTTTAAAGACTAAATGAGTGAATATACAGAGCAC
AGTGCCTGGCTGGTATTAAGCATTACATAGTCTTTCAAAAAAGCTGGGCAGCTGGAGAAGTGAGGCACGG
TCTGCTTTTCTCGGGACCTTCTTTGGCCACGTTAATGCCTCACCCCAAGCTGCAAAAATATGCAGCCCAA
CCCCTGAGGGAGGAGGAATGTCTAATTCGTATTTGTTTTGGTTGTGCATGTGCTTTGTTTGGCTTTCCCA
GGGTCTCTCCAGCACCAGAGCTGCCGAGCTCCTGGCCCGGGATGGGCCCAACTCCCTCACCCCTCCCAAG
CAGACGCCTGAGATCGTCAAGTTCCTCAAGCAGATGGTGGGGGGGTTCTCTATCCTCCTGTGGGTGGGCG
CCTTTCTCTGTTGGATTGCATATGGGATTCAGTACTCCAGCGACAAGTCTGCATCCCTGAACAACGTAAG
GCTCTGGGGTGTCCCCTCCTGGTTTTGCTGGCAGAGCCATCCAGTGAGGCCTTGGGGGCACAGCTGGGGG
CTGAATGCCACTGCCTAGGTGTGGGAAAGTCAGGCATTTTCCCAGCTGTAAAACAGAAATTCTATCTGGC
TTTCTGATCTTCTAGAGGCAGTGTGGGCATGAAGAGGGATACACAAAACACCTTGAATTTTTAAGGGGGA
GAAAATCTGCATCCATGTGAAGTAGTTTGGGGTTCTGTCTCCCCCAAGCTAACCTCTTCCTTTAACACGG
AGAGCAGCTGTGCCTGCCGAGACATGAGTACCAAATCCACAAAACTGAATTGGCCAACGTGATGCCAAGA
GACAGAAGCCAGAGGCAACAAGCTACATGTCATAGGATTGGATTGACATGAAATGTGCAGAACAGGCACA
TCCTTGGAAGCAGGAACCAGATCGGTGATGCCAGGGCATGGGACAGGAGCAGGGAGTGACGGCAGAGGGG
CCGGAGGGATCTCCAGGCAGGATGGAGATGCTCTGAGGCTGCGGTGGAGGGTGGTGTCATGGCTCTGTAA
ACTTAAAAAAAAAAATCAATAAGTTGCGCACTTAACATGGGCGAATTCCATGGCCTGTAAATTATACCAG
GGCGTAACTGCCAGCATTGCATCCTCCCGTGGAGAGCTCTAGCCCCAGGGCCCGGCTGCTTCCCACTGCT
GGTTTCTCTGACTGACGCCCTCCTTCTCACCCAGGTGTACTTGGGCTGTGTGCTTGGTCTGGTGGTCATT
TTAACGGGGATCTTTGCTTATTACCAAGAGGCAAAAAGCACCAACATCATGTCCAGCTTCAATAAGATGA
TCCCTCAGGTGAGTGGCAGCCACCTATCCTCTGGCCTCTGGTGACTCCCAGGTGAGGAAGCCTCAGCTGG
GAGGGGCACAGGGCCCTGAGGGCTACGGGTTTCCACTTCCTTCCCTGTCGGAGCAATCGTGGGCGAATTA
ACCCATCTGTCAGAACCCCAGTTCCTCACAGGATTTTGATGGTCAAATGAGGCACCACCCAGGGCAGTGC
TGGTTAGCCCAAGGCATCTTCTGTTCCTGCTCCTCAGTGTTTGTGGATAGTCCTTCTGGGTTCTGGAAGG
GACCTGTGGAAGGTCAGGGAGTGTTCTTTCACTGGCAGCCAAGGAGACCAGCCTGCAATTGTTTATCTGT
GACCATTTTTGCTCCTGAGCCCCAGAATGCATTTGGTGGGGAAGCCCAGTGCTCCCTTCTTCCCCAAAAA
CCCCTGTCAGGTGTCCACACTGTCTCTGGCCCAGAGAACTGTGGGCTGGAGAGATTCTGGGTGGAAAAGA
CGCCTCCTGCCAAGCTTGAAGCAGGAGATCACCTCGTTAAAATTTCCCTGACACTCGCAAGATTATCAGC
CTCCCCAGCCCCACCTTCAGTGTTCTGCCCAGACGCCCAGCCAGGATTGCTCACCCTTAGTGGTCTCCTT
TTCTAGGAGGCCCAGGGCTCTGGCTTGGCCAGATCTGGCCAACAGCGACTCTTCTGTTCCAAGAACTCTC
CATAAGCTCAAGAAAAAGTAGTTCTTAGAGTCTTCAGGCCTCGGGTGAAGCAGTCTTCTGTTTCATTCTT
GCTGTTCTGACAGCCTCATGCTCCAGCAGCAATGCTGTGTCCACAGGGCCAGGTGCAGGCTGCATAACAG
CATGGACTCAACAGTGAGAGTGATCAGGAAGTTCCAAGGCCTCTGTCCTGGGGTTCGGTGCGGCACAGAC
TTGGGGGAGGGCCGGTGTCCTTCCAGGGTCTGAGGCATCTGTCATGGTTTTTTTCTGCAGCAAGCTCTCG
TCATCCGAGATTCCGAGAAGAAGACCATCCCTTCAGAGCAGCTGGTGGTGGGGGACATTGTGGAGGTCAA
AGGAGGAGACCAGATCCCTGCAGACATCAGGGTGCTGTCTTCTCAGGGGTGTCGGGTAAGCGGCAAGGGG
TATCCACCCCAAGGACCATGTTCCAAACCTGCTGGCTCTGGGGTCTTTCCCAGCATCAGTATAAGAGGCA
GGGAATGAGGTACCCAGCTGTGAACCACCTTCAACATTTCTTCTAGGTGGATAACTCATCTCTCACGGGG
GAGTCTGAGCCCCAGCCCCGCTCCTCTGAGTTTACCCATGAAAACCCCCTGGAAACAAAGAACATCTGCT
TCTATTCCACAACGTGTCTGGAAGGTAAAAGGCCTCTGGCTCTCAGCCCACATGTCCACCTGTGTCCTTT
CTCCCTCCTGGGCTCTCAGGTCTGTCCTTTGCCACACCCCGTTACAAAGCTCATCCCAGAGGAAGCATGG
AACTGAAGGGCCTAGAGGACGATGCTTGGCCTTGGGAATGTGGTGTGCCTATCGATTGTGCCAGCCCCCA
GAGAGGGCTGCAAGCTGGCTGCACACCCCTCCTGGCTGAGGACCCCTGGAATAAAGCATCTACTTCCCCT
GTAGGCACTGTCACCGGCATGGTTATCAACACGGGTGACCGCACCATCATTGGCCATATTGCCTCATTGG
CCTCAGGAGTTGGAAATGAGAAGACGCCCATTGCCATTGAGATCGAGCACTTTGTTCACATTGTGGCAGG
AGTGGCTGTCTCCATCGGCATCCTTTTCTTCATCATCGCTGTGTCCCTGAAGTATCAAGTCCTGGACTCC
ATCATCTTCCTCATTGGCATCATTGTGGCCAATGTGCCCGAGGGCCTCCTGGCCACTGTCACTGTGAGTC
CATGCTGTTAGACAGCCTGCACCTGGCCCTGTGGACACAGCACTGGTGCTGGGGAGGCGCCCACACAAAC
TGCAATCTCCCCCAAGTCCAGAGCACCACGCCCTCCCCGCCAGCGACAACCCTGGAACATTCTGCATAGA
CTGTTCCTTACAGAGACAAAAAATTTGTCATATTTTCAATATTTGACTGCGTTTTCCTTGAAAACGTTAT
GCTTTCAATCTGCAATTCACACAGCTTACTCTGCCCCATAAGATCTAGATAAGACAGACTCCACCATTCA
CAGGTTTTCTAGAAGCTTGATGCCTTCCGCACATTTCTTTGGCAGTTTCTACAACTTAGGCATTTAGGCA
CATTGCCACACTCCACTTACCTCTCTTACGAAAAAAAAAAATTCCTCCCATTTTTCCTGCCGAGGACTCC
AGCCCTTTCCTGGCCAACCCCAGACCCAGCTGTTTGTATGGGCCCATGTCATTCAGTCCCTAGAGAAGAG
CCCCCTCCTCCTCAGTCTCTCCTGTGGGGGTCTCAAGGGGTAGGAGAGGAGGGGGTTTATGTTTCCAGTT
TTGTGACTACATGATCATTGGCCTGCTATTGTCCTGACCAAAGAAAAGAGAAGAAGTTTTTGAAGTCCAG
GTCTCCTCTGACTCCAGGAGATAGTAATTTGGGGAAATTGGAGCCAAAAGAACCCTTTGAGATCTAGGGG
TTTAAAAGAATCTTTAAAATATGGAGCTTTTAAAATGAAACAACATAAAGGCTGCTGAATTCCCCAAAGC
AACAAGTGTGTCCTTTGGGACAACTCTTTGGCATGCACTGGTCAGTCTCTCTTACACACTCCTGCTTAGG
GATCACAGGAGGCGTCGTGATTGTACGTGAACACGAGCCACAGCAGCGTGTCCGTGTTTGCTGCCCGTGG
GTCCCTTGTTTTCTTCAAGTCATGAAGGAACAAGAAAAGCATCTCATATTTAATCTTTAAAAAAGGATTG
TGGCATAGAGGGCTCTTGGCGGCGTATAAGCCACCAGGTCAGCTTAGCTGCGCTGACAACCACACCTCTC
CCCTAAAACTAGTCCAGCTCTCTCCTAAAATTCAATCACAGCTCACATTGGCTATTTCTGTATTATTGGA
CCTGAGTTCAAATGAGGATTTTTCCCAAAGCGTCCTTCCCTCTCCTGCTAGGTGACCCTGTCGCTGACAG
CAAAACGGATGGCCAAGAAGAACTGCCTGGTGAAGAACCTGGAGGCTGTGGAGACCCTCGGCTCCACCTC
CATCATCTGCTCGGACAAGACTGGGACACTGACCCAGAACAGGATGACAGTGGCCCATCTGTGGTTCGAC
AATCAGATCTTTGTGGCTGACACCAGTGAGGACCATTCAAGTAAGTCTTATGGAGAGCTCGGTCTGGCCA
AAGCTGTGGACTCCATCCTGGGGCTGAGCTGAGCACACAGCAGGGTCTGCAGCCAGAGGATTGCTGGACA
GTGACTCATGGACGGCCAGCCCAACCCACAGCAGCCACTGTTCTTTCTCTGTCTTCCAGACCAAGTCTTT
GACCAAAGCTCTAGGACTTGGGCCTCCTTATCCAAGATAATAACATTGTGTAACCGAGCAGAGTTCAAGC
CAGGACAGGAAAATGTCCCCATCATGAAGGTAATGCTTCTGCAGCACTTGGTCTTAAATCACAGCCAGTT
TGTAGTCACTTGCTGAGGTCTGATTGGGTGCTTGATTTCATCTCTCCAGTTGCTTAAAGTTTGTTCAGTG
CTTGCAAGAGCAAGTCAGACTCACAAGACATCCAGAAATTTTTCTTTATGCACACTAGCTTTGAGAATAC
AAAGATGCTTAAAAGGTTTCAGAATATTGCTTTAGCGTCTTCAGAAAATTCTGGAAATGAATGCACTTCT
AAGTTACTTTCCTGACTTTTCTGCCAGCTAAGTGGATATAATCAAAGTTCCTTTTAATATACACACCATT
CATGGAAATTTAAAGTGTGATTGAATAAAAATAAAAGGACTCCTGTTAACTAGAATATGGCTGCAGACAA
AGCTCTAAGGGGTCCTGGAATATCGGAACATACAATAAACTCTCCCCCTCCCTCCCTCTCCTCCTTCCCT
TCCTCCCTTTTCCTCTCCATCTCAATGAGTCACTGAATCCCTGTTCTCCTGGCTTTTCTATTTGCCATCT
GTTTCCTTCCCTGACTCTTTTTCTTTCTTATTTTTTTGTTTGTTTGTTTGCTTTTCTCTCCGTCAGACAG
CTCATGAATGCTCTTTTTGGCCAATTGCTTCTTTGTCGATATCTTCCAAATCTTTATGTCCAGCTCTAAT
TTCTTACCTCAACTCCAACCCGAATCTCTGGCTGGCTGTGTGCTTCCGCTAGGAAGTTGCACAAATCATG
CTTGTTAACTTCCACCCGTACCCAGCCTGGCTGCACATCAGTGCCTTGCCGCAATTTTCTAATTGTCTAT
GATATAACCATTCTATTTGTCATTGGAACAGAATATTTGGAAGTCATCTTTGACTTTATCCTTTCCTTAT
ATCCAGTAAGCCACCAAGTTCTATCATTCTTGCTTCAAAATATACATAACTTTAGTATTTGTCAGCAGTA
CCTTGCATCTAAATAGCCGATTACCGGCTGATTGGAATTAAACCTCTTTGATTCCGGTTTATCCCTCCTG
GGGTCTTTCTCGAATGCCACTAATTTCCCTTAATGGTGCTTTTATAGTCACTTAACTTTGCTCAAAATCT
CTCCGTACTTCCCTGTTTTCTGCTTCTCAAGTCTAGACCTCAGGCTACCTTTCAGGGCCCTCCAGGTCTT
GCCACACCCTCCACATCCGCTTGTACCTTGAACACTCACGGACGAGCCTGCCCCTCATGCCCCTGCACCC
GCATCCTGGTTTCTGGAAGGCTTTCTTCTCTGTGTATCGGTAACCCACCTATCTATCAAGATCTAGTTCG
TAGCTGCTTTTTTCCACGAAATCTTCAGTCCTCGCAGAGGTCCAGCTTCTCCAAACATCCCTAATGCCAG
TAGGTGGCACTGTTGTTTACACGCTTACCACGGTCTTGCGGCCCTCCCTGATCACGTGATAATGTCTCTC
CAGCTAGGTGGTAATGGGATCAGGAGGGTGTGTTTTGGGTCCTATGCTGAGGGCATGTTGGTTCATTAAA
TATGTGCTGCAAATATTTTTCTTCTTTGATTCCCAGAAAGCTGTGATTGGAGATGCCTCAGAAACTGCTC
TTTTAAAATTCTCAGAGGTCATTTTGGGTGATGTGATGGAAATTAGAAAAAGAAACCGCAAAGTAGCTGA
AATCCCTTTTAACTCTACTAATAAATTTCAGGTGAGTTTTTCCTCACAACCGGTAATCTCTGTCATCGGC
AGCATGACCTTTCTACTTGCATGCATCCTTTGCTTACCTCATATTTTGAAGGATACCTGGCTTCAAAGAC
AGTCGTCAGGGATACAGCACCCAGGCATCTGGTCCCCTAGGTCAAGCTCCCTTGCTGGCCTCCTTCCTAA
CCCTGAAGCAGGGCAGAGAAAGAAAGAAAGGCAAGGACTTCATCAGGGCCTGGCTGCTCCTATGAATGAG
CCATCTCTGTCACAGGCACACACTCTCTCTCTCTCACACACACACACACACACACACACTCACACCACCA
CTATCAGGTACCTTCTGCCGTGAGGAGCAGCAGCCATACTCCAAAGCATAAATGCCAGGTGGGCAGCAGG
GAGGCCGAACACCTGCTCCTCTCACCTCTAGTGCATCAGGCCCTCGACCTACGTGGCCTTGTTCCATGTT
CGCATCCGGCCTGTGAGGTAGGACTGACGAATCCTGACTCAGAGGAGGAAGCAGGCCCTTAGAAAGTGTT
GAGAGACCAGAGTCACACAGCACCCAGTGTTCCCAAGCCTGACACCAGGTCCACGATTCTTCCACCATCA
CACAGAGGGAGTGCGGCACAGTTCAGGCCATGGGAGCAAGCCCTGCCCTTTGGGGAGACCGGTGAGCAGC
CCCTGGGGTGACAGCCCCGTCGTTTTCTGGGGCCAGCCCCTGTGCTGTGGGTGGGGGTCTCCTTTCCATC
CCCTGCTCAGGTAGAAGACGGCCTTCCTTGCCTGGTTATCTCAGCAAGCAGGGCTGGCCGACAGTCAGCC
ATCACAGCCTCCCCATGTTAAGACAAATGACAGTTGGGAGCCCCAGGTCCCCATGCAGATGGGATTTTCC
ACAGAGCCCACACTGGATCTGGACTTGGGCTTTGCACAACAGTAAAGTATAGAAATGGAATAACCACAAC
TGTACGTGTGGAGATTTCTGGTGATTATCCACCTGTCTTAGTTCGGATGGAATTTAGGGTTAGGGAAGAA
CTCTTTTTTTTTTTTTTTTTTTTTTTTGAGAAGGAGTTTCACTCTTGTCACCCAGGCTGGAATGCAGTGG
CACGATCTCGGCTCACTGCAACCTCCGCCTCCCAGGTATAAGCAATTCTCTTGCCTCAGCCTCCTGAGTA
GCTGGGACTACAGGAATGCACCCCCTGCCCAGCTAATTTTTTTGTATTTTTAGTAGAGACAGGGTTTCAC
CTTGTTGGCTGGGCTGGCCTCGAACTCCTGACCTCCGGTGATCTATCCGCCTTGGCCTCCCAAAGTGCTG
GGATTACAGGCGTGAGCCACCAAGCCCAGCCTAGAGAAGAACTCTTGTGTTGCAAATGTCTTCTTTGTGG
ATAGTGAGCCAACAGAGAATCACAGTTAGCTAAATAGACAACTAACCAGAAACATATGATGTAAAATACT
CAAGCCAAGAAACCACATCTCTTACGTAAAACCAAAGTGAAAATAGAGTGCGCAACAGTCCTAAAAGACT
GTTTTAGGATGAGTATTATTATACTAATAATACTAGTGATAATAGGAGCTATTCTGTGCTAATTTCCACA
AGTATTAAATTATTCATTCGCACGACAACACTGTGGGGTGGCTAGAGGATGAGGAGGTTGAGGTGCCGCG
CATCAGTGCACAGTGTGAAGATGGGGTTAGATGATGCCTCCATCAGCAGCAGGACTTGGAGCCCTGCTGA
AGCTCCATCTCCCAAGGTAAAGGCATGCCCAGTTGCAAAAGGGAGAAAAAGCAGGTTCCATGAGGCCTCA
TGTACAAGTTGGAGGAGAAAGTGGCTACACAGAGTGGGACTAGAAAGGGGAGAGGGGGGCCGGGCGCGGT
GGCTCACGCCTGTAATCCCAGCACTTTGGGAGGCCGAGGCGGGTGGATCATGAGGTCAGGAGATCGAGAC
CATCCTGGCTAACAAGGTGAAACCCCGTCTCTACTAAAAAAAAAAATACAAAAAATTAGCCGGGCGCGGT
GGCGGGCGCCTGTAGTCCCAGCTACTCGGGAGGCTGAGGCAGGAGAATGGCGTGAACCCGGGAAGCGGAG
CTTGCAGTGAGCCGAGATTGCGCCACTGCAGTCCGCAGTCCGGCCTGGGCGACAGAGCGAGACTCCGTCT
CAAAAAAAAAAAAAAAAAAAAAAAAAAAAGAAAGGGGAGAGGGGCTGTGTGAGTTCCTGCTGAAGAGGTC
GGAGGTGCTGTCTGGATGCTGTTAGGGTCATTTTATATCTACACATGAGCGGTGCTCAGCCTCACCAGGG
CTTTAGATGTCATGGCCTTGGAAGGAGACGTCTCTGCGGGAAGGAAATAAAATGGAAAGCCTGTGTCTTA
TTGATTAGAATGGTGATGCCCCAAACACACTGGTCTGTTAAGACATTTGAAACAGTTTACGGCAAATTGG
AAAATGTTTTATAAAGTTTTATATAAAGATGAATGTATTTAATTTAAAAGATTATCCTTTGTAGCCACCA
TGATTAAGGGCAGGGACTCTGGAGCCTGCTAGCCTGGGCTCAAATCCCAGCTCAGCCACCAGATAGCCAC
CTATTGCTCAGTGACCCTGAGTGAAGCATTGAACCTCTGTGCCTCAGTTTCCTCCTTTGTAAAAGGGAAT
AATAATAGTACCCATGGCCTTAAAGTTGTTTTGAGAATAAATAAGTCGATGTGGACAGCACTTAGAACAG
TGCCTGGCACGTGGTACATACCATAAAAGTGTTTCATATTATCCCTATGTTTTAAATGTAAAAAGCCTTA
TCTTGGCCAGGTACAGTGGCTCACACCTGTAATCACAGCACTTTGGGAGATCGAAGAAGGCAGATTGCTT
GAGCCCAGGAGTTCAAGACCAGCCTGGGCAATATACCAAGACCTTATCTCTACAAAAAAAACAAAAAACG
AAATTAGCTGGGCATGGTGGCACATACCTGTAGTCCCAGCTACTTGGGAGGCTGAGGTGGGAGGATTGCT
TGAGCCTGGGAGGTCGAGGCTGCAGTGAGCTGTGATCGTGCCACTGCACTCCAGCCTGGGGCACAGAGTG
GGACCCCGTCTCAAAAAAAAAAAAAAAAAAATTTAAGAGAGAAAGAGAGAAAGAAAAAGAAAAGGCCTAT
ATTTTAGAAAGTGATAGAGCTGGGAGGTTTTCTGTTTGGTTTGGTTTTTGTTGGTTGGTTGGTTTTCTCA
ATGTCTTTACTTGATCATTAAAAAAAGCAGCAGCAGCAGCTGGTAACCCTATTTGCCCTATACTTCTTTT
TGTACTCATCTTTGATACCCAGAAGTCTAAGAAATACTGATTTGTAAAGAACTGTTTTACCCAAAATTGT
AGCACTTTTCTTTGCAACTTATTTTCTCCCAAACACTCCAGCTTCCTGAGATTCCTCTTGAGTGCTTAGA
AGAGTACCTGGCTTATCAGAAGGGCTAGATAAGAGTTAGTCCTTTTATTCTTGTATATCGATTTTTTTTG
CATATCTTATTAGGATGGATCTAGAAGTAGAATTGCTGGGTCAAGAGCATTCCTATTAAAATGGAGACTC
CTGTGACTCGGCTGTCTTCCTGAAACATTATACGTGGAAGTGTCCACTTCCTCACACCCCGCCATTTTCT
ATGACATCCAAGCAGGAAAACTGGGTGGACAATGAGGTGAGGAGGTGCAGAAATTCCTGTCGCCTCCTCC
CCTCCTGAGCTCAGAATAGTTTGGGTCTGAAAGACGGCTGCTCCCCACAGGGAGGTAGAGGAGGTGAGAT
GCAGAGGCTCGCAGCCCCCTAACTCTCACGGGCACCCTGGGAGATCTTGTTCAAGGCACAAGATTTCACA
CGCTGACGGCCACAACTAGCCTGCCTAAAGCAGCCAGTTTTGCTTGAAAGATGAGCTCCACTTATCCAGA
GTGGGTGCCCCACTCTGGGCTGGGGCCAAGTCTAGAGCTCTTCGTCTTACTTGGCCACAGAAAGAAAAAG
GGCGGAACATGCTGAGGATGCCATTGTGCCTCTTCCTCCTTTACATTTAATGGACCAGTAGAGAAGAAGG
AATGCGTTTCACCTTTCTGTAAGTAACACGCTCAGTTCATTCCTTCCCAGCTCTCCATCCACGAGATGGA
TGACCCCCACGGCAAGCGCTTCCTCATGGTGATGAAGGGGGCCCCTGAGCGCATCCTAGAGAAATGCAGC
ACCATCATGATCAACGGCGAGGAGCACCCACTGGACAAGAGCACTGCCAAGACCTTCCACACAGCCTACA
TGGAGCTGGGCGGGTTGGGCGAGCGTGTGCTGGGTGAGTGCGGCGGCAGGGCCCTGCCCATCACCTGGTG
GGCACAGAGATGAGGCAGGCGCCTTGAGGACCTGTGACCTAGCCCAGTGGCCATGGCATCCACGTGAAGC
ATGTAAAGGAGAACATGATAAGCAGGATGGGAACAAGGAGAGGATGCTGTGTGACAGCACCAAGCAGGGT
GGGATGGCCTCCAGAGAGGCAAGCTCAGGGAAGACTTTATGGAAGGAGTTAAATTTCAAACTGGGCCTTA
AGTGACTGCATTTGAGGGGAGATAGGGGAAAGTATCCAGGGCCCAGGGAACAGCACAGGCCAATCACAGA
GGCAGAACGGCGTGGGGCACATTGGGTGCTGCCAGCAGGTGAGATGGCACTGTCACAGAAACAGGGTTCA
AGGGCTGGACTGGAGGTCATGAGATGGAGGTCTTGAACATCTGGGTGAGGAGCCAGGTTTCATCCTGCAG
TCAGTAGAGAGCACTGAGGGCTGTGCCACTAGAGTGAGCTGGGCAGTCGCAGGGCTGGGGAAGACTTTAT
GGAAGGAGTTAAATTTCTTTAACTTCTTTAAATGTCTTTGGCGGCAGCAGGGAGAGGAGAGATGCACATC
TCCATAGGAAGCAGCTGCCCTTGCTCAGGCAAAAGGGATGGGAATTTTTTCAGGGTGATGGGAATGGGAA
GGAGAGATCAGGGCAAGAGACTTCATAGAGGTAGAGTTTGGTAAGATTTAGAACCTATCAGAGAAGGATA
ATGTTTAAAAATGATTAAGCTTCCCATTTAACGACTAGGAAGAGAGTGATGCCAGTGATGCAGACAAAGT
GTCAGGAAGGAAGGAACCTTAGAAATGCAACAGGAGGAGGACCCAATGGGGGTGCCTGCGGTGTTGTCAA
AGGGGACAGTGTGTCCTGTTGTCAGCACCAGGGCTGGCGGAATGGTGCCCCATCAGGACCACAGAATGAC
AAATTCAAGGAAACAGAAGTGTATGGTTGACGATCCGGCTCATTAAACACCATGGAAGTCCTCACCAATA
CAGATGCAGTCTGTGGAATGTGTGTTTCTAAAGGCTATTGGAGTTGGCAAATCAGATAAAGCATATAAAT
GAGATGGTGATGCTTTAGGCATCCAATAACCCACAGTACCGGGTATTCTACACGGGATCGATGCCCACTT
GCGTTTGATTTCTCAAAGCCTGCTCCATTGACATTTGCAAAGCAGTGGGCCAGGCTGAAAATAAATTGGA
TGTGAAAGCTGATCACACAATCTTGGAGGTCCCACCAGACACAAGAGTCCCTTCCACCTCAGCCTATGAG
AGGCTGATGCCTTCTGAGAAAAGGATGGCTCGGCCCCATTCCTGCTGGCCTTTCTCTTGGGCTTATCTTG
ATCTAGCACTGAACTTTGTGCCCCTCCGCTGAACCCCCTTGTTCCTTCACATGCTGTTTTCTCTGCTGAA
AATGGCCTTCCCACCTCCACCCTCCCTTTTTTCCCTAGAAATCATCTTTGCCCCTCTCAAGCTTCACCTC
ACATGTGACCTCCTTGGGGAAGTCTCTCCTAATCCTCCAGGCAGCTGAAATGTGTCTCTGCCCTGAGATG
TACCCTATGCTTGATCCCTTTAACTCTGTGCCCCGCTAAACTTCAGAAGTCGAGACTGTGTATTGCCCTA
GAACTTGGCAATATAGCAAGATATATTTCTAGAACACAGAGCCTAATGAGCTCACAGTGAATTATATTTG
GATGAAATATGTCTTTCCTAAAAAAATGCATTATGGAGTTGAAGAAATTAAACAATTCTGGCTTATTCTA
ATGTATTGGTAAAACAGCAGAGGACCAAGGTGTATGAGCATGTTCTCCTCTTATTTTTTTTCGTTTCCTA
TTCTAGTTTCACTGACTCACTAATTCATCTGTATTACAGGTTTCTGTCATCTCTACCTGCCAGCAGACGA
GTTTCCAGAAACCTACTCATTTGACATAGACGCTATGAACTTTCCGACCTCCAACCTCTGTTTTGTGGGA
CTCTTGTCAATGATCGATCCCCCTCGGTCCACCGTGCCAGATGCAGTCACCAAATGCCGGAGTGCAGGGA
TCAAGGTGGGAGTTATTTTCCTGACTCAAGAAGTTCTTTCTTTATGTCGTGTTCCTTTCTAATAATGGTT
TTCATAGCAGATGGTCAGTATTTAGGTGTCTTCAAGTAAATATCATAATTCCTATTTTATTTCTAGTTTC
ACTGTGCTAAGGTTACTGAAACTGTCCCACAAAAAGAAAATGATTGTGTCTATGTGGAATGAACCACATA
AACAGTAAATGCAATGAGAAGAATCTCCTAGTGCCTTGAAGTGACCATATCTCGCCCTAGTCCATGGTAG
ATACTAAAAGGCTTTATTGGCTGGGCGCAGTGGCTCATGCCTGAAATCCCAGCACTTTGGGAAGCTGAGG
CAGGCGGATCATCTGAGGTCAGGAGTTCCAGACCAGCCATGGCCAACATGGTGAAACCCCGTTTCTACTA
AAAATACAAAAAAATTAGCCAGATGTGGTGGCACACACCTGTAATCCCAGCTACTCGGGAGGCTGAGGCA
GGAGAATCTCTTGAATCCAGGAGGCAGAGGTTGCAGTGAGCCGAGATCACACCATTGCACTCCAGCTTGG
GCAACAAGAGTGAAACTCTGTCTCAAAAAAAAAAAAAAAAAAAGAAAGAAAGAAAAGAAAAGAAAAAAAG
AAAGAAAAAAGGCTTTATTACTCAGTCTTGAGGCTCAGCCCCCATAATCCATGTTCATCATTACTAGGTT
AATATTAAGACTGTTGAAGTAACATGGGGCTACCCCCAAGTAGACACTCACCAGCCCTTTCACAAATAAA
GTGGCATCAAAGGGGAAGGGCTTCCTTTCATGTCAGAGGAGGAAGCGTATGAAGCTTAGGAGCAAGGGTA
GACCCAATGGGATTAGTGTTTCCTCCAAAGACAGTTGTCTCGTAGATCCAGAGCTGCCACTGTAATCACC
AACCACGTTCTCCCAGGGCACTACAGAGTAGGTATTACTGAACCATCCCCACTTTGGCCAACCGAGTTCT
TCATTACCCGTGGGCCTTCTCGTTGTCTTTGCTCTAGGTTATTATGGTTACTGGTGATCATCCCATCACA
GCCAAAGCTATTGCCAAGAGTGTGGGGATCATTTCAGCCAACAGTGAAACAGTGGAAGACATTGCACATC
GCCTCAACATTGCTGTGGAGCAAGTTAACAAACGGTAAGCACAGGAGCAGCATAGTAAAAATTCCAGTTT
ATACCCATGGGGCCCCACTGGCTCTAAAGAGCTGCACTACTTGGAACAAATCAGCTTTTTGCTCTCAGAG
TTATGCTAGGCTTGTTTGAGCTATTATTTGCATATCCATGTATTCACTCTAATTTCACTGAGCAGCTAAT
ATGTGCCAGGCACAGTATTGATACCATGAAATGACCCTTTATGTGTTCCTTGTTTGAAATTTCAAAATCC
AGTGTGCCCTGGGCACAAAACCTATGTGCCCAATTTAGAATAAGAAAAACTGAAACAAAGGGTTTATGTG
AAATTACTTGCCATAGATGCAGTTGCATAATTTGGAATCGTAAGAACCCTGTGGGTTGTTTCATGCACCC
TCCTTGGTAAGCATCTTGGGTATTTATCCACCCGGTTTCATAACGTGTAGCTATGTAAACACACCCTTCT
TTTTTATTTGGTAATAGATAGAATGGAAGCTTCCTAAGGAAAGTTTTTTTCCTTGTTTCTCCTAATTCTT
TTAATCATGTTTATCCTTATTCTTTTAATCATGTTCATCCAACTGTACATTCACTCATGTATTTGTTCTT
TCAACAAGTATTTACTGCGTGCCAACTATATACCAGGCAAGACCTGGAACTACAGTAGCAAACTGAACAA
TACTATCCACACCGTTGGGGAATCTTTCCATCGAGCCAAGGAGACACAAACAAAGCTAACAATGATGTGG
CCAGTGTAATGAGGGAGCCACACAAGGCTAGGGAGCTGGGCATGCAGGAGAGTGGCCTGGACTGTGCCTG
GTCTCCATGAGTCAAAGACTCCGAATTCTCAGGTTGAGAAGTAATGTTCATTAGCTGGGTTATGTTTTCA
CGCATGCGGGAGATGAGGGAAAGACCAATGCACCTCTTCAGTTTCCCCAAGCACTTAGGTCTTTTAGGGA
CACACAGCTGTCAGGTCATAACAAATTACCACGTTAGACAACCAACCAGGGTTCCCGCCTCTGGGCACAG
CAGCAGTACCTGAAGTCTAAGAGTCTTGCAGTGCCCTTTAGTATACATAACATCCCTCTATGAAAACAAC
TTTGGGGCTTGTTTATTTGTTTGGTTTTGTAAGATAATCGGATTATACTTTTTTTCACTTTAGAATTTTA
AACAAATTTTGTTTGTTTGTTTGTTTGTTTATTTAGACAGAGTCTCTCTCTGTCACCCACGCTGTAATGC
AGTGGTGTGATCTCAGCTCACTGCAATCTCCACCTCCTGGGTTCAAGCGATTCTCCTGCCTCAGCCTCCT
GAATAGCTGGGATTACAGGCGCCCGCCACCATGCCTGGCTAATTTTGTATTTTTAGTAGAGACGGGGCTT
TGCCATGTTGGCCAGGCTGGTCTCAAACTCCTGACCTCAAGTGATCCACCCACCTTAGCCTCCCAAAGTG
CTGGGCTTACAGGCGTGAGCCACCACACCTGGACTAAAAGAAATTTTTTTAAGAGTAGTCAAGTGCAGTA
GTGAGAAGAGGGGAAAGAGTAGAAGTTTGATCTGTAACTGACTGTGAACAATCAGTTGAGCTAATTCACT
ACTACCTTCAGACCAGCCGAGTCTTCTTTTTTTAGATACAAGGTGTCCTGTCAGATCACCCAGGCTGGAG
TGCAATGGTGTGATCATAGCTCACTGCAGCCTCGACCTCCTGGGTTCAAGGGATCCTCCCCTCTCAGCCT
CCCAAGTAGCTGGGACTACAGGCTTGTGTCACTGCACCCAGCTTCATTTTAGCAGATTTTTTTTTTTTTG
AGATGGAGTCTTTCTCTGTTGCCTAGGCTGGAGTGTGGAGTGCAGTGGTGAAATCTCATTGCAGCCTCCA
CCTCCTGGGTTCAAGGGATCCTCCCCTCTCAGCCTCCCAAGTAGCTGGGACTTTAATTTAAAATTTTAGC
AGATTTTTTTTTTTTTGAGATGGAGTCTTTCTCTGTTGCCTAGGCTGGAGTGTGGAGTGCAGTGGTGAAA
TCTCATTGCAGCCTCCACCTCCTGGGTTCAAGCAATTCTCCTGCCTCAGCCTCCTGAGTAGCTGGGGTTA
CAGGCATGTGCCACCACACCCGGCTAGTTTTTGTACTTTTAGTAGAGACGGGGTTTCACGATGTTGGCCA
GGCTGGTCTTTAACTCCTGACTGCAAGGGTTCTGCTCGCCTTGGCTTCCCAGAGTGTAGAGATTACAGGC
GTAAGCCACTGCGCCTGGCCCATTTTAGCAATTTTTAATGAAAGTTGTATATAAGATACCTTATTCCTGC
ATCTTCTCAATTGCTTCTTTTTTATATTTGCCCTTCCTTCCCTACTTAGGAAGATTTGTTTGGCCTTCCA
TTCAAGGATCTTTTGTGGTCTTTGTCTAGTTTTAGCCTGGTGATGGCCATGTGCTGGTGACGTGCACACG
ACGGTCCTGCCCTTAGCCTCCTCCTGTGCTCCTGTTCAGTATAGGTGGCACATTTCTTCCTATAAACCTG
GACTGCTTTGCCAATTTGCTGGCCCGTATAGTGTCTTTGTGCAACCTCAACTTCCTCATCCTTTCAGATG
GGCATGGATGGAACTGTGCTTGTAGCAGACTCCAGAATGTGCTTCTGTCTCAGCTCTTTGGAACGAGAGA
AAGACATAATCTTCCTACGAATGTGGGAAGGTGCATTGAAATGACTTTTATGATTCTTGCCTCAGTCAAA
AGTCACAAAGGGACTGCACTTCCTCTTGGTCACTGCCACTCTGCTCATGGCCACAAAAGGGAAGAGTGGA
TTACACATTTGTATACAAATCACCACACTGAGTGAAGTGGATGCTTTTGTGAATGTTTTCAGTTATTCAC
TTCATCAGCTCTAGTTTCATGACCATATAAAAATTGCATCTTAGCAGGTGTAAGGGGAAAGGAAACACCC
CTTCTTTCTTCTCTTACTTTCTTTTGTTTTGTTTTGTTTTGTTTTTTTGCCAGCGGTTAAGGAGACCTGT
AGTTTGAGTCAAGTGCTAGAATTCCAGTATTTAGCACCAAGAGGTAAAACAGACCTAGAAAGCTCAAAAC
TTGCAAATTGTAAAGAAAAAGACCTGCAGCAGTTTGTACCTACATTGTTTAAGCTGAGATTTGAAGGCTG
AAATGTAGTGTTAGCCACGAGAAGCTGAGGTGAGAGATGCCCATTCCTGGTCAGGGAGCGAGACCCGTGA
AGGCCTTAGGGTACAGGGGATGGAGGATGTCAGAACTGAGAGCATCCAGCGGGCAGGAGGGAGAGCCCAA
GGTGAGGCGAAGCTTGACAACGCAGGCCCCACCTGGGCTCGCTGGCTAAAGTTAGGGATTCCGGGGTCTG
CTCCAAGCACGGTGGAAAGCCCCTGAAGAGTTTTAGCAGGGGACTGGCTCAGGCAGCTCTGCATAATCAA
TAGGCCCTAGAACCTTACTTTTATAGTCAGCAGGCAATAGCGCTGCTCAAAGACTTCAGTAAACTTCTGC
CTACGTAGCACATTGCACAAAGATGACACTCTGTAAATCTGAAATACCCAACGGCAAGTAATTATTACCC
CTTGTTTGGCCATAAAAGAATTCTAGGACCCAAAACATATGAACAGGCAGTTTGGGGGTTTTATTTTTAT
TTTTGTTTTTGAGACAGGGTCTCACTTTGTCACCCAGGCTTGAGTGTAGTGGCATGATCATGGCTCACTG
CAGCCTCAACCCCCCAGGCTCAAGCAATCCTCCTGCCTCAGCCTGCTGAGTAGCTGGGACCACAGGCACA
TGCCACCATACCTGGCTAATTTTTTAAAATTTTTTGTAGAGACAGGGGCTCTCACTATGTTGCCCAGGCT
GGTCTTGAACTCTTGGCCTCAAGTGATCCTCCTACTCAGCCTCCCACAGTGCTGGGATTACAGGCATGAG
CCACTGCGTTTGGCCATGAATGGGCAGTTTTTTAACTTCCTTTTACTTCTGAAGTAAAGCGTTGCTCTAG
GAAGTACCACTCTCACCTGTTCTAGTAGGGATAAGGCTACCTGGTTTTTTATTCCTATTGTTATATGGTA
CCAAGAAATGGTGTTATATTTTAGCCTCAGTTTGCCCTCTTGAAATGGAGACTAAAGTGTTCCCAGGACT
CCTGTTACCTCACTAGAGCATTAGGTATCAAGGACACTGGGTTCCAGGTCAAGTCAGAGAGGCTTCAGCC
AGCATCCTGCCTGGAACAGTGTTTCAACCTAAGATCTGCCCTTGGGCCTCACCCAGTTTCTTCTGGCCCT
TCTAGGGATGCCAAGGCCGCTGTGGTGACTGGCATGGAGCTGAAGGACATGAGCTCAGAACAGCTGGATG
AGATCTTAGCCAACTACCAGGAGATTGTCTTTGCCCGGACATCCCCCCAGCAGAAGCTGATCATTGTGGA
GGGCTGTCAGAGGCAGGTGGGTGGACAGCAGTGTCCAGAGGACTGACAGGCCCATCACTGTCCATGGGCA
AGTGCAGAGGTCTGGATCTCACATCAGGCTGTGGTGCCTTTGAAACTTCAAGAGAGAGTTCTTGGCTCAT
CCCCATCACCTGACCTCTCCAACCTCTCAGGTGGGCTGGCCCCTGTCCTCCTTTGAGACCCCCACCACAT
GTTCCCCGAAAGGCTCACCCCAGCTCTCTGCATTTTGTCATGAGAGCCCGGTGAAGCATTTGCCACTGTG
GTAGTTGTGAGTAAAGAGAGATTTAAAATGCAAAGATTTAAAACAAAAAATGTGAAGACATAAGATACAA
GACACCTGCGCATTAGGTTTTCCTCATTTGCACGTATCTTGTTTGGAGACCCTTGTTCCTGCTTCTAAGA
TTTCTCATCTTTATCTTTTCCCCTAAATGGGCCTTTCCGTTCAGCTATAATCATCCTCGCAACCTCAAGA
GAAAGGGAAGTCTTGTTGCTCTTGCCAGGCCTGCAACCCACTGGGCCTGCTCACTCCCACTTTCTCCCTG
GGTCCCCCGCCATAGGATGCTGTTGTTGCTGTGACCGGGGATGGAGTTAATGACTCTCCGGCTCTAAAGA
AGGCAGACATTGGGATTGCCATGGGGATAGCAGGTTCTGATGCAGCCAAAAATGCAGCCGACATGGTCTT
GCTGGACGACAACTTCGCATCCATCGTCACAGGGGTGGAGGAAGGTGAGTGAGTCTCAGGGGGTCTTCCC
AAGGGCCAGGGTGGTCTGGGGGACTAGAAGTAAGTTCTGAAGGAGAAACCTCTCTGCCTAGGTCGCCTGA
TCTTTGACAACCTCAAGAAGACTATTGCTTATTCCCTGACCAAGAACATTGCCGAGCTGTGCCCCTTTCT
GATCTACATCATTGTCGGGCTCCCCCTGCCCATTGGCACCATCACCATTCTGTTCATTGACTTGGGGACA
GACATTGTAAGTGACACTGAAGGGAACAGGCTGTGATGCCTGCCCCAGGGGAGGTCAAGTTCAGGGTCGC
TACCTTCAAGGGCCGGGGATGGACTAACTCAAGGCTTCTCAGCTTCCATGTGATGGGGCCTGTAGCTCTG
CATTTCTCACAGGTTCTCAGGTGGTGCCCATTCTACCAGTCCACATGCCACACCTCAAAGCAAGGGACCA
GAGGCATCTGCCAAATGTTTGGAAATTAAAAACACTCTATAGTGAGCTTTTTTTTCTTGAGACAGAGTTT
CACTCCCATCACCTAGGCTAGAGTGCAGTGGTGCTATCTTGCCTCACTGCAACCTCCGCCTCCCAGGCTC
AAGTGATTCTTCCACCTCAGCCTCCCAAGTAGTTGGGACTACAGGCTTGTGCCACCACACCTGGCTAATT
TTTGTATTTTTAGTAGAGATGGGGTTTCCTGGCCTCAAGTGATCCACCTGCCTCGGCCTCCCAAAGTGCT
GGGATTACAGGCATGAGTCACTGCACCTGAGCTATAGCAAGCTTTTCAAGACATGAGTCTTCATCCTCAA
AAAAAAAAAAGAAATGCCATTGGTCAGTTTCAGCCTATGGGCTTCCCTTTTCTTTTGGGAAGATGAAGCT
GTCACTCAGATTAATCACCCAAATAACCACTGGGGGCCCAGTGACTAAAGTGATAATCTCACAGCCACCT
CTTGTTAAGTAAGAGAGTCTGACATGGAAGACCTTTACCTAAACACAGTAAGAAGTAGCAGTTATGAAGA
CTTTATAAAGCCTTGCCCTACAGTAATGTCACCTAAACCTTCCCCTTTTCCAGTATCCATTTAAAGAAAG
CCCCGTCTAAGCTGCCCATGTGGCTGTGGCTTACGTGGGCAAGCAGGGAAAGCAACAGACAGCAAGCTGA
ATTCTTAGCAGGAAACTGGCCCTTCGAAGTGCCCCCTTCCCCTTCAAATTGCCCCCTTCCCCTCTCTTGT
TTTCTACAACACCCAGGTAATCCCTAATTCCTAGAGAGACTGGAGATGTCTTTCCCTTTGAGGGGTATTG
AGGTCCCCAAAGTTGATGGATCATTTTCCAAGCCCTTCACATTTGCCTGCTTTGCTCTGCTGCAGTGCTT
CTCCAGGCCTGGTGCGGGCATCACCTGGGAACTTGTTAGACATGCACACTCTGGGCACTGGTGGACACCT
GTAGCCTAGCTACTCAGGAGGCCAATGCAGGAGGATTACTTCAGCTCAGGAGTTTGAGTCCAGCCTGGTC
AACACAGAGAGACCTAGTCTCTTAAAAAATAAAAATTAAGAACAAATAAAATAAAAATCTTATTCCAGAT
AACTGGGCTAGGAATGGAAATAGGTTGTACACCCATTGTCTTTTAAAAAAGAGAAAGAAAGAAAGAGAAA
GAGAGAAAGAAAGAGAGAAAGAGAGAGAGGGAAAGAGAGAAAGAGAAAGAGAGAGAAAGAGAAAGAAAGA
AAGGAAAGAAAGAAAGAAAGAAAGAAAGAAAGAAAGAAAGAAAGAAAGAAAGAAAGAAAGAAAGAAGGAA
AGAGAAAGAGAAATGAATGCAAATTCTCTGGCCCCAGCCCAGTCCTCCTGAATTGGGAAGTCTGGAGGTG
GGGCGCAATGATCTGTCTCTTAGCAGGTCCTCCCACCTGGAGGGAGAGGACGGCACAAGAAATTCTCCCT
GTAGGGGAAGAGTGTTTTATAACCAGCATCCTTCAGAACTGCCAGCACAGGGTGATAAAAAGCAGCTGAT
TTCTAAAGGCACTATTCTTAAATTTCCATACAGACAACACGCCCTCTACTGCCTATAGCCTGGATGGGCC
AGCTCCATGCCCCCCACCCCATCCAGCCAGTGCCCCACCCACCCCAGCCCCCCTCCCCTACTGTGGGTAG
AGCAGAACATCCTGGGGTTAGACCTCACCAGCCTCTTCCCCTCTAGATCCCCTCCATTGCCTTGGCGTAC
GAGAAAGCTGAAAGTGACATCATGAACAGGAAGCCTCGCCACAAGAATAAGGACAGGCTGGTGAACCAGC
CGCTCGCTGTGTACTCATACCTGCACATTGGTACGATGAGGGCGCGTCTTCCCCATCACACGAGGGCCTG
CCCCGAGAATTCACTGGAGTGGGGGGCACAGCCAGAAAGTGTGGTTTTCCTGTGGGGCCTGGGTTGGGGA
GGGAGGGGGAACCGAGAGTAGACAGGATGAGGCAGTTTCCTGAGGCCATCATAGAACCTGTGTCCTATCT
CTCTTGTTCTTTCAGGCCTCATGCAAGCCCTGGGAGCTTTCCTTGTGTATTTCACCGTCTATGCACAAGA
GGGCTTTCTGCCCCGCACTCTCATTAACCTGCGGGTAGAATGGGAGAAGGACTACGTGAATGACTTGAAA
GACAGCTATGGGCAGGAATGGGTGAGTGGCGGGAGCCCTGCTGCAGAGTCCACCTGATTCTCTCCATGCT
CATTGCCCTGCGCAGAATTACATAGAACCTCCATGTCCCTGAACAGCCTGGGAAAGCTTCAATTAATAGG
GCTCAGGGCCCCCTTGCTGACACGTGTTTGGCCTTTGCCAGGTCTCATGGCACAGCCTCCTGTCTTGGGC
TAGATGACAAGAGGTCCCTTTTTTTACCTTAGCTTTGCCATTGGTATAGAAGAGTGACCAGCCCAGCCAC
ACCCACAGTGCGGCCAAATAAATTTACATCTTTCAGGCCGGGTGCAGTGGCTAATGCCTATAATCCCAGC
ACTTTGGGAGGCTGAGGAGGGAGAATCACTTGAGCCCAGGAGTTTGAGACCAGCCTGGCCAACACAGTGA
GACCCTGCCTGTGTTAGAAATAATAGTAATGATAATTTTTTAAAAAATTAACATTTTTCTCTACTCAGCT
GGTTCAAGAAAGAAAAATGTTTCTTTCCAAACACTAGAAGGTGGTCCATTCTCAGTCCGGGTGAGGTGTG
GAAAGAACATGAAGCTTTAGAGAACTGCATTGGAATTTCCTAGAAGTTTTCCTTTAGGCCTCAAGGTCTC
TTCCTTCTCTGCCCATTAACAGACAAGGTACCAGAGGGAATACCTAGAATGGACGGGCTACACGGCTTTC
TTTGTTGGCATCCTAGTCCAGCAAATAGCAGATCTGATCATCAGGAAAACCCGGAGGAATTCCATCTTCC
AGCAGGGTCTCTTCAGGTACTGCCTGTGCCCGGCCTCCTGGGGCAGCCCTGGGCCTGCCGTGCAAGGATG
ATGATGATTTGTTTTTCACAAGACAGAGTTCTGGCCACACTTGTAACCCCAGAGGCATTGATTTTTCTGG
TGGCATGGTCTGCTGGGTGTATGATCATGAAGCCACAAGAATCCCAAGTCTGTCTGCTTTTGTGTGTCTT
GCAGAAATAAAGTCATCTGGGTGGGGATCACCTCACAGATCATCATTGGTCTGATCCTCTCCTATGGCCT
CGGAAGTGTCACAGCCTTGAGTTTCACCATGCTTAGGTGAGTTCACCCTCAACAGCATGGAGGAAAGAGC
CAGCCTCTGCTTTGAGCTGTCGCAGCCTAAATAAACCTGAGGATTCCCAGGGTTCTTCCCCAAGTCTTTC
AAAAGACGTCAAACTGATCCCATGCTCTGTGAGCCCAAAGCTTTGATCTGCATTTTCCAGAAGTGGAAAT
GGGTTTTCTAGACCTCACCAACCGGCCTTCATCCTCATCCAACAGGTTGCTTCAAAGGCAGACATTGCTT
CTAGCAGTCACAGTGCAGGTTAAACAAGGAGCTTTCCACCTTTATTTTGTGGGACCTCGTGGATTTGTCG
TTCTTTGCAGTAAAGCAAGACAAATGAACGAGAAGCCCCATTCCCATTGGGCAGGGTTGGGCTATCCCTG
TGGATGAGTCAGGGTTCACTTTCCATCCCTTTGCTTCCAGGGCTCAGTACTGGTTTGTGGCTGTGCCGCA
CGCCATCCTGATCTGGGTGTATGATGAGGTGCGGAAGCTCTTCATCAGGCTCTACCCTGGAAGTGAGTAG
CCTATGATTTTAGAGGCTCTGTTTACCCACTTCAACAGACTCTCCATTTCTGATGTACTTTTTTCTACCT
CTACAGGCTGGTGGGATAAGAACATGTATTATTAAGACCACCTCCCTTCCTATGTCTCTCAGCAGCACGT
TGGGGCACACTTGTTCATCTTCTGACCGTTTGCTGGGCTATTCCCCTGCAGTGCAGACATCGTCAAAATT
CAGACAAGAGGAAATTTTCATGCAGAAAGCTGTATGCAGGATGCTCACTGATGTTTTGCACTTTAAAACT
GAAATTCAACTCTTTATATAGGATTTTCTTTTCTATCTCCATCTCCTCATTAAAAAATACGTACATTTCG
AGGTAATGGTATAGGGAAGAATGTGTTTATGTGTATTTGAAACTCCTTGATGTTAATAGTCTTGTGTAAC
CCAGGCATCTACTGGGGCCTGCCTTAAGCTCTAGCTAGGATTGCTCAGAACTCCTTTCCACACCCTATTA
AAGGCCCCATGACCTCCCTAAGATTTCTGCAGATCCCCTGAGAAGGTATGTTTTCATGGTCTCCTTGCTC
GAAAAAGGCCAACTCACCCGAGGGTCTGCAGGAGATGGAAGTGGCGGCAGGTTTACATCACAGCAGCACG
CATGACCTCAGCTTTGACTCGTTTAACTCTGAGACGTCCTTCTTGAAGGCCCTTGCCACAGTTTCCCTGG
CCACGCCACCCCATCCCACCTCTGGTCATCTCCCCAGCCCTTTATGCCCCGTCGCCCTCCACCCCTACAT
CAGCTCCTCCAAAACTGAGCTCCCAGTTCATTTTGCATATCCTAACTCAAAATGCTCAGCTAATCCAAGG
GGACTTTCTTTACCAGGATTCAACCCTAGTAGAGAGCTGTTATGGTTTCAATAGTCATATTTATTTCTTG
TAAAACAGTTGCCAGGTGCTCTCCAGCAATAACGTTTTGTCAGTCATGTTTCATGTTTTAACTTAGGTGT
ATTCATGTGTGACACTTCCATGTTGACAGGCCCGGAAAGGCCTCATTTTTAACTAAAAGATGTTTTATAA
ACCCA

9.FOSL1
GTCGCCAAGTTCGGGACCGACGGGCCAAGGCGGCGCGTCTCGGGGGTGGAGCCTGGAGGTGACCGCGCCG
CTGCAACGCCCCCACCCCCCGCGGTCGCAGTGGTTCAGCCCGAGAACTTTTCATTCATAAAAAGAAAAGA
CTCCGCACGGCGCGGGTGAGTCAGAACCCAGCAGCCGTGTACCCCGCAGAGCCGCCAGCCCCGGGCATGT
TCCGAGACTTCGGGGAACCCGGCCCGAGCTCCGGGAACGGCGGCGGGTACGGCGGCCCCGCGCAGCCCCC
GGCCGCAGCGCAGGCAGCCCAGCAGGTGAGTGGGGCCCGACGCCGGTGGTCCCACGGGAGGACCGCGCGT
GGGAGGCCGGGGTCAACTCCCGCACGCTCCGGGACTGGAGCGGGGAACCGGAGTCGGGGCCGGGCTGGGG
GCTGGGGCGAGGATCCTGCCCCTCGCCGTCCGGGGCCAGTTGCCCCCACCGCGCAGCGGGCAGCAGAGAC
CCGCGAACTCCCCTTCTCCCAGCCGCCCCCTTCTCCCTCGCCGTCCGCGTCCGTCCCTCCGTCTCCGTGC
CCGCTTTCTCTCCTCCTGCCCACCTCTGACTTCTGCGTCCACCCTGCTTCAGAAGGGGCGTGGGCGCCTA
GGGTGGTCGCCTCGAAGGCTAGGAGGGTCTCTCCGCTTCGGGCTGAATTCCTGGGATCTGGAGTCTGGGC
TGGGGTGAGGGTCCCCACACGGGAGGGAGGCGGGATCCGTCGGGAGAGCAGCTGGGCCAGGGTGGGAGTC
CCGGCCCGGTCTGCGACCCTCCGCGTGTCCGTCCGTCTGTCTGTCCTTCGCCCCTCCGTCGCCAAGTCCC
TATCGTTTCTCGGCCTGGGGAGTCCAGGGGGGTCCGGGCAGTGGAACCTGCCAGGTCCCCGGAGACCGGC
CCTCGATCCCTTTGCCGAATGCGGCGAATAGAGACCTCGAGGTTCCGGGACGTGCGCGGGGTCAGGCTGC
GGGCGACTCTCGCGACCCCACTCTCAGCCCCTAACGGCGCCCGCTGCCCGCCGGGGGGCACCCGGGAGGC
TGCAGGTGCCCATTTCCTGTCGAGGGGCTGCGAGCACGTGTCGACAGGGGAGGGAAGGAGGGGCGTCCGT
TCCGCCGAGTCACGGCGGCCGAGTCACGGCGGCTGAGTCACCCGGGGCGTCCCTCCCTTCCTGGCCTGGA
GCGGCCCGGGCCCGGGAGTGGGAGATGCCGCCGGCGGTGCCTCGGACCCGGAACTGGGGTCACTGGGACG
CCGGGCCCGCAGCGCTTGGGCTCGGGCTACCGCTGTCGGGACTTGCCTGGGCTTGTGGGCGCTTCCCGGA
CGATTGGGCGCCCACACCCAGGGCCCAGCGGCAGAGCTAGAACCCACTTCTCCCAGAACACTGAGCCCCA
TCCCAACCCACTCCTCAGATAGCTGGCTGATAGAATGGGAACAGGGACGTTGTGCTGGGCGCTTGCTACA
TCATTTACCATATTTCACGGAATCGAAGACCTCATCGATTGAAAAAAAAACCCACTATAACTTTATGCCA
CTAATTTTCTTTCCTTCTCTTTCTTTTCTTTTTTTTTTTTTTTCTGAGACAGGGTCTCCCTCTGTTGCCC
AGACTATAGAGCAGTGGTGCAATCACAGCTCACTGCAGCCTCAGCCTCCTGGGCTCAAGCAATCCTACTG
AGATCCTAGCTGGGAAGCGACCTGGCCACAGGCACGCACCACCACACCCAACTAATTTTTTAATTTTTTT
GTAGAAATGAAGTCTCACTGTGTTGCCCGGTGTGACCTCAAACTCCTGAGCTCAAGTGATCCTTCTACCT
CAGCCTCCCAAAGTGCTGGGTATGAGCCACCATGCCTAGTCCACTAAAATTTTTTAAATTGCCAATTAAA
CTATGATTTCAGAGCTATTAAAGGGTACTTCTTAACATCAGTGAAATCCTGTAATCCTCACCTGTAACAA
TATTAAAAATGAGGAAACTGAGGCACATGGAGGTTAAATAACTTGCCCATGGTCACACAGCCAGTAAGTA
GCTGAGAGCTGAGATTAGAATTGGGACAGCCTGCCATGCCAGGTGGCTAAAGCCTGTCATCTCAACACTT
TGGGAGGCTGAGGTGGGTGGACTGCTTCAGCTCAGGAATTTGAGACCACCCTGGGCAACCTAGTGAGACC
CTGTCTCTACAAAAAAATTTAAAAAAAATTAGCCAGGCCGTGCGCGGTGCCTCATGCCTATAATCCCAGC
ACTGTGGGAGGCCAAGGCGGGTGGATCACCAGAGGTCAGGAGTTCAAGACCAGCCTGGCCAACATAGTGA
AACCCTGTCTCTACTAAAAATACAAAAATTAGCCGGGCACAGTTGTGGGCGCCTGTAGTCCCAGCTACTC
GGGAGGCTGAGGCAGGAGAATTGCTTGAATCCAGGAGGTGGAGGTTGCAGTGAGGCGAGATCGGGCTACT
GCACTCCAACCTGGGTGACAAAGCAAGACTGTGTCTCAAAAAAAAAAAAACAGAAAAGAAAAAAAAAATT
AGCCAAATGTGGTGGTGCACGTCGGTAGTCCCAGCTACTTGGGAGGCTGAGGTGGGAGGATTGCTTGAGC
CCGCAGGTCACTGCACTCCAACCTGGGTGAAAGAGTGAGACCCTGTCTCAAGAAAAAAAAAAAAAAAAGC
AATGGAATGGCCTGAACCCAGAGCAGTGACTCTTTCCTGCCTCAGCCCCTCTGCACTGGGCACCTGCCAC
TTACCAGACTGTCGCACACATTCTCTCACCTGATTCTCACAGCCTCCCCTTGAGCTGGGAGCTGTAATTA
TCCTCTTCGTGCAAACGGGTGCAGGAGTGGGTAAGAGCCCAGCTGCTGGGCTCATTGGCTCTGTGTCTGC
GGACAACTGTTCTCCCGTCTGAAAATGAAGATACTAGGCTGGGCGCTGTGGTTCACGCCTGTAATCCCAG
CACTTTGGGAGGCCGAGGCGGGTGGATCACCTGAGGTTGGGAGCTGGAGACCAGCCTGGCAAACATGGTG
AAACCCTGTCTCTACCACAAATACAAAAATTAGCCGGGCATGGTGGTGCACGCCTATAATCCCAGCTACT
CAGGAGGCTGGGGCAGGAGGATCACTCGAACCTGGGAGGCGCAGGTTGCAGTGAGCTGAGATCGTGCCAC
TACACTCCAGCCTGGGCAACAGAGTGAGACTCCATCTGAAAAAAAAAAAAGAAAAAAAAGAAAGAAAAGA
AAATGAAGATATTACTGTGCCAATGATATGAGTCAGTATTTGTAAAGTGGTTAGAACAGTTCCTGGCAGT
TTGTGCTTTATAAATGTTAGTTCTAATGGGGAAATGGGGGCACAGAGAGGTTATGTGACCTGCCCCAAAG
CCACACAGCTTATGAGCAGGGATTTGCCACCAGGTCAGTCTCTGACTGCCAAGCTGTGCTCTTTCTGTTC
CCAGAGCTAGCCTGTACATTGAAGGTAGACAGCAGTGTAGCCTCTGCCCAGTGGAAGCCCCTCAATCCAC
ACGGACCTCATCTGTGGCCTTCCATTTCTTATTCCTTAGAAGTTCCACCTGGTGCCAAGCATCAACACCA
TGAGTGGCAGTCAGGAGCTGCAGTGGATGGTACAGCCTCATTTCCTGGGGCCCAGCAGTTACCCCAGGCC
TCTGACCTACCCTCAGTACAGCCCCCCACAACCCCGGCCAGGAGTCATCCGGGCCCTGGGGCCGCCTCCA
GGGGTACGTCGAAGGCCTTGTGAACAGGTAAGGCACAGAGGCATTGCAGTGGTTCCGACCCCGCCCAGGA
GTGCTAGGGTGCAGAGAAGCTCCTGCCAGAAAGGAGAGCACAGGCTTAGGAGGGGGTAAGGTAGGCTACA
GGTGACTACTGCCCAAGGCTGAAAGTGATAGGAGCCCCACGGGAGGCCCAGAGGGTACAACAGTCACTTC
CAGATCAGGGAAAGCTTCCTGGAAAAGGTGGCATATTAGCCTAGAAGGATGGGTAGGACTGGCAGAGGCA
GAGAGGAAGGAAAGGACATTCCAGGTAGCGGGGGTGGCAGGAGCAAGGATGGAGGCGGAGGCAAGAACAT
GTAAGGTGCGCACACGGAATGGTGAGGGGGTCTCCACCTGCTGACATGCATAGAGGGGGCGCTTATGTTG
TCTGGGAGAGAACAGGAACAAGAGGGTTCCCTTCAGCTACTCCCTCAGTCTCAGTTTCCCTGTCTCATTT
AATCCTCACAAAATCTCTCTGGGGAATGTACTCTGGTTTTCCCCATCTTCCACCAAAGAAATGAAGGCAC
AGAAGGGTAGTCACTTGCCCAAGATCACACAAGTAGTGAGTAATGACACAGGACTGGCCTTGGCCCCAGG
TCTATACAACTCTAAAGTCAGATCCTAACCACCAAACCAGGGCCAGGTGCAGTAGCTCATGCCTGTAATC
CCAGCACTTTGAGAGACCTAGGCAGGAGGATCACTTGAGGCCAGGAGTTCAAGACTAGGTTGGGCAACAT
AGAGAGACCCTGTCTCTACCGAAAAAACAAAATAAAATAAAACCCCCAAAACTAATCACCAAGCCACGCT
GTCTCACTGGAAGCTAACAGAAGGCTCAAAGTAGAGGGAACTGACAATTCTTGGCTCCCCAAAGCCCTTA
CCAAAATAAGTGAGTAAGAGATGGCGAGTCTTTAAAGGAGTGGCTCATCTTTCCTCTCCCTGGGGCATTT
TGGTGTGGGAGACTACAGGGGATGAGGTTAAAAAGCTTGGTCGGCAGGTAGAGGATGGGGAGAGAGGTTA
GGGCCCTGGGAAAGGTGAGAGATCAGCCAGAGACAGGTTTCCCAGAACAGAATGTCTGGCCTTTGTGGTG
AGGAGGGACTGTGGTATGAGCCGCAGAAGCGGGCCAGGGGTAAACCCTCCTGTGCGTCCTTCCTTCAGCC
TGGTCCTGAGGGTGACCCTTTGATCCTGGGTTCTCCAGGTAGGGCTGTGAGCTGTGAGTTGGATCCTTTT
GGTGAAATGGTCTCTCTCATCTGGCCTGTCACTCAATGTGGAATAGAGTGAGTGAGTTCTATGGGTTCTA
AGTCCTGCTCTGGAACCATAAGTAAGTTATCCTCTCTGGGCTTCAGTTTTTCATGGAAAGTTGCGTTAAG
AATCTAGTTTAAGGCCAGGCATGGTGGCTCACGCCTGTAATCCCAGCACTTTGGGAGGCCAAGGAAGGTG
GATCATGAGGTCAGGAGATCGAGACCATCCTGGCTAACATGATGAAACCGTGTCTCTACTAAAAAATACA
AAAAATTAGCTGGGCGTGGTGGAAGGCACCTGTAGTCGCAGCTACTCGGGAGGCTGAGGCAGGAGAATGG
CGTGAACCCCGGAGGCGGAGCTTGCAGTGAGCCGAGATGGCACCACTGCACTCCAGCCTGGGCAACAGAG
TGAGACTCCGTCTCAAAAAAAAAAAAAAAAAAGAATCTATGTTTTTTTAAAAAAGAGGCCAGCTGTGGTG
ACTCCCCCTGGTAATCCAAACATTCTAGGAGGCCAGTGCAGGAGGATCCCTTGAGCCCATGAGTTCCAGA
CCAGCCTGGGCAACACAGTGAGACCCCGTCACTACACAAAAAAAAAAAAGAAAAAAAAAGGCCGAGCACA
GTGGCTCATGCCTGTAATCCCAGCACTTTGGGAGGCTGAGGAGGGTGGATCACCTGAGGTTAAGAGTTCA
AGACCAGCCTGGCCAACATGGTGAAACCTCGTCTCTACTAAAAATACAAAAATTAGCCAGGTGTGGTGGT
ACATGCCTGTAATCCCAGCTACTTGGGAGGCTGAGGCACGAGAATCACTTGAACCCAGTAGGTGGAGGTT
GCAGTGAGCCAAGATTGGGCCAATGCACTCCAGCCTGGGAAAGAGTGAGACTCTGTCTAAAAAAAATAAA
ATAAAATAAAATAAAATCTTTGCATGTTCTCAGTGAAAAACAAGAATCTACGTAAAGTACTTGGCTGGCA
CATAGTAGTTTTCCAATAAATTGCAACTTAATCAGCAGCACTCATTAGCCCCTCCTAGTGCTTACAGCTC
ATGGAAGAGGAGACTTGGTTGTCCACAGATCCAGAAGGATGAGGGTCCTGCAAAGAGGGTGCTGAGAAGG
AAAGGTCACTTCTGGCTGGGGAATAAGACGGCTTCCTGGAGGCAGGAGCATCTTAGTTGAGTCCTGGGAG
ATGAGGAGGGTTAGGGTTTGCGGAGGGGGAGGGCATTATGGGAGAGGAATGTGCACTAAAGCTAGGTGCG
AGGAGGAAATTTTACCAATCAAAGCAGACAGCGCCTCAGTGCAGGGAACTGGTTGGGTGCAGTGATCCCT
AAATCACCGGCTGAGGGGGCCCTGCCATGACCTCTGCCAGGGTCCTACCACTGGGCCACCATGAGGGGCG
AGTTCCAGGCAGCCAGTAGCCCAGGGTCCTCCTCACTGCGGGTCTCACCCCCAGATCAGCCCGGAGGAAG
AGGAGCGCCGCCGAGTAAGGCGCGAGCGGAACAAGCTGGCTGCGGCCAAGTGCAGGAACCGGAGGAAGGA
ACTGACCGACTTCCTGCAGGCGGTGAGCACCAGCCCTGGTCCACCGAGCTCAGAGGGACCCTGTCTCCCA
GAGCCCCCAGAGCCCCAGTATATGTAGCCCCCTCCTCACCATCCTAGCTCCTTGTCTGAGGGGCAGTCCT
TCTGGGAAAATGATGAGGAAAAATTGATTAGAAACTGGCTGCAGCATGTCTCACTCACAGCAGAGCTGAA
GCTCAGCCAGCAATCTCCTTTTTTTTTTGAGACAGAGTCTCGCTCTGTCACCCAGGCTGGAGTGCAGTGA
TGAGATCTCGGCTCATGGCTCACTGTGACATCTGTCTCCCAGGCTCCAGCAATTCTTATGCCTCAGCCTG
CTGAGTACCTGGGGCTACAGGCGCCTGCCTCCCTACCCGACTAATTTTTGTATTTTTAGTAGAGACGGGG
TTTCGCCAAGTTAGCCAGGCTGGTCTCAAACTCCTGGTCTCAAGTGATCCGCCCGCCTCAGCCTCCCAAA
GTGCTGGGATTACAGGCCGGAGTCACTGCCTGGTGCCAGCAATCTCCTAAAACGTCTGGGCCTGATGGGA
GTTGTGCCCATTTTCTCCCAGGGGCTTATGGGAGTTGTAGTCCAGACTTGCTGGGGACTCTCCACTGCCC
CCCCTCTCCCCCCGCCCAACCCCAGCTCCTCAGAACCCTGAGTCCAAACGTCTGCGGCTCTGGGGTATTC
AGCCCTCACCTTTCTGACTCCTCTCCTGATCTTCTACAGGAGACTGACAAACTGGAAGATGAGAAATCTG
GGCTGCAGCGAGAGATTGAGGAGCTGCAGAAGCAGAAGGAGCGCCTAGAGCTGGTGCTGGAAGCCCACCG
ACCCATCTGCAAAATCCCGGAAGGAGCCAAGGAGGGGGACACAGGCAGTACCAGTGGCACCAGCAGCCCA
CCAGCCCCCTGCCGCCCTGTACCTTGTATCTCCCTTTCCCCAGGGCCTGTGCTTGAACCTGAGGCACTGC
ACACCCCCACACTCATGACCACACCCTCCCTAACTCCTTTCACCCCCAGCCTGGTCTTCACCTACCCCAG
CACTCCTGAGCCTTGTGCCTCAGCTCATCGCAAGAGTAGCAGCAGCAGCGGAGACCCATCCTCTGACCCC
CTTGGCTCTCCAACCCTCCTCGCTTTGTGAGGCGCCTGAGCCCTACTCCCTGCAGATGCCACCCTAGCCA
ATGTCTCCTCCCCTTCCCCCACCGGTCCAGCTGGCCTGGACAGTATCCCACATCCAACTCCAGCAACTTC
TTCTCCATCCCTCTAATGAGACTGACCATATTGTGCTTCACAGTAGAGCCAGCTTGGGGCCACCAAAGCT
GCCCACTGTTTCTCTTGAGCTGGCCTCTCTAGCACAATTTGCACTAAATCAGAGACAAAATATTTCCCAT
TTGTGCCAGAGGAATCCTGGCAGCCCAGAGACTTTGTAGATCCTTAGAGGTCCTCTGGAGCCCTAACCCC
TTCCAGATCACTGCCACACTCTCCATCACCCTCTTCCTGTGATCCACCCAACCCTATCTCCTGACAGAAG
GTGCCACTTTACCCACCTAGAACACTAACTCACCAGCCCCACTGCCAGCAGCAGCAGGTGATTGGACCAG
GCCATTCTGCCGCCCCCTCCTGAACCGCACAGCTCAGGAGGCGCCCTTGGCTTCTGTGATGAGCTGATCT
GCGGATCTCAGCTTTGAGAAGCCTTCAGCTCCAGGGAATCCAAGCCTCCACAGCGAGGGCAGCTGCTATT
TATTTTCCTAAAGAGAGTATTTTTATACAAACCTACCAAAATGGAATAAAAGGCTTGAAGCTGTGGCCTG
AGTGCCTCACTGGACCCAGAGGCCAATGGGAGAGTATTTGGAGCCCTAGGTCCCAGCCTTAGCTCTACAG
ACTCACTGCATGACCTTGGACAAATTCTTTGATATTTTTGGACTTTGTCTTATCTGACAAGTGGGGCTAC
ATCCGCTCGGCCTCATCTCCGGGACTG

10.HYAL4
GGACTGCCAGCATGCTGTCACCTCTCAATGTAAGATTTGAGTTCCTTACCATGACATGTAAGGCCCTTTA
ATATCTCTTCCTTCCAGCAGCTTCAGCCTCATCCTCTGGTAGCTGCTCCTCCCACCTCCAACCCCTCACT
CAAACTTTACACTCTGTCAGTACTTGTAGTTCCCTGAACAGGCCACGCTTTTCTCACACTTTATTCCCTC
TCCTTGGAATGTCTTCTCTCCTGTTTCCCCCAGTGTGTCTCTCAGGCAAGCTTTCCTTCAATAAATTAGT
TTGTTGTTGTTTTTTGAGACAGTTTCACTCCAATGCCCAGGCTGGAATGCAATGGCAAGATCATGGCTCA
TGCAGCCTTGAACTCCTTGGGCTCAGGTGATGTTCCTACCTCAGGCTACTGAGTAGCTGGGACTACAGGA
GCGCATCACCACGCCTGACTAATTATTTGTAGAGAGAGGACCTCACTGTGTTGCCCAGGCTGGTCTTGCA
CCCCCAGGCTCAAGCAATCCTCCCACTTGAGCCTCCCAGTGCTGGGATTTTAGGGGTGAGCCATCGTGCC
CAGCCTCCTTCAATATTTATGTTGGGTGTTTACCACCTCAAGAAGCCTTCTCTGAATTTCCCGGGTGAGT
TGTCCCTTGTTCCTCTGTGCCCACATTGCAACTTGCATCTAATCCCCTCACAGCTTAAAATGAATTGAAC
TTATTTGTACTTATCTGTCCCCTCATTTGACTCTAAGGAGATGGATCCTGACATTTACAATTACATGTCC
CCGAATATGTATGTTTTTCATGAAGATGATCCTCCACTGCCTAGCACAGAGTCTAGGGATCTCAGTAAGA
ATTTGTTGACTAATGATTAAAGCATATAGTAGGGAGAAGGGAGGAAAGAAAGGAATGGAGTGAGTGACGA
AGGGAAGATGCTTGGGAGTTTTAAGAAACTTTCCTTGTAGCTCTCTATCTCTTTTTCTGCTAAATAATCT
TGGATCTCCCAATGCTAAATATTTTATTTTAATCATGGCTGAAACTTCTGTTCTCACCTGTTTGGATATA
AATGCCAAAGTCATCCTCTGTAGCCAGGTAAGTGCCTTGAAAATTCTCCCACCTTCATTGGAAGATCTTT
TGCCAGCTACCAGCTTCCACTCCAGTTTTAGTTCTTTTTTATGGACACTCTTGATCCATAACAATCTGAT
AAGAAAAGAAAACAAAATTTTCTTTTGAAAGTGACAGTGATGCTTAATGATAGAAATATATTCAACCAAA
GTGTCAGATTGCCCAGCAATAACATATTATAATTAAATAGTCTGTCTAAAGATATTTCTATTACAAAAAA
ATGCAACATTAAGTACGTAACAGCTACTTATTTTGGACATTTTGTTCATCAGTCAGAATATGTGTTAATT
TTTAATTAATAAAAATCAATTTCTCAAAGAAAAATATATTTCTGGAAGTTTTTGCATTTTAACTCTTTTG
AGTTAACAAAGCTATCAGTGATAAATAAAAAAAATTGTCACTCTGAGGGTGAAGAAAGATGAAAAGATGA
TAACAGAGATGCTTTGTCTGTATAGAAAAATGTTGTTCTCTAAGCAAGTTTCTAAGAAGGGTTAGGGAAG
AGTTTTTGTGTCAGTGTAGGTAAGGAGAAAAATAGCATACAATTAACTATACATTAGGGATTTTTGCAAG
TCAAGAGTTTAAAATGTAATCTTTAATTAGGTAGAGAAATCCCCACTCTTCAGTGTATTAGGTATCTCAG
TTCTATGGGAAATGTGGTATGAAAGGGAATTTAAGGTCTGTTACTCTAATAATCTGACCTTAATTCCCTT
CTTAGTTTTCATAAACTTTTCAGAAGTAAAATCTGCTAATGAATAGTTTGTATTTTCAAAATTAATGCAA
TAGAAGGCAAATATTTATGCAATAAAAGAAAAAATAACTTTTAAATATTTATTTTATCAGAAATTAAAAC
TTAAAGGAACATCTGCTTTTGTAGTCTGCCTTTCTGTAATCAGCATTTCAACTAATCTACTACCAACACA
GTGCATCTCTTTATCTTAGTCTTCATATTTATTAAACCAAGGCTATGACTGAAACTACTTTATACCCCAA
AATAGCAAACAATATACTCTTCCTGCTTCCTTAGTAAGAGAAACCATTGCCCCAAGGACATTTATTCCCT
GGATATGTTTATTCTCTGGATGTGTTCTATCACTCTCTCATGTGAGATTAGGTTTCATTTATTATTGTTT
TACTCTTCCTTAAGCTATTTGAATTTCCTCTCCGAAATATGCTTTAGAAAGCCTAACTTCATATCTTTCT
CTCGTTTATCTCTTGCTGTCGTTCCATTATGTTACTTGTTCTTTTCTTCAAAAACTATTCTTGATTTCCC
ACTTTCCCATTCCTATTCCTATAATTCCTAATAGAAAAGGCCTACTACACTTGGATTTCTAACAATGTAC
ATTCTGTACTGAGGGACATTACGCTGGCATCTTACCTATTATGAAAGGTTCCTAATTGTAATTGCTACAG
AATTCTTTGAATTACCAAAAGCCTTTTACTTTTTCTCATTAATAATAGTTGTCTTTTGTTCTCTTGATTT
TCAAAGCATATGAATCCATTAGCAATATATAGCACCAATATTCTAAAGCCACCTCAGATAGCTAATTGTT
TGCTATTCAGCTACTTTCAAAACCCAGTAAGAGATGTGGGGTTTACGAGTTTTCAATGTAAATGCTCATT
GAAACCCCCGGGTAACCTAAGCTTATTTTTTTCTTTTCGTTAAATTAGATCCCTGAAAGGCTGCATGGTT
GTGCCATATTAACTTAAATTTTATAGAACCAGTTGTACTAAAGTATATTTTTAAAACTGTTGACTTAATG
GAAGATTTTATAAGAAAAAACATTAAAAATTTCCTTTTATATTGATGGTTTTATTTGATTATAAAACTAT
TGCTGAGGATATTCTTCTTAAGTAATAAAGGTTAACAGTCTTCATATAAGTACTAAATGAGAAATTTGTT
TTGGAATTTGCCTGCAGAGAATAAATGGGTTTTCCAGAAATATTGACATAATTTTTGTTTTCTGATGATA
GTTATAAAATAACATATTTCTCCCCATTTCCTGCCCCAACCCTGACTGCTAGGTTACTCAAAGCAAAACG
TGATATACAATCACATTAACTATGTCAATGCTTTTAAAATTTTGGACCCTTGCATGATACCTTCATGATG
TTTGCCATATCCTTATATTTCCAGAAGAATAATTTATAATCTAATTTTAATCAAATCATGTTTTTACTTT
AGCAAATGTGTCTTATAAGAACATTTGGTTATGATGTGCAGCTATGTATTTAATTCACATTGAAATAGTA
TTAAACTATCAAATAAAAAATTATATATGTTTAAAATCATCTTACTATCAGTAGTACACATATATTAGAA
AACATTAAATTATGTTAACTTTTAGGATTGGCTTATTTTGTCCTCATATATTTGGTTCTGATTTTTCTAT
TTAATAACTTTATCGTATATGCCTCTCATTGCCTCAAAATATCTTTGCTAAAAGAGACTTTTGGCTGCAG
GTGGCAACAATTTAAGTGTAGTAGCTTATGTTTTATTATTGTTGTTGTTTGTTTTGTTTTGTTTGGTGAA
CTGGATCTATCTGTTCTAATAATGAAAAAGTCCAAGATAGACCTCTTCAGGCTTAGCTGGATCCAGGGCT
CAATGACATCAGTAGGTCTCAGTCTTTTATTCTTCATCTTTCAGCTTTATCCTATGAAGCCACTTTTGGA
CAGACTCCATGTGCTGGCTCCCTGCAGCTCCAGGACATATCACCAACAAGCTTAGCAATAATTTCAGGAA
AAACAAACAAGCAAAACAGGACAAAACAAATAAAAAAAACTCTTGTCTTTTCTACAAAGAGCAAAAAAGT
CTTAGGTCTGGCTCTCATTGTCCTGACCAGAGTCATGTCCCCATTACTGAACCAATCACCGTGGCATGAC
ATTGAGTTAGGTTGATACAGCTTGAATCATGCACCTATAAGAGATGGGTCAGTTCCACCCACACACATAT
ATTAATAGTAGAGTGGATAGTCCTCTAAAGGAAAAGAGAGGTTTGTTTACCAGTGGTAGGGAAAATGAAT
GCCAGATACTAAAAAACATCAGGTATGCATCACAAAGTAGGGTTGCCAGATTTAGAGGGGAAATAAAAAG
CAGGACACCTGAGGACATTTACAATTCAAATAAACAATGAATAACTTTCAGTATAATTATGTCCCATGCA
ACCTTTGGGACTGCTTACGCTAAAAAAGTATTTGTTATTTATCTGAAATTCAAATTTAAGTGGGTATTCT
GTATTTTATCTGGCAACCCTACCACAAAGGTATGTGAATAAATTTAATTTTTAAAAAATGTAAGATTAAG
ATTAACTTTAAAAGAATAGGAAAATAAGTAATCTCATATTAGGCAGCCACTTCATCCATCCAGAATCATA
GGTGCTATAAACATAACTACAGTACTACATAACCTCAGTAAAAATAAATAACATTTACAATCAAATTGCC
ATTATTAAAATAAAAACCAAACAATTCGATCTCAATAATGTAAGCAACCTGTTCTCACTTTATTTACATG
GGTTTGGTTGATATAATTTAAGTATCTATATTTTGTACTTTCTGGTTTGTTTATCTGGTAAAGACCTATC
TTATTAGGATATTTCCACTTGTTTAGCACTCCTGAAAAGTGAAACTATAGGGCATTTTGATTACATTTAT
TGGGCAATGGCTACTACAATATTGCCTCGATTCATCCTCAGACTCAGAGACTCGGGATGTTTTTTGCTTA
TGATCATCTGATAGACTTGTATAAGGTAGGCCGATTCATCAGTCAGTGTACACTGTACATCTGCACCAAC
CTTATGGCAGCACTTCAGCTACCATTTGAGGAGGTACATCTCCTGTTGCATGTAATCTTGGTAGTATTGT
CAGTCCAGTGTCCTGCAATCTTTGACCAGGTGAACATGTGACACAACTCAGGCCAGGCAAACAATTTCTC
CCTGAATTTTGAGTTTCAAGAGGAATTACTTTGGAGCCAAGAAAAGGAGCTGGTTCATTCTGATCAGCTA
GCTGAGGAGATTGTCCATTGGTTACTTTTTTTTGCTATGATTCCAGGCAAATGATGTTGCCCCTGTTTCT
GTCCTAAGATTTGTATGAGCCTTTTAATAATTTCCTTTTTGTATGCCACAGTCTGTTTCTGTTTTCAGAG
ACCCATGAGCATTTCTAAGTAAAGGTAACATTATTTTGACATTTTAAATTGTATTTCTCATGTCAGCTTA
TAAATTCAACGTAAGAATCTACCAATACTGAAGTAGAATTTTAATGATATCATCACAGGGAGAGAAACAC
AAGTGAGTTCATTACCTATGTATGTTTAGTCTTCTTTTTTTTCCTAAGTAGAATTATGGGTTCAAGCAAG
AGGATCTATCTTAATTTACCTTTCTAATTGTGTCAAGTACATGTTCAAGACACAACGTAAGGCTCTTGGG
AAGATGTAAAGATTAAAAAGCATAGTTTTGGATTTCAATGAGTTAATAAAGAAGGTTGGATTCCGTAGGA
AGCCAACTTTGGGATGGAGTTTAGCAGTTAGGCTGTGTATAGGAGTGTTTATGGGACCTGTACCTGTTAG
AGAGAGGGGAAGGAGGAAGCAGGAGTAGGCAGAAGGAAAAGTTAAATTTGGAGCAGACCCAGCAACAGTT
TTGCTGATCCAAGGAAAACCTCTGGGGTTAGAATGGCCCTTCAGAGTATTCCTGACATTGTGTGAATTAG
TCATTGTGTATGAGCTGCCAAGAAAGGGGCATGACCTTGACTGAGGTGGCTCTCTGCAATTGGAGCAATA
CCGAAAAGGCTGGCAGCTGATGGCTTCTGCCAACAGCCCTTCCAGCATGGGGGAAACAAGTCCTCCTGAA
GGAGGATCTTGGTGATGCATCACAGTGTCCACTACAATTCACCGTCAAGTGTAAGAGACTACACAATGCA
AACATCGGTCTGCTCTATAGTTTAAACAGTCCTTTTGTAAATAACCTCATAGAGTAATAATAGCTGCCTC
AAATCTGTAAGTGAAAGAGACTTGAAAAAAAAAAAAAAACACCGTTAAACAAAAAGTTGACCACTTACTA
ATCCTGGGTAAAATGTGATATGAGGACTCGTGGATTTCACAGACCAGTGAAATTTCTCTCAGCAACTGAA
ATAACAAACGTGTGGTTATCAGCTTTTATTTTCGCCAAGTAAAGTTTTTTTTTTTAAACAATATTTAAAA
AGAGAGGATATTTTAATAATAAAAGGCTGGGCATGATATCAGAATAAAGTTTAAACTAAATAAATATTCC
TTTATAAAACGTTCACCTACATTGTTCATTTCATCATGGACAGGAGAAAAGTTTGTCACTGATGGTTTGT
CTGTGAACTGACATTTGGAAATCATAACCATAAGTGGGCTATAAAAAAAAAATCCCCTTTGGGAGGCCGA
GACAGGCGGATCACGAGGATAGAGACCATCCTGGCTAACACCGTGAAATCCCGTCTCTACTAAAAATACA
AAAAGTTAGCTGGGTGTGGTGACGGGCGCCTGTAGTCCCAGCTGCTTGGGAGGCTGAGGCAGGAGAATGG
CGTGAACCCGGGAGGCGGAGCTTGCAGTGAGCAGAGATCGCGCCACTGCACTCAAGCCTGGGCGGCAGAG
CGAGACTCCATCTAAAAAAAAAAAAAAAAAATCCTGCCGTGGAAGTTCCAGGGAAGACCTGGGAGAAAAA
GTAACATTAAAGTTGGAAAGATAGGTAACAAGATGAGTCAGGGTGGAGGTTTCTAGCTGAGTGGACAGTG
TGAACAAAGGCTCAGAGATGGGGAAGAGCAGGGCGTAATCACACAATGAAGTGTAGTAATTCTGCTCAGG
GGAGCATTAGTCATGGAGAGGAGTGTTGAGAAATGAAACTAGAGTACGTTGGGGTCAGATTATTCAGCAG
ACAATAGGAAGTAGTAGAGATTTTGGGGCAAAGAATTTACATGATCCGAGTTGTGCTTTAAGAAAAGTAA
TTTATCAAAAAAAAAAGGTTTTATATATGACATATGCTTAAAATGGATTACATGGCAGAGATTCTGTGTC
TTATTATGAAGCAATTATAGTCCGTGAAAGGCAAAAAGAAGATATGAATTAGAGATGGGGTACTGAGAAT
AAGAAGGAGGAAATGAATGTAAATACGGTAGGAATAGAACCAGAGCTTGGTAATTTATTGGAGGGCTTCA
GGAGACAGAAGAGAAAAAATAATGGTAGTTTCATTAACAGAAAAAGAGGGTGAGGAAGAGATAGGTTTTA
GAAGAAGATAAAAAGTCCAGTTAGTTCTAAGCATCCTAACTTTAAATAATCTACCCTGGGAAGAGCAGGC
TGAAGAGAAGATCTATTTCTAAAAATATGTTTCCTTTCCTGATATAATATCATGGATAGTTGAGCTTCAA
CTGACAAATAAATAAAGGCAGTCCTCATCTTGCTTGGTACGATGTTAACTGAATCTCATATTTATTGAAA
TTATTTCCTCACTATTCACTGATTCCAAATCTCAGTCAACATGGTATCATGCAAAATGAGGGATACAGAT
TTCAAAAACTACATGTACGTGTTGCTGTATCTTAGTACTAATGATATTTCAGACTGCATAATTCTTTGTT
GTGGGGCTGTCTGTGCGTTGGATGTTTAGCAACCTCTCTAGCTTCTACCCACTAGATGCCAGTAGCATCT
AGTATCTGATTTCAGTTACCCAGCTTGTTATTCTCTTCAGCTCATCATTCACATACATTGGCAACCTTAT
ATATTTTTTCCATAGTGTTTCATCTCACTAATATCTTGTTGCAATTTAAAACCTTTTAGTTGTTATGATA
TTTTGGCATTTTTGTTATGGGTAGTTTGTACATAATACCAATTACTTGACTTATTGGTTAGTGTGTGAAC
TTCACTGGCCACAGGGTGCCTAGGTTAAACATTATTTCTGAGAGTGTCTGTGAGGGTGTTTCTGGATGAG
ATTAGCGTTTGTTTTCTTTGCTTGTTTTTTGTTTGTTTGGTTTGAGGTTTTTTTTTTTTTTTTTAACTTA
CCCATCCATGTAGAGATTAGCATTTGAACTAATGGACTCAGTAAAGTACATTGCCCAAGATGGAGGGCAT
CATATAAACTGTTGCGGGTCTGAGTAGAACAAAAGGGAAAGGGAAGAGAAATTAACCACTTTTGCTTCCT
GCCTGTCTGTTTGAGCTGGGACACATCACCTTGTCTTCTCCAGCCCTCAGACTGGGATTTACACTATCAG
CTCCCCTGGGTCTCAGGCCTTTGAACTCAGACTGACTGACATCGGCTTTCCTGAGTCTCCAGCTTGCAGA
TGGCAGATCATGGGACTTCTCAGCCTCCATAATCATGTGAGCCAATTCCTCATAATAAATCTCCTTTTTT
ATATATAAAAAGGTGGAGACCCAGGAAGTTCAAAGCTCCAATATGTTTATATATTTCCTACTGGTTTTGT
TTCTCTGGAGAACCTTGACTTATATACTTGGATTTGGATAGAAGTCACTAAGGCTGGAAGCAGAGTGATT
GGTGGATAGATTCCCTGGGCAACCGCAACATCCCGTCGTGGTTCAGGCAATAGTGGGCATCTCAATAGGT
GGCAAGAGCATAATCATAATACCCATATACCTGAGACATGTGACACTCTGGCATCTAGACAAGTGACACA
TGGGACTTGTCATCTGAGAGGCTTGTGCACAAATAACAGGATTTCCAACCATTGAAAACAATGTTTCTGT
TACAAAATTTCAAACGTGGAGACTAAAGTTAAAATAGACAAAAGGGTGCTTCATCTTAGTGGTAGCAATG
AGTAAGTAGGCAAAAAACTGAGACCGAAACTAGGAATTAGGGACAAAGCAGCAATCCAATTATCTGATGC
ATGTGGTGTAGAAATTGTGACTTGTGGAACAGTAAATGAAACCTGTGGAAAGTGAAGCATCTTCGAAATG
GAATTATAGAAAATTGTCTTAAAGCCAAGCTCTTCCTGATGAAAGCTGCTTCTGTGCCTTTTGCCTCAAG
TCAGAAGGAAGTGGGGTGGGGCTGAAAGATCAAAAGCTGCAGAGGGCCATCCACCAAGTGAGGGACAAGG
ACACTGTTAGCAGATGTTACAGTTAAAAAACGAAATCTGATGTCAGACCAGACTACACCCATGAAAAAGA
ACTGATAGTGCCAGCTATTCATGGCACACCGCATTGTCTCTCCTAAGATTCAGTGGTGGTCTTGATTTGT
TTTCTTTTTCTTTTTTTCTTATGTCATTGGAACTTGTATTCCATAAGAATATTTTTCTGATGGTTTAAGT
CTAATCTTGCCCATGAAAGCTACTGGAAGTCTTTGCTTTTTCCTGATTCTTATTCGCACTTCGTTTTTGC
TTCTTTATATTTTATAGTTAATTAAGGAGTTTTCGCTGTTAATGCAACAAATAGTCCAGGTGCTCTTCTT
GTATGAGTTCCTGTTTGTGCTCTTATATGGGAAAAAACATATAAACTGTGGTTTATCAGATTTGACCTAT
TTCTACATTTTAAAAAAGTAAATATTTACTGTTTCATTTATTTAATACTTATCTATTTATGAATAATAAG
TATTCTTTGTTATTTTCCTTAATTATTTCCTCTTTTCTATGGAAGAGTAAGATAAGAATAAATTAATTGC
TACCTGAAATTACATTATTGGTTTTAAAATTTCATATTAATTTATACTAGCTCAATTTGTACTAGTTCAA
ACAGGAATAACTACCGGGTACTTACATACTTTAGGGATAGATTTTATCTCACAGAATGTTTTTACATAAT
GTATATTTTTTTACATGGTATTAGCTGTTAACAATTCAATTTTACCTTGGGGTGTGTGCATGTGTGCATG
CGCATATACGTTTGTGTGCATTTTCTTTACAGGAACCAACTCATTGAGTCAGACCTTTACTGTTTGCTTA
ATTAAATTCCTCAAGCTCATGATTCAGAATTCAAACAATATCTCAATCTAGATGGGAATTTTTAATTTTT
CAGATTGAACTTTCTTCTTCTTAGGCAATGCTCATTCTTTGTTTTCACCTCTCCCTCAAATTTCCTGCTT
CTTAATGAATTTAATTAGTCAGTCAGTCAATAATTCCATATTCATCCATCCATTCATCAAACATTTGTTT
TACACTCTGTTATGCATGGCAGTCTGCTAGGCAGTGGGGGGTCAAGGGTGAGTGAGACATGGTCTCGCAT
GTTTAATTTAATTGTATTTTATTTTTTATTTTTGTTTTTTCAGAGGTAGAATCTTGTTCTGTTGCCCATG
CTGTAGTGCAGTGGCTTGATCATAAGCTCACTGCAGCTTCAAACTCCTAGGTTCAACTCCTGGGTTCAAG
TGATCCTCCTACCCCAGCCTCCCAATTAGCTGAGACTATAGGTATATATGACCATGCCCAGTTAATTTTT
TAAAAACTTTCTAGAGACATGGGGTTTTGCTATGTTGCCCAGGCTGGTCTTAAACTCCTGGCTTCAAGCA
ATCCTCCCACCTCGGCCTCCCAAAGTGCTGGGATTATAGGCGTGAGCCACCACCATGCCTGGTCACATGC
TTAATTCTTGCTCCTATGTTTTGCTCACTGGGTGTGGTATGCTCCTTTGCCTTGATCTTCAATTTGTCAC
AAAATCTTGTCAATTTTCCTTTTTTTTTTTCCTGTGAAATCTGTCCTTTGCTGTTCTTTGCAGCCTCTGT
TACCATCCTAGACCAGATATCTACTATAATTGGGATAGCGGCAACTGCTTATTAATGGATCTCTCTTTTT
CCCCTAATTCATGGTCAGTGCTGCAGTCATAGGATCTCCTTGAAATGCAAAGCAGACTTTGTCTCAAGCC
ACTCAAAAACCCTTCAGTATTTTTTCATTTCCATTACGATAAAGTCCAGATTCCTAACATTCCTCAAGGC
TTTTTCTGATCCGGCTCACATAGATCTCACCTGCCTATTCAGTTCCTTGAACATGTGTTCTCTCACCTCT
GGGTCTTTGGAGGCACTTTCCCTTCTGACTCTTTATGTCGATATACTTTATCTCTCACCTTCTTTGCCAT
GCTTTTCCTAGCTAATTCCAACCAAATTTAAGTCTCAGTTTTGCACTCACTACTTCCAGGATGCTTTCTC
TGGGTTAGGTATCTCTTCTATGTGTACCTTTACCACAGACAGTACTAAAATTGCTTATTTTCTTGTTCTA
TGTCCCTCTACAAGAAACTTAAGAGCAGGGAAAATATCGTTTCCACTCTGGATACCTGGAGTCTAGCTTA
GTGCTTGTTGCATTGTAGGTGCTAAGTAAGCACTTGATTGAATGAGACAACTCATGAAATGTTTTAAGAG
AATACTTGCACATCTTTTAAAAATGCCTTGAGAGGCCAGGCATGGTGGCTCACGCCTGTAATCCTGGCAC
TTTGGGTGGTCAAAGCAGGAGGATTGCTTGAGGCCAGAAGTTTGAGACCAGCCTGGGCAACATTGCAAGA
CCTCATCTCTACAAAAAGTTTAAAAATTAGGCATGGTGGCACATGCCTATAGTACTAGCTACTCAAGAGG
CTGAGGCGAGAGGATTGCTTGAACCTAGGAGTTTGAGGCTGCAATGAGCTGTGATTACGCCATGGCACTC
CATACTGGGAGACAGAGCCAGATCCTGTCTCTTTAAAAAAGAAAAAAAAATGAAAGAAAAAAAGTGCCAT
GAGAGTTCCTATTTTATATTCCATACTAAAGCTATATATATTGAATATCAGAAACAACTTGTTGTTAGTC
TTCAACCACATCTGGAATAAGACAAAAACTACAGCAAAGTCACTCTGCTTTGTACCATGTATAAAATGCT
GAGTGCAGTCCACTTGTGACAAGGACTTGATGGACTTGATGTAGCCTTCTTCATTCTAATCTCTGATTTT
GGTTTTATCTTTATTTTTCCTCCATCTTTAGATGTCATCTTTAGATGTCTTTAGATGTCATCTTTCCTGT
CATCTTTAGATGACAGACCAAAAGAGTTCCCTACTTTTTTTTGATCATTCTCCAGATGAATCTTTAAAAT
GACACACTACCCTAGGCAACTGGTGTAACAGGAAGCCCCCTAAACCAGAACTTGGAAGACCTGCAGCTAT
CTGGAAATATAGAGCAGACCACGTGTGTTTCAAGTTTGCAAGCTCAAACTGGCCTGGCCACTTTAGCCAT
CTGGAAAATCAGAGGAATTGGATTAGAGAAGATTTTTTCAGGCACACCCAACACTTGCCATCTATAATCC
ATTTTAAATAGGAATTAATTTAGACAGTTTCAATTTATATAAAAGTTTCAAGAAAATGTCTACTGCATAA
AGTAAGATATCTTTCTGTATGTCTCTGCTTATACGGCAAAGATCTCAGCTTTAAAGAGGACTGTGCCTAT
TGCTGGGACTCAGCATGACTGGGTGGCATTTGGGAACTGGTAGGATAAGCCTAAGAAGAGCGTGATTTCC
ATGGATTGATTGGGATGAAGACTTTCTGGCTGCAGGAAGTCTGAGGAAGCTTTATGCATGGGAGCCTGGG
AGCTAGAAATCAATGCAACGATGGGCGACATGCTGTCTCTTTCTTGATCTTGTATTAAATTATGGCCCTT
TGGGGAGAGGCATGTTAGGTGAAAGCTGCAGGTGTGTGGGTTTTTTGTTGTTTTTTGAGATGGGGAATCA
CTCTGTTGCACAAACGAGTGCAGCAGTGTGATCATAGCTCACTGTAACCTCAAACTTCCGGGCTCAAGTG
ATCCTTCTGCCTCAGTTTCCCAAGTGGTTGGGACTACAGGTGGGCATCACCACGCCTGGCTAATTTTTAT
TTTTATATTTTGTAGAGATGTTGTTTCGCTATGTTGCAGTTGGCTGCTCCCGAACTCCTGGCCTCAAGCT
GTCCTCCCACGTTGGCCTCCCAAAGTGCTGTGATTGTAGGTGTGAACCACTGTGCCTGGCTGAAGGCACC
ATTTTCATGAGGGAAGATGAGGTTTTGGAGAGGGACATGTCCTACATTTTGGGGCAGCACACACTACAGC
ACTGGCACAAAGAGTTGTGAGGTGCTCTTTCCATCTCTACACTGCAGATTTGGGATATATTAGGAAACAT
GTCTTTTGACAGTGATGATGCTTCCCTTCAAGTGGCTTCTCAGCCAAGGTTGGTGAAAGGATTGATTGAT
TGTGACTACAGGCAAAATACCCCTGAAAACTCTCAAAAAATAATTACGGTGAAGGGGAATTTTGCAACAG
ACCATTATCCTGGGAAATACGTAGGAGAATAAGAAGCTCACCAAATTCAAGTAATTACAGTTAATAAAAA
CTCCTTGGCACTCCCAGATAATGAGACCATTTTGAAGCCATACGCCACCACCATTGTGTAATTTTTATGA
AAGAAATTCTCTTACCATTATTTATTCTTGCTCTGTGCTGAATGGTAGCCACTAGCCACATGTATCTGTT
GTCTACTTGAAATGTGGCAGATTTGAATTGAAATGTGCTATAAGTGTAAAATACATACTAGATTTCTGAA
ACAGTATAAAAAAGAATGTAAAATATTCCTTTTTATATTGATAACATATTGAAATAATAATGTCTTGGAT
ATATTGGGTTAAATAAAACATATAACTAAAATTATTCATATGATTCTTTTTACTTCATTTTAATGTGGCT
AATAGAAAATTAAAAATTATACATGTGGCTTGCATTATACTTTTGTTAGACAGAGTTGACTGATATTTAA
CATTTAAGTGCTAAATCATATGCTGCTTATTTTACTTTTTAATTCACACGTGCAAAAAGTTTTGGCTTGA
TAAAATTATACACTCCTTGAGGATAGGTTCTGTGTTTCTATTTTTCATTATTCCAGATGCTTAAGCACTG
TTAGCACCTGATTTCGCTATATACTTGTTGATTTGAATTAATTTAAAAATATTTTTTTTATTTCCATAAA
ACTGTGAACCACTTTTAGATGGTGTCCTAGATAAGTGCATTTTGATTATAAACAGAATTTTGTATTGTTA
TAAAAAGCATTCAATTCAGAAAATGTGCTAATGAATAACAGAATTATTTTAATTCCATCATGAGTTTATT
TTTCCATCTCCTTGTTTTATACTTCTAAAATGAGAAATTTAAGAAAGAAATCAGGGCAAAATTCTTCGTT
AGTTTTTTTTTTTTGCTTATTTCTATAAGGTTTTATTAATTTATAATTGAGAGAAATATTAACTGAAGTT
CTAAAATTCTAAATTATTTTTATTTTAACTACTTATTTTGAAATAATTTTGTCATAGAAGGCTTGTAAGA
ACAGCACAAGACAACTCCTATATACCTTTCAAGCAGATTTATCAATTTTTTTTGCCACATTTGCTTTACC
ATTCCATACCCATCTTTCTATCTGTCTGTCTGTCTATCTATCTATCTATCTATCTATCTATCTATCTATC
ACCTATTCGTATTATTTCAGGAGTCATTTGAGAGATAGTTGCAGGCATTATACTTCTTTACTCCAAAATA
CATCAATGAGCATTTCCTAAGTGTATTCTTTTATAAAATCATAATAAAACGATCAATTTCATGACATTTA
ACACTAATTCAATGCAGGTATCCATTATACAATACATATCTAAATTTTGCCAATTGACGGGGGTTCAATT
CAAGATCACGTCTTACATTTAATTGCCATGTCTTTTTTAGTTTCCTGTAATCAAGAACAGTTTCCAGCCT
TTTTTTTCCTCTTTTATCTTTCATGACAGTATTATTTTTAAGAGCGTGGGCCTCTTAAATTTAAATAATT
TTTCATTGTTTCGTACGATGTCTTTTGATGTGAGTTTCCTAGTGATGAGATGCAGGTTATGAATCTTTTG
GCAGGAGCACAACAAAAGTGAAGTTGTGATCTCGGGCGCCACATCAAGAGCACATGATGATAGCTTCCCA
TTTTGGTGATGCCAGCTTGATTAAGATGGTGTCCACAGATTTTTGTACTGTAAAATTTCAGGTTTTACCT
TTGTAATTCATAAATAGTAGAGAGACACTTTGACAATTGAAATATCTAAATATTCCTTTTCAAATTTTTA
CCTAAATTTTTAGCCCAGATTGATGAATCTTACATGAATTAATTACACTTCCTCATACTCTTTAGCCAAA
GCAATATATTGCAACAGTTTAAATGCCAAGTAGATATGAGAATCCAAATGAATTCTATTAAGCAGACATT
GAAGAGATTTGTAAAAATGTAAAACAATGCCACTCTTCTCACTAGCTTTTTTGTTTGTTTGTTTTGGAAA
AATAAATATATTTACATACAAATATGTTACCCATGTTAATATGTAAGAGGCTTATATAAGATTCCAGATT
CCACATTTCAACTAAACTTTATTGTTATTTTAAAATGAATTAATAAAGATTTTAAAAAATTTCTCAGTAT
TAATTTCTAATCTAGTAAACATCAATAGATATAGCCCACATAAACCAAAGCTCTCTAAAGTCCTCAACAA
GTTTGAGAATAAAAAGGGGTCTTGAGAAGAAAAAGGTTAAGAACTATTGTCCAAGACCAAATGAAATGCT
GATATGAGTGCTACAACCTAACATTTCTCGGGGCAGTGACAATGAAGGAGAATTGAAACTGAGATTTCCA
GAGTGCTTGCCCTTTGGACAAAAGCATCTTTAGGAAAGGCCTGATATTTTCCATAGAACATCTTTAATAA
TGCACATAATGTAATATTTACAGGTGAAATAATATGATGTCTGAAATTTGTTTTAAAATAATATAATGAA
AATAATGGTGATGGTGGTGGTAAGGGTATAGATGGAATAAGATTGTGCTGTTAATTATTGAAGCTGCATG
ATTGGTTCATGGGGATTCATTATAAAATTCTATTTTGAGTATGTTTGAACATTTTCAAAATAAAAAAAAT
TTTAAAATTTTCATCTCTAGGTAAACTTTTTAATAGTATAAATTTAGGAGAGAATCAAGCTTAATTTTCT
CAGATGTTATAATTATTCAAAAATTCTGTTAATTATGGTTTCTTGGATTTACATAGTACCTTTCTTCTGT
AGAGTTCAAACTGATTCATCTTGGCTGACTTTTAAAATATGAGTACTCATTATCTATTTATTTGGTCTTT
TGAAACATCTTAGGGAAGTTTGCAAATTAAAAAAATAAACACATCAAATACACATAAAAAACTATCATAC
AATGACAAGTAAAATTATTGCATTTTTGGAATTAGCTGTAATACAGTATATGTTGCTTGCATGCAAATTG
CATAATTCTCATTAAGACTGTAGGCTCTAAAATCAGTTAAATTTGAATTTGATTTCTGGCTCTCCTACTT
TATAACACCTGTAATAACAGTAATAATAATAGAAATACTAACAAATCCAGTATTTGTAGATCTTGAAATG
TGACAGGTTTTGTGCTAAGTCATACTATAGATTACTTTTGGTGAGTAAATAAGCTGCCTAAATATATATT
CGCTAAGAATTTCATCAGGATTTCAAAACCAGGGTGCCAGATCATCGTCCTTGCTCTTACCCACTGCACT
ACATTGCTCTATCTTACCAGCTAAGTGCTTTGCCTAAGTTATTTAATCTTTATCAGCCTAGTTCCCTATT
TAATAAAACAGGGATAAAAACGTATCCACTTCATAGGCACAAGGATTACCTCAGATAATGTACAGAAAAG
ACTGACACATGGCTGTCACATAAGAATATAAGGAATGACAGTTAAGATTATTTTTATTATTCATTTTTCC
TCACCAAGTAGTATAGCTCCCTTAGAATCATCATCTAAGAATATATGAAATCATCTGCACAGCCAAATAC
AAAATATCTAAGAGTAGTTTTAGAACTCTCCCTCCAATATGGTTGCCACTGGTCACATATGTGGGGAAAA
GCAAGAGAGATCAGATTGTTACTGTGTCTGTGTAGAAAGAAGTAGACATAGGAGACTCCATTTTGTTATG
TACTAAGAAAAATTCTTCTGCCTTGAGATTCTGTTAATCTATAACCTTACCCCCAACCCCATGCTCTCTG
AAACGTGTGCTGTGTCAACTCAGAGTTAAATGGATTAAGGGCGGTGCAAGATGTGCTTTGTTAAACAGAT
GCTTGAAGGCAGCACGCTCCTTAAGAGTCATCACCACTCCCTAATCTCAAGTACCCAGGGACACAAAAAC
TGCGGAAGGCCGCAGGGACCTCTGCCTAGGAAAGCCAGGTATTGTCCAAGGTTTCTCCCCATGTGATAGT
CTGAAATATGGCCTCGTGGGAAGGGAAAGACCTGACCGTCCCCCAGCCCGACACCCGTAAAGGGTCTGTG
CTGAGGAGGATTAGTAAAAGAGGAAGGAATGCCTCTTGCAGTTGAGACGAGAGGAAGGCATCTGTCTCCT
GCCTGTCCCTGGGCAATGGAATGTCTCGGTATAAAACCCGATTGTATGCTCCATCTACTGAGATAGGGAA
AAACCGCCTTAGGGCTGGAGGTGGGACCTGCGGGCAGCAATACTGCTTTGTAAAGCATTGAGATGTTTAT
GTGTATGCATATCTAAAAGCACAGCACTTAATCCTTTACATTGTCTGTGATGCAAAGACCTTTGTTCACG
TGTTTGTCTGCTGACCCTCTCCCCACAATTGTCTTGTGACCCTGACACATCCCCCTCTTTGAGAAACACC
CACAGATGATCAATAAATACTAAGGGAACTCAGAGGCTGGCGGGATCCTCCATATGCTGAACGCTGGTTC
CCCGGTTCCCCTTATTTCTTTCTCTATACTTTGTCTCTGTGTCTTTTTCTTTTCCAAATCTCTCGTCCCA
CCTTACGAGAAACACCCACAGGTGTGTAGGGGCAACCCACCCCTACACACGTATGCACTTGAAATGTGGC
TAGTCAGAATTATGATGGGCTATATGTATAAAATACACACCAGACTTCAAAGATTTAATATGAAAAACAA
AAGTATCTCTTTAATATTTTTATATTGCATGTATATTGAAATAATAATACTATGAATATTTTGAGTTAAA
ATAGTATTAAAATTAATTCTACCTGTTATTAAACAAAGTTTAAGTGGCTCTTAGAACCTGTAAAATCAAA
TTGTGGCTTTCCTGTTTCTATGGACAGTGCTAGTCTAGAACCTGGGTTACTTCATAAATGGTAATTCCTT
TATGAAGCTTTTTCTTCGAGGTAGGGTTTCACTTTATATCCCAGGCTGGAGTGCAGTGGCAAGTTCCTGG
CTCACTGCAGCCTTGGACTCGTGAGGCTCAAGAAATCCTCCCACCTCAGCCTCCTGAGTAGTTAAGACTA
TAGGCACGCCATCACCATGGGCTAATATGCTTCCCCTGCCTCTGCCTTGCATTAAAGCCTGAGATACTGC
TGCCTTTCCATAGTTGAAATCATTTACAATGTGGTTAATATCAATAATACAAAAGAAAAAAGAGGTTGTT
GACATATATGATCCTAGTATTTTTGGTGGGGTAGACTCTAGGCAGGAAGCCAGCATTCTTCAATCATCTT
CCTAACTGCTAAGTGAGAAATTCCATTGTGTATTATTCTTCCCCAACCATACAACCTTATCACTCAAATT
ATAGTTTCAGGAAAAGAGCTATAAGAATGGTGAGAATCCTTGAGCTAGAAAAATAAGAACATTACATTAT
GTTTAAAATGCAAGTAATCTTCCTCTTGATATTATCAACACATATACTAATAGCAGACGGGTATTGACAT
AAAATAGTTTTATCTCTTGGCCATATTGATTTAGTTTTTTTTCAAAGTGTATTTAAAAAAAAAACCCTAT
AAAAGTAGGGTGACCATACATCCTGATTTTCCTGGCAGGATCCCAGTTTACACCTGTTGTCCTGGCATAA
TTATTAACTAGCTCTCCCTTTCACTTTCAAAAGTGTTTCAGTATGGACAGTAAGTTTCATGGTTCACCTT
TCATAAGATCCTCATTGATGGTAGGATTTCTTGATTCAATAAGCTTGGGAAATAAATCATATTCCATCTC
CCTCTTAGAAATTTACAACATGTACTCGCTTCTGAGAAGTCATATAATAAATGTTTTTAACTTAGTGTAA
CTCATTTCCTAAATTTATTTCATTATTGAAACTCCCTTTTTTCCTGTGACACATATAACATCCCACAGAA
CACACTTAAAATTAGTTTAACCATATTCAGAATTTTTCAATGCCAGGTTTTTAACTAACAGGTTTCTACC
ATAGGAGGAATAACAATTTTTTATCATTATGTAAATAAATATATAATCTTTTGATTATATATTTATAAAT
CAAATATAAATATAAAGTCAAAAGCGTTTGACTTTTTCTAAAGTGTAGCATTGATATGAGCAGGTATCTG
CTTAAAGAAATTTTTTCCTTTTATTCATGATCAGGAAATCTGAGTTTCAGCTAATTTCAGTTAATTTCAA
TAAATATTCATCCCATGCGTCCTACACATCAAGCCCTGGGCTAGTACTGATAATGCAAAGATGAATCAGA
CATGATCCTTTATGGATTAAGTTGTATAGAAAATGTGGATTAGTTTGCCTTCTCTATGTTGGGACTTTTT
TCCCTAATTTTTATTGATTGGTTGTTTTCATAATTGCATTTCTACTTCTCATCATATTATCAACAGTCTA
TGAAGGTTAGTAGAATTAATCTAGTGGTGGAACACACATGATTGTATTAAGAATTAATAGTTAAGTGATA
TAACAAGACATAAATGAAGTGATATTAAAACATAGAGAAGGAATTACTCAGTTCTCCCCAGAATCATTGA
AAAGGATTTCACTGACGAGGTCCTATGTGAGTAGAGCCTTGAAAAAAATTAAAATGCTGACAGACACACA
GAGAGTATAAGTATTTTCAGGCCAAGAGAGTTGTTTGCACAATTCCAGTAGAGACCATGTAAGCCCATGT
TCCATGCTGCTGGGAACAGGTTAGGGTGATGGGGGGCAAATATAAGTTTAAAAAAAAATTGGGAACCAAA
CATAAAATCTGTTTAAATATGATTTAAGGAGAATGAAGAAACGACCTATGATTTTAATGACTAGACTTTA
TGTCATTGGTGAGTACCCTTCAATATTGGACAGCCAACTCTTTAAAAGACTGATGAGAAAATTTCACTGG
CGTGTTAAATGTCTACCAAAGAAATAAAAGTATGCTAAGTTACCACCACATAAAATAGCTTTTGGTCACT
CCCTTTCAATAAAATAATTGTCATAAAATGTGTTTGTAATCTAATCTTACTATTTTAGCAAGAACTTCCT
CCAGAAAGTACTTAGTCACTGTGTACATGCGTGTGTGTTCATGTAACAGCAACAGAGTATATGTGTAAAA
GAGAGTTTAATTCTGTTGTTTGAATATCCTTCAGTTTCCCATCTGTATAGTAAATAATTTTCCTGGTATT
TTAAAGTACGTCTAGTCTTGATTTAAAAAGAAACTCCTTAATTTCAGTATATTTGTTAAAATAAGGTGTT
AGATAAGTGAGTTCAAACTATGTCTAACAAACATATTAGTCAGAAATTTAGCACAGACTTTGTATACTGC
ATAATAGCAATATCATAATTGTTTTTCAAAACTCTTGAGATATTGATAATCTAGAACTTTACATTTTTCA
CCAGTTGAGAAGTTGCTTAATACAACTAGAAAATGTGACATAAGCCTCACACTGACCTCACTTAATGACC
AGCCAAAGGAAAACAGAAGTTTAGAGGCTTCACAGCTGCTGACACAGAGTCCTTGGAAAGAATTATTTTG
GAATATTCTTACTGTTGCTAAAGAAAGGAATGAGAAGGTCAGAAATAGGAAACCAGGAAGAAAACAAGCT
TGTCAGCATTCAAAACTGATTACCAGGGAATTACTTTCTGGTTAAAAATCCACAGTGTTGCAGTAACTTT
ATTTAGCAATGTTTTTCTCAAAGGACTTTCATTGTGTGTGTTTTGCTACAAATAAATTTGCTTACCTTAA
CTCTATAAAGAGCTAAACAAACCACATCTGCTTTTATTTGAATTTGCTAGTTTTCACCACCACTACCAAT
TCCACTGAAAACAAGGAGCCTTCCAGGATGTGGGAAGGACCTTGGTAGTCGCAGGTTGGATTATGTGGTT
GTTGCTTTTGTTACTGTACATATCTTAGAGTAAGTCAGGTATCAAGCTGTGTGACCTCTAGAACTAGCAA
CTAGAATCCTGCTACTGTGTTAGGGAGTTGTATGTTGAGTGTAACAAAGAGAGAAGTGGTGTTTTTCTGA
TCAAAACCAGCTGGATAATTTATTTTCATTCTTCCATTTGCCTTGACACTTGTACCATAAACAATTATTG
AAAAATTAAGTACATATATATTTTTTGAGACAGGGTCTCTCTCTGTCACCGGGCTAGAGTGCAGTGGCAT
GATCACGGTTCACTGCAGCCTCCACTTTCCAGGCTGCAGCCTCTGCATCCTGTGTTTAAATGATCCTCTG
GCCTCAGCCTCCCAAGTAGCTGGGACTACAGGTGCACGCCACCACGCCTGGTTATTTTTTTTTATTATCT
GTAGAGAAAATGTCTCCCTATGTTGCCCAGGTTGGCCTCAAACTTTGGGGCTCAAGTGGTTCTCCCACCT
TGGCTTCCTAAAGTGCTGGGATTACAGGCGTAAGCCACTGTGCTGGACCTAAGTATTTGGATTTCTTTAA
ACAAATAAAACATGTCTCACTTGGCTAGCTAGCCACTCTACCTGTTATATGAGGCAGTGGGCAGTCCATG
AGTTGAGATTCAGAAGGGCTGCACTCAATGTTCTACTTATTTACTACTTGATTAACCTTGTCTAAGGCAA
GTTAACTTTCTTAGTCCCAGTTTCACCATCTTTAAGAATGGGGATGATGATACATATATTGTAAAGAAGT
GATCAAAAGAGATTGTATATGCCACGTATTTCATGAAAATAATAATGTGCTGCACTCTGCTGTACTCCTT
CATCTCCCATCCCTTCCACAAACACATTTTTACTTCCCTTTTGCTTCTTTAAGTTCTTTGAACTCAGAGC
TGGATTAAGGCATGGGACACATGGACAGCCTCAGTTGAGTGCCAACCTATAAAAATGCTACCCAGCCCTG
GATTACATTGAAAATATGTTGCCAGATAATGCAGGCTTTGATTTGCTATCCTAGGCAAAATGTAAATTTA
CATTTCCTTTCCTGGCAAAAGAAGCAAGCCCTTCAGTAGAAACAAGAAAACAAAACAAAACAAAACAAAA
CAAAACAAAACAAACAACTACAACTCCTTGCTAGAATCACCTCTCTTTTCTGAGCGTTCTTGCACACAAG
CAGTTACAAATAGCCAAAATCCCAAGGTCCAAAATGCAGGCCATAATACTGCTTAATAGGGACATGATTC
ACCTTTTAATTTAAAATTTTAATCTCTGAATATGCTTCCAACTAAGTGGTCACATTTTTTGAAAATACAG
ACTGTGCTTTAAGCAGAAGTCAATCAGTAAAAAAATTTGTTTTTATGTACAACTTTTTATTAATATAATT
TTTCACACTCTACATAAGTGCTCAAAAAGTAGTTTGGGGTGAAAGAGGTGTCAAATCACTTGGTTGCCAA
TGATGCTGAGGTTTGCTTGCACTCACTATGATTTTTCTACATATTTCCACCTCCACACATACTATCCTTA
CTCCACTTTGTTCACTACTTATCTTTTGACCCATTTGAAAAATCAATTCATCTATGATACCTTCTTTTCT
CTGTTATTTCCCTACAGGGAATTACAATGACTCCTTGATTCTAGAACATCAGCTTTATTTTTTTTTTTTG
AAAATCAGAGCCAAACAAATAGAATATTAAAAGTATGCATCAGTTTTAAGACATGTTCCAATGGGGAAAC
ATTAAAGTAATCAAACAAGTTTTAAAATCTAGTAAATGGGGTAGTTGCTTTGTCTGCCACAATTGTGTTG
CAACCTTAGCACATAATACATTCTCTATTTTGGTATGTATCACATGCTATCTATCTATCTATCTATCTAT
CTATCTATCTATCTATCTTTCATCTATCTAAACTGTAAAGGGTATGAATTTGGTTCATGAGACTTGGGTG
AATAAAGTCTGCATTATTAACTGGGCGCGGTGGCTCATGCCTGTAATCCCAGCACTTTGAGAAGCTGAGG
CGGGCAGATAACCTGAGATAAGGAGTTCAAGACCAGCCTGGCTTACGTGGCAAAAACCCGTCTCTACTAA
AAATACAAAAATTAGCCGGGCATGGTGGAGGGCACCTGTAATCACCGCTACTTGGTAGGCTGAGGCAGGA
GAATCGCTTGAACCAGGAGGCAGAGGTTGCAGTGAGCTGAGATTGCACCATTGCACTCCAGCCTGGGCAA
CAAGAGCAAAACTCTGTCTCAAAAAAAAAAAAAAAAAAAAGAAAAAGAAAAAAAAAGCTGCATTACTTTA
TTTTGAAAAATCAAAATGTATCTCACTCTGAACTTCCTTGTAAACATGACTATGATTTACTAGAGGGCCC
TTCCTTAGCATTGCTCAAGATTCCCTGGGGCATTATATAGTTATCCCATGTTGTCATGAAAGAAAAGATT
CTTTTACATTTTAAATTTTTTTTTTTTCTGTGACAGGTCAGCTGAGGAGAGGAAAGGATTCTTAGCTTGA
GTTCACTCCAGTTGCCTAATGTCATGCCCATTGCTCAAGCCCATGTGGCCTGTTTGAAGGTAGGCTGCCC
TGCTTCTTGTGAAGTGTCCTCCTCCATGCTCAACTCAGCCCTAGCAGCCTTCTCCAAAGCTTGCAAGGCC
ATGGCAGTATTGAGTCACCAGCCATTTATATGCATGTCTTATCAGCAGTCCTACCACCTATTGGGATTCT
GACTGGGAATAAGACCCAAGTCCCTACCCGCCTTAGGAAATCCTCTCTATGGCCCAGTCAACCCCATCAT
CAATTTCAAACAATAACCTCACCTTCTGAGTAGTGGATTGAGGAAGCATAATCTTCCTTAATGCGTCTGA
ATCCCAAACAGTTTAATTTTGTCCCTAAGAGTTCAGTGTGTGTTTATTGAGAGGAGGAGGGGCAATTGCA
GTGACAGCAAACTTCATCTCTTTGGATGAAAAACAGAAAAAGAGATAATTTTTTTAACCATGGTGAGTCA
ACAGCAGGGAAATCCAAAAATAGCATTAAGCAACAAACACAACTTACCAGTTGGTTTGTTGTGTGCCCAT
CCCCTCTCAATAGACATGGGTCTTGAGGATAAGAGCTTTGTTTCTTTATAAATGGGTCTTCGGCACTCAA
CATAGTACATGTTATCAGCCAATAAATATTGGCTCAGTGGCCAGGAGAGGTGGCTCATGTCTGTAATCCC
AGCACTTTGTGCAGCCAAGGCAGGAGGATCACTTGAGCCCTGGAGTTCGAGACTAGCCTGGGCAACACAG
TGAGACCTCATCTCTACTAAGATAAAATTTTAAAAATTAAGCTGGGCCTGGTGGCACACACCTATAGTCT
GAGCTACTTGGGAAGCTGAGGTGGGAGGAATGCTTGAGCCCAGCCTGGACAACATAGTGAGATCTTGTCT
CAGAAAAAAATGCTCAATGAACTGAATGTATTGTCAGTTACTATTTGTGTCTTCTAGAATAATTCTGGTC
TTAGAAACTTTTAGATGCATTAAAATATGAAACTAGTTGAATAGAATTCAAGGACAAATCTCTGTTCTTC
AACCATAACATCTTGATAAATTTGCTCCCAAATGAACAAGGAATATTGGTTATCAAATATGCTAAATTGA
AATTTTAAAATTCTGAGATCTAAAATAGATCTCAGCTCTGCTTTTAACCCCTGAGAAGTCATTCTATCTC
TTTGTACCACTGTGTCTCTTCACATATTGTGAAGTTACTAAAGTGTTCTGAATTTAGATGAAAAGTACAC
ACTGTTCATGGAGGGTACAGGAATATTTTTGAAAGTAAAATATTTGATGGGTACACAGACACTTGTACTT
TGCTTTTGTTACATATTTAGCAGTTAGTTTATATCACTGACAAATAGCAAGAACATTTCATGTGAGAACA
AGGAAGTACCTTGGTTACTGTGCAGTTATCAGTGTACACTTCAAAACCTGTGCTATTTTACTACCTCTGT
TCGTAAAATTCCTTCATTAAAAATGTAATTGTAAGCCAATTTTCAAGCCTGTTCTTTAGATAGCTAAAGC
CCCATGCTGCTGCTTTTCATCCTTTCTCTATCTAATAAATATTCACCACGAGACCACCACCATGCATTAA
AGATTACAGTCACTCTGATAGAAATTACTTATAGGACTTGTTATGGCACAAATTAGAGAGAAGAGATTGA
ATTCTGGAGACTGAAATGACCCATGAAGGTGTATTTATCCAGCACATATTTATGAAGACATCTTCACCAG
GAGCCACAGTGGGCTCTGATAAAAGCTATGATTTATCAGTAAATGCTACTCTCAAGAAGATTGTTATTTC
TAGAGGTGGAAACAACACAAACACACAAATAACTATAATTTAGGACGTGAAGTGATAAATAGTATAAGAC
GAATGGAGTTTAGGAGCGGTAGTGACCATTTTCAGCTAGAGGAATTGAGCATTTCAGCTTAGAAGGGTCA
GCTTAGAAGGGTCATTGAACTATGCCTTAGAGAATGGACTATAATCCATTTGGACAAGGGCTGACTGGGG
AGGGAGGTAACATGATGCAAGGAACACCTTGAACAATGACATACACTCTGACCAGGAGAGGCAAATCAAC
TGCTTCAAACAATAGTGAATAGTCATGTGTCATTGTATTTCCTGCTTGGGTATATAAAATGTGCATATTT
CATTGAAATAATGAAAGGTATAATTATGAAACATATGCTCTGTTATTTGCTACTTCATAAATATTCAAAA
ATGACCAACAGAAAATATATTGAGAGTAAAATAGTACTTTCTGAAGTCCTTTTAATTGTTTTCCACATTT
TTCTTGTCAAAGTAAGCTGTTAGCTCAGCTATTGGATTAGTCAGAGTTCTCCTGAGAAATAGAACCAATA
GGACGTATACATGAATACATATATGTATGTATATATATCCATATACACATAAGTACAAACACAAATATGT
ATGTGTATGTGTGTGTGTGTATATATATCCTATTTGTTGGACAGAGAGATTGAGAGCCAGAGCGAGAGTG
AGAATGAGTGAGCCAGAGAGAGAATGAGTGAGCCAGAGAGAGAGAGAGATTGTAAGGAATTGAATCACAC
AATTATGGGGGCTGGCAAGTCTGAAATTTGAAGGGCTGTTAGGTAGGGAAAATTCTGGCAGGTGTTTATC
TCACAGTCTTGAGTCTGATGCAATTTGGAGGCAGAATTTCTTCTTTGAGGCGGGGGAAACCTCAGTCTTT
TCTCTTAAGGCCTTCTACTGATTAGTTGCCCACCCACATTAGCCAATTCAAGTTGACACATGAAATTGAC
CGTCAGAGCTGTCATGAATCATGAAGACATGGCAGTAATGAAAACAGGGGAAACAGTAAAGTCTTTCCTT
TGCTTACACAGCTCATTATGTTTTATAAATGTTTTTGCATATATAATCATTAAAAATCCTGTGAGAAAAG
AAGGTAGCATATTATTATAAACAGTTTCTAAATGACAAATCTGAGGCACAGAGAGATTAATAATCTGGAA
GTTTAGGGAACTAGAAGTGGCACAGCTGATGTTAGAGTTAGAACTGATGTCTTCAGATTCATTATCTAGT
GTTCTTTCTGTTGTGCCATCTACTAGTGCCAACCCAAATTTCTATAGCATTCATTATCTGTAACGCTCTC
TTGAAACTTAGTGCAAAGTACCTTTATGGATATATATTCTATCTATCCAACTAAATTCAAAGACATGCCT
TTTTTTTTTTTTTTTTTTTAAATATGGAACGCTTCACGAATTTGCGTGTCATCCTTGCGCAGGGGCCATG
CTAATCTTCTCTGTATCGTTCCAATTTTAGTATATGTGCTGCCGAAGCGAGCACCAAAGACATGCCTTTT
TATGGCCAACCATATTATGTACTACATATAATTGAATATGAGTAATTTTTTTTTTAAGATGGAGTTTTGC
TCTTTCACCCCGGCTGGAGTGAAGTGGCATGACCTTGGCTCACTGCAACCGCTGCCCCCCGAGTTCAAGC
GATTCTCCTGCCTCAGCCTCCCAAGTAGCTGGGATTACAGGCACCCACCACCACACTCGGCTAATTTTTG
TATTTTTAGTAGAGACAGGATTTTGCCATGTTAGCCAGGCTGGTCTTGAACTCCTGACCTCAGGTGATCC
ACCCGCCTCGGCCTCCCAAATTGCTGGGATTACAGTCAGGAGCCACTGTGCCTGGCCTGAATATCAGTAA
GTATTTTTTTCGAAGAATAAATTCTGCTATATATTCTGTTTATGCTGGTAACGATTTGTTTATGCAGCTT
GTGGTGACAGGCTCCTTGAATTAGTTTTCACAGCATGTAGAATGGTGCCACAGTGTTTTTCATAAAGCTG
GGAAGTCCGAAAGGCCTGAATTCCTTATATTTAAAAGGGCTTATGAGTCATGTCAACATGGGCATGTTGT
TCAACTTTAAGTTCTAATTTCTTTATCTGTAAAAAGAGAATGATAATAGAACTTCAGTAATTCATCATGT
AAATAGAAAATGATTTATTGTCTGTGTAAAGTTATGAATAGCTTCTTTACACTCAAGATACAAGAGATGG
TATGCTTCTTTATTTTCTAAATAAAGCCATCTCCAAATCATAACTTATCAGGGTCAATGATAAGCTCAAT
ATCAGTGATTAATTGGGGTTATCCTCACTGGAATTTACAAAAACCCTGGGGCTTACATATTCCCAGGAAA
AGGGGAAGGGCCTGGTTCTTGGTCCACAGGGATAGCCATTTACCCCTTGGCTCCACTTGGGTGCTGTGCA
CAGGGCCATTTTGTATACAACCTTCACAGACATGGATGGCAGCTCAGTCTTCCAAATGTTCAACAGTAGT
TGAGCATGGTTTCTTTGCCATGCACTGGAGACGGCCTCCTTGGGTGAGCTGGCCCAAAACTTCCTCAAAA
TTCCTCTCTGCTGACTGCTTAGTCACAAATGTCTTAAAAAGATGCTCAAGACATAGCATTTAATGGCCAA
TTCTCATCTGTTCCAAACACCTGTTCCCATACAAGGACTTGTAACCTCCAGAATGCCAAGTCCAAGCACG
TGAAGAAATTCACAATTCTCCCAATGTTTGCATCTGTGAAACCAACTGCAAGGTTGGGCCAATCTCCCAA
AGCCTCTATTTTCATCTTCTTTGGGACAGTCCAGTTTAATTTCTTCATTGGCTGAGAGCTTTGAAATGAG
CCCTATGAACTCTCACTCTGAGGACAAGGGAACTCTAGACCTCAAGGGCATAGAGCCCTGACCTCATTGT
TTCACTGATGAGAAGAAAATAGGGGGAAAAAAATCAAGGTATCAATAAATTCTTCAGGAAGTCACACTGT
TACACAGGCAGATCACATAGCACATAGAAACTGCTCACATTAGTTTGCTTTTTATCATTATTTAGAACAC
GGTACGTATTTATTGGTTATGCTCCACTGAATCTTCCACCTCTTGAGATGCCTTAAGTTGTGGAAGTAAG
AGCCTGGCTTTTGGAGTCAGACAGCTCTGGTTCTGATTCCTGGCTTTGCCTCTTATCTCTTTGCACTTAG
GTAAATTACCTTGCTGAGGTTCAGTTTTTCTTCTGTAAAATTAATTGTGAAGGTTAAATGCACTGAACAC
AGATAGCTGTAGCTTTATCTGCCAGGGCATACAAATAGTCACATATATAATAATAGTCCAAATCTCAAGG
CTTGGAGCCCACACCTGCTTGACTGGGTCTTTTAGTAGAAGCCCCTCCTGTTAATTTATTCTGTCTGGGA
GGTCCCATGGGTGAGGTTTGCCCACAATTTCCTTTATTCTCATGCCCTGTCTCATCCCCAGACTGCTGAT
CTCTTGCTTTTCTCCCTCTCTGACTGGTAGGAAAACTCCCTTAGAGTCTCATGATCAGAGACGTTTTTCA
CAGAAGAGTTAGGGCCCTAGAAACAGATGTAACTGACATCCTAGCCTTCTACTGTCATAACACATTGATG
CTCAGGGGGAAGGGAGTAATATCAGGTAAGGTCAAGCTCCCTCCTACCATGGTCCACTGCTCCTCTGACA
TTCAGGCAGGCTACCAGTTCAGCCTGCTCTTCCAGACCTCCTCTCATAGGCTCTGAGGTCCCTTCGGGCC
AGCCTTTTTCAGGGGATCCCAGTCCCCTAGACTGGTGTGTGGATGCCTTAACACAGTTGGTGGACCAGGA
TTGAGCTCTCTTCTACAGCTATCCTAAGACCATGCAAAACAAGGTATGTGTCTGAGCATCAGTTGTGGTG
TTTCAAAACATTCTGTGATGGTCAAGAAGCTTTGGAACTTTGTATAACAGGAAGCTGTGCTATCCAGGAT
GTACAGAGGGTCTCATGCCATGCTCCAAACTTGATCTGGTCCAAAATATTCCTTAAAGCAACTAGTGCTT
GCCACACAATAAGCTACTTATTTTGCCTTCTTTGCTTAAGAACAATTTGAAGTATTTGCTAGACAGTTGT
CTCTAAATATTTTACCCTTATGCCTAACTGTTTTACAGTGATAAAATCTGAGACCCAAAGTTGTCTGGGT
CATGTTATTATATAGAACATCTCAGGACTTGGGAGATTACTATCTGATATGGTTTTGCTGTGTCCCCACC
CAAATCTTATCTTGAATTGTTGTTTCCATAATCCCTAGATATCATGGGAGGGACCTGGTGGAAAATAATT
TAATCATGGGGGCCGTTAGCCTCATACTCTTTTCATGATAGTGAGTTCTCACGAGATCTGATAGCTTTAT
AAGCGACTTTCCCACTTTTGCTAGGCACTTCTTGTTGCTACCCTGTAAAGAAGGATGTGTTTGCTTCCCC
TTCCCCCATGATTGTAAGTTTCCTGAAGCTTCCCCAGCCATGCTGAACTGTGAATCAATTAAATCTCTTT
TCTTTATAAATTATCCAGTCTCAGGTATGACTTTATTAGCAACATGAGAATGGACTAATACAGTAAATTA
GCACCACAGAGAGTGGGGTGCTGCTGTAAAGATACCCCAAAATGTGGAAGCGACTTTGGAACTGGGTAAC
AGGCAGAGGTTGGAACCATTTGGAGGGCTCAGAAGAAGACAGGAAAATTTGGAAAAGTTTGGAACTTCCT
AGAGACTTGGAGGGCACAGAAGGCAGGAAGATGTGAGAAAGTTTGGAATTTCCTAGAAACTTGTTGAATA
GTTTTGACCAAAGTGCTGATCATGATGTGGACAACAAAGTCCAGGCTGAGGTGGTCTCAGATGGAGATGG
GGAACTTTTTGGGAACTGGAGCAAAGGTGACTGTTACACTTTAGCAAAAAGACTGATGGCACTTTGCCTC
TGCCCTAGAGAACTGTGGAACTTTGAACTTGAGAGAGATGATTTAGGGTATCTGGTGGAAGAACCATCTA
AGTGGCAAAGTGTTCAAGAGAAAGCAGAGCATAAAAGTTTGAAAAATTTGCAGACTGACAATCTGATAGA
AAAGGAAAACCCATTTTCTGTAGAGAAATTCAAGCCAGCTGTAGAAATTGGCATAAGTAACAAGAGGTGA
ATGATAATCACCAAGACAATGGGGAAAATGTCTTCAGGGCATGTCGAGACCTTTGTGGCAGCCCCTCCCA
TCACAGGCCTGGAGGCCTAGGAGGGAAAAATTGTTTCCTGGGCCAGGCCCATCCCCTGACCCCCTCTGCT
CTATGCGCCTTGAGACATGGTACCCTGAGTCCCAGCTGCTTCAGCTCCAGCCATGTCTAAGAGGGGCCAA
TGTACAGCTCAGGCTGTTGCTTCAGAGAACATAAGTCCCAAGCCTTGGCAGCTTACATGTGGTTTTGAGC
CTGTGGGTGCGCAGAAGTCAAGAACTGAGATTTGGAAACCTCTGCCTAGATTTCAGAGGATGTACGGAAA
CACCTGGATGTCCAGGTAGAAGTTTGCTGCAGGGATGAAACCCTCATGCAGAACCTCTGCTAGGGCAATG
CAAAAGGGAAATGTGGGGTCAGAGCTGTCACACATAGTCCCTAGTGTGGTTCTGCCTGGTGAAGCTGTGA
GAAGAGGGCCACTGTCCTCCTGACCCCAGAATAGGTAGATCCACTGATAGCTTGCACTGTGTGCCTGGAA
AGGCCACAGAGACTTAATGCCAGCCCCTGAAGGCACCCAAGAGTGGAGCTGTACCCTGCAAAGCCACAGG
GGCTAAGCTGCCCAAGGCCATGGGAGCCCACCTGTTGCATCAGCATGCGCTGGATGTGAGACATGGAGTC
AAAGGAGATAATTTTTTAACTTTAAGGTTTAATAACTGCCCTACTGGATATTGGACTTGCATGCAGCCTG
TAACCCCTTAGTTTTCACCAATTTCTTCCATTTGGAATGGGTGTATTTACCCAATGCCTGTACCCCCATT
GTATCTAGGAAGTAACTAACTTACTTTTGATTTTACAGGCTCTTAAGCAGAAGGGACTTGCTTGTCTCAG
ATGAGACTTTGGACTTGGACTTTTGAGTTATTGTTAGAATGAGTTAAGACTTTGGGAAACTGTTGGAAGG
GCATGATTGTGTTTTAAAATGCAAAGACATGAGATTTGGGAGGGGCCAGGAGTGGAATAATATGGTTTGG
CTGTGTCCTCATCCAAATCTCATGTTGAATTGTAGTTCCCATAATCCTCATGTGTCATGGGAGGGTTCCG
ATGGGAGGTAATTTAGTCATGGGGTGTTTTCTCAAGTTCTTCTCATGATAGTGAGTTCTCACAAGATCTG
ATGGTTTTATAAGGGGCTTTCCCCCCTTTTGATCAACACTTCTTGTTGCCACCCTGTGAAGAAGGATGTG
TTTGCTTCCCCTTCTGCCATGATTGTAAGTTTCCTGAGGCCTCCCAAGCCATGCTGAACTTAAGTCAATT
GAACCTCTTTCCTTTATAAATTACCCAGTCTTGGGTATGTCTTTACTAGCAGCATGAGAACAGACTAATA
TACTATCAATGAAACATATGAAGTTGTAAGTATGACTGGGTTGATAAGAAATGCTACTAGTTTAGTTACC
AAGGAAGAGGAAGAGTCACAGTACTGCATCATGGTTGGATCCATATAGCTTGGACCCAACATGTGAAAGA
TTCTTACCCCAATGGAGCAGAATAAAACTGGTTCCTTGAGTACTGTTTGACAGAGACACATAGGATAAGA
TGCTTCGTTTAAGAGTATAGGGTGAACCAAATAAACAAAAACCTTCCTCAGGGTTTATGAGAAGGCAGGA
ATCCAATTGTTTGCAAACTATATTGCAGGGAAATGAAGCCTCTGTAAAGCTTGTATTTAGGTGAACTTTG
AACTTTTGCCAATGCAAAGAATAAGCACTATTTGCAAATCCCCAGAAGGCACTGAAGGCACCAAGCAACA
ATTCAAACACAGAACAGCATGGATTAGACATCATGGGAACAGACAACTGTGGAGCCTCATAGGAAGAGTC
ATCCAGACCTGGCCAAACCTGAGACAATTCCTTCTGTCACTTGGATTTAGGGATTCTCTCAAAATCTTTA
AAGAAGAGAATCTGGAAAAAAAATGTTTTTAAAGAAACATTTACGTGGTGTTTATAAGTATACTATTAGC
CTTTCAAGTTGTAATTATTTAATCTTTAAATCAACTATATGAGATGCTATCAGTTCTATTTATAGATTAA
AAAACTGAGGCATAATTTGCCCAAGACAACAGAGCAAGCAACAACAGAACTAGGCCTAAAAATCAGGCAG
TCTGTTGACACACAGAATTACCATATGACCTAGTAGTTCCACTTCTAGGTACATGTCCAAGATAAGTGAA
AACGTGTCCACATAAAAACTTGTACACTAATGTTTATAGCAGCAGTATTCATAATAGCCAAAAGGTAGAA
ATAACCCAAATGTCCACCAACAGATGAATGGATCAACAGAATGTAGTATATATATACAATGGAATATTAT
TCAGCCATGAAAAAGAATGAAGTGCCAATACATATTACATACTACAGCATGGATAAACCTTGAAAATATT
ATATCAAGTGAAAGAAGCCAGTCAGAAAAGACCACATATTGTATGATTCCATTCATATACAATGTCCAAG
ATAGGCAAATCTATGAAGATAGAAAATAGATTGGTGGTTTCTTGTAAGTAGGGAGGTGATAGCTAAGGGG
GAAACAAGATCTCAAAAAAAAAGTCAGGATCTGGATCAAGAGTCTGTGCTCTCAATTTCTGGGCTATGCC
CATCTTTCTTGATCACAGAAGCCTACTGACTAGGACTTCTTGCTGTATATATTCACATACTATAAAATAC
ATGTGGTTTTGGTATTCATATGGGGGCAAAGTCAGGTAAAAAGTATCCTTAAGGTAAAAGGTTAAAAAGA
AGCCTGGCTTAATGAGACTCAATCGTAAATGGATGAGTAACAGGTTCTATGAAGTTTTAGCATCTATTTG
CTATGACTATTCATGTACCCTTCTCTTTTTATAGAAAAGGTCTTCTATTCTCTCATTGCTACTGAACATC
ACAGAAAAAGCTATAATAAAGTGTCAGGGTAAAATTCCAGAACAGGTCCATCACATTGCTGCTCTGTTGA
ACTAAGTAACCTTTTAGTCAAATAAAACTCCAAACTTAATTGCTCAAGGAAGCAACGTTAAAATTCTGAG
AAAAATGTCAGCTAAGTAAATGGGACCCAGATACTTGAAAGCTGAAAAGCCAAAAACTTATTTTTCTTGC
CTTTGCAAAAACAAAACAAAAATAAAAACTATTATTTCTGAAATTGGCTAACAAATAAATCAAGTAGATA
TGAAAAAGGGCCCCTGTTGGCCTCTGCTGATAAGTACTAAGTAAATTGGAGATTGGAGGCCCACACTAAG
GCCTGGGCCTAGCATATGTAAACTTTTTTAAATTACTAAGGCACATGGCTCTTTGAAGATAATAGTCTCA
GGTTATAAGTAACCTTCTCATCATTACTAGACTCTGCTTTAACTCGCCTGGAATTCATACAAGTAGCTAT
CAATCAAAAATGGCAATTTGCAAAGTCATGCACTTTCTCTTTATCAATGTTTTCTAAGAAAAGCATTTTG
TTCCCCAGGACTCAATTCCAAATTCTCAAAAAGCTTATATTTGAAAACTTAATTACACCTATGGCAATAA
TAATAATTTTAAAAAGTGCCCACAATTATAGATTCCTCAATAAGCAAGTCCACAAATTTTCCTTTTATTT
TACCCACCAGAGGGTGCTACTTCCTTACATTTCCTAAAGATGTGGCCTGGCTTCTGAAGGAAATTTTTAT
ATTGTTTTAAGTACCCTGTGTTGATATTCAAATTGGCAACTTTCTGTTATTCAAGACTCTGTAATGCAAT
AGGAATTTTGTAATTGGACACCTGTCAGCGGTAGTTACAGAGCTAGTTGCAACACACTCAGATGTTTAAA
GTCACTCTTGTGTATTTAAGCCAGAAGTAAGGTCAAGTGATTACAGGTCAGTTGTGGTTATAGAAACTAT
GCAATTATCAGAGCCTCCACCCTTCTACTTGCTCAGTGCTTTATTCTTAATAAGGGAAAGAGTAGGTGTG
TTCCTTCATCCCATAAACACTGCTTCATTTAAAGAGAGAGAGAGAGAGATTACCTACAATGATCTTAGAA
CCATAATTTAGCCCTAAATAAAGACTTATAAAGATCTTGCACTATCCTTTTCAAACCACAAAATGTAAAG
CCATCTCTAAAAATGGATAATCATATTATCATGAGCTTAAAAGCAACCTTAGGAAAGACGAAGCTGAAAC
TAGGAGTGGGACAGGTGGTTGGGTGTGTCAATCACGTTCACGGGGCTGACAGAAACAGATCAAACATGCC
ATTTACTCCCTTCGTGGCATTCTTGCAATTAAATGAGTGGATAGGACAAGTTCTGACTAATAGAATGTTT
GTGGATATAAGTGTGTCCTTTCCAGACTGAGGTAGTGAAAAGTCCATGCAGATTTCTCGTTTCTCTTTCC
CTTTAATAGAATACCCAAGGAAGTGGCATATTTAGGATGAAGCAGCTACAAGATGGTGGCAGCTGAGTGA
CTGTGTGGAACATAAAATTCTGTTACTCTAGAGTATGGTCTAGGGGAGGGAAATAGGAAAGGAAGTAAGA
GAAGTAACTGTGATCAGATTAGATAGAGCCTTGAAGGAAATGGGGAGCCATTGAAGAGCTTTGAGCAGAG
GAGTGCCATGATCTGACTTAAGATTTTAAGAGAACACTACGCTTGCAACTAGACTGAAGGGGGCAATCAT
ACAAGCAGGGAAACTTGTAAGAGGCTATTAAATAATTCAGGGCATCCACATTTATCAGAGTTCACTGTAT
ATATCAGTAGACTCATTACAAACTCTTTTAGTATTGATAAAGTAATGTCATTTCTCTCTGACGGATTCAC
ATTTAATGTATTTTCCTCTCTTTCTTCTCCTTATGTAAAGACATTATTTCTTTATTGTAGATTTCCCTTT
AATTTTCTGGTTAAAATACAATCAGAAAAAAATTAATTTCATAGCTCCTTTTAAGCCAATATTTTCAGTT
CCCTACTCTTTTATCAGCAGGCTCATTTTTCTAATCTTTTTGAAAATATAATACTATGGAAGGTATTTTA
TAAAGGTAATTTATAAATTTATAAAATTATAAAATAAAATTAAATTATAAATTATAAATTTATAATTTCA
AAATAAAATTTATTTTGAAATTACACTGAGGCTGGGCACAGTGGCACATGCCTGTAATCCCAGCACTTTG
GGAGGCCAAGGGGTGTGAATCTCCTGAGGTCAGGAGTTCAAGACCAGCCTGGGCAACATGGTAAAACCCT
GTCTCTACTAAAAATACAAAAAATATATATAAATTTAAATGTTAGCAACATTTTGCTAACATTTTTGTTA
ATAATTTTTCATTTACTCATTTTGGTTCCATGTTTCTTGTTCTTTTTGTTCTTTTTATCAGATATGTTTT
TCTACCAAGGAATGACTGCACTTTAAACAAGGTCTCTTATTTACTTCAATTCTAATATGAATTTTTGTTT
GAATACATTATTTGGTACATGAAATCACTATTAACTAAAAATAGAAGTCTTGCCTGGACTTGGTAGCTCA
CGCCTGTAATCCCAGCCCTTTTGGAGGCTGAGGTGAGCTGATTGCTTGAGCGCAGGAGTTCGAGACCCAC
CTGGGCAACATGGTGAAACCCCGCCTCTACTAAAAATACAAAGCATCAGCTAGGCATGGTGGTGCGCCTG
TAGTTTCAGCTATTGGAGGTGGGGCTGAGGTGGAAGGATCGCTTTAACTGGGTAAGTGGAGGTTGCAGTG
AGCCGAGATCGCGCCACTGTACTCCAGCTTGGGCAACAAAGAAAGACTCTGTGTCAATTTTTTTTACTTT
ATTTATTTTTTTGAGACAGTCTTGCTCTGTCACCCAGGCCGGAGTGCAGTGGCGCGATCTCGGCTCACTG
CAAGCTCCACCTCCCGGGTTCACGCCATTCTCCTGCCTCAGCCTCCTGAGTAGCTGGGACTACGGGCACC
CGCCACCATGCCCGGCTAATTTTTTGTATTTTTAGTAGAGACGGGGTTTCACCGTGTTAGCCAGGATGGT
CTCGATCTCCTGACTTCGTGATCCGCCCACCTCGGCCTCCCAAAATGCTGGGATTACAGGCGTGAGCCAC
CGTGCCCGGCCTGAAAATTAAAAAAAAAAAAAAAAAAATTAAAAAAAAAGAAGTTTTTCTTTTGATAGCT
AAAATATCAAATAAGCATATCATCTTCTATGGTCTAATTAGAATGCAATCACTTCATTTTCTTGCATCTT
TAACAATTCCATCTAGTGTAATACCGATTTAAAATCTCAATGTAATTTTTTTCTCTCTTTTTTTTTTGTT
TTGTTTTTAGACGCAGTCTAGCTCTGTCACCTAGGCTGGAGTGCAGTGGTCTGATCTCGGCTCAGTGCAA
CCTCTGCCTCTCGGGTTCAAACGATTCTCGTGCCTCAGCCTCCTGAGTAGCTGGGATTACAGGCACGCGT
CACCACGCTGGCTAATTTTTTTTTTGTATTTTTAGCAGAGACGGGGTTTTACCATGTTGCCCAGGCTGGT
CTTGAGCTCCTGACCTCAGGAGAGCCACCTGCCTTGGCCTCCCAAAGTGCTGGGATTACAGGCGTGAACC
ACTGTGCCCAGCCTCAGTGTAATTTCAAAATAAAATTTATTTTATTTGGTACATGAAATCACTATTAATT
AAAAATAGAAGTTTTTCCCAGGCTTGGTGGCTCACTTCTGTAATCCCAGCAATTTTGGAGGCCAAGGTGG
GCTGATTGCTTGAGCGCAGGAGTTCGACACCCACCTGGGCAACATGGTGAAACCCTGTCTCTACTAAAAA
TACAAAGAATCAGCCAATGAGAATATGGTCAATTTAGGCATTATTCATATTATTTCTCATTCACTTTTGG
TTTTCTTATTGAGGCAGTTAAATAAATCTTGTTAAATCTACTAAAACTTTTTAAAAATGATTGTCTTTTA
AATTTATGTAGAATTGAGTGGGAGTGGGAATAGCATTGAGTTATTAATTCAGAAAAGGAATACTGATCTG
TTTTCCATCCATGTACTTTAATATTCAATCAAAAATAGGTAAACTATTTTAAGGTACTCATTAGCTTGAA
CCATAAATTACCTGAGGCCTTTTCTCTCATGAAAGGCCTTTTCTCTCATGAAAGGATGAAAAAGTAAAAA
TTGACTTATTGAAGACAACTTAAATCCTAAAGTTAAATTACAAAATACGAAAACCTATTCTTATTTCTAA
GCAGTTTAAACGTTCTCTATAAAAAATAAGGTAAGTAAATGTATCTTATTTATTTGATTTCATCAATTTT
ATTTCATGTTTGATTTTATAATCTTTTTTCAGTGTCCTAGTCCTCAATTTTGCAGGCTAAGTAGAAGTTA
TTACAAAACTTCTATTTTCAGTATTATACATCTCTTGAGTCTACAATTGCTACATATTTAGGCTGTTCAT
ATAATTTATTGTCTAAATTGGGACAGTTTGGGGTATTAAAATGTGCACTACTAATTATCACACGAGGGCA
ACAGGTGTAAATTGTGATTCTCCCCAGCAAACCAGACTGCCTGGTCACCTATAGACAGGTGTGAGGGCAG
TGCATTTTTTTCCCCCATGGTTTTTGTTCCTAGAGGGTAGAGGGTTTCTAGAATAGTATGGAAAACACTT
TTATCTTTTCTTGTCTTTTCTCTTATTCCTCTCCAGGGGAGGAGGAGTGACTTTTCTGATTGATGAGTGT
GTGAGAAGAAACTGAGCATATGATCTCCAAGTATGACTGTTGCCAAAGAAACCAATGTAATGCCTGATGC
TTCCAAAAAGAAACATTTCCCCAGATACTTGTTGCAGAAGTTTCTGATATTATATAAAAAGGTTATTTTT
TTGCTTCATATTCTAACTTAAATGTCCACTTGGACTTTTTTAAACTTAAATTAAATTTATTTAAACATAC
CCCTTTCCTCACCATAGTCCCCTCTACTGTAAATCTTTTAATAATCTTCAGATAGAATGCTCTTTTTAAA
GGAGAGCTTTCATCTCATTTTTCCATATCAAGGATGACTTCTCTGTTCCTGACAATCCTCTGTTCAACTT
TTAATAAATCAAGATAATTTGACTTAAATGGAACTTATGCCTTTTGGCACACATCAACAGTGCTTGTATT
AGACAACAAATCAAGTTCCATTTACTTTGTCTTGTGTATTCTTTGGCTACATTTATTATTAATATAAATT
TAAATATCTAACCCACATTGTAAATCCCAAGTTGGGAATTTTTTTTTTTCTTTTGAAGACGTCCCTACAA
AAGAATACAGCCTGGGCATACGTTACTCTTCAACGCCCTATAGATCTTTTTATGGCACTGAATCTTTAAT
TTTAAAGACAGAAACAAAAGATACTAAAGGAAAAGCCAAGTATTAACTAATACTTTCATCTGCTTATAAA
AATAAGATGGCTTAATAATTTTAAAAAGATGTAGTACCATTTCAAATAGGATACATATTTTAAGATTATG
AAACATATGCAATTGTATACTACTATATTACACTACTGTGTAAGGTCAACCTTATGTCTTAAAATCTGTC
ATGACTGACCTTGCTGGTGTCTCGGGACTGAAAGACACTAGGCTCCATACACCTGATTATTTACTACAAC
TCTAAATCTGGTGTCATTCTGTTCCCTTAGCCTTTCAGGAGTAAATTCAGTTGAGTACCACAAAGTTGAG
AGGCTGTACCATCCAAGCATTCCCTTCTTGAGAAATAATCCTCTCTCTACTCTAGCTGAAGTATCTCTAG
GGAGAGATAAAGAGGCCACAGACTCCATGGGCAAGGTGGCATGCACCTCTAGTCCTAGCTACTTGGAGGG
CTGAGATAGGAGGATTGATTGCTTTAGTCCAGGAGTTTGAGGCCTGCCTGGGCAATGTCTCTAAAAAATA
AAATAAATTTTTTAAAAATTTTAAATTTAAATTGAATTTAAAAGAATTTTTAAAAAGGGGGCCACAGCGA
CATCATTTGCATGTAAAAAAGAATGCCGCCTTCACTAGACTGATTTACTCATAAACCCCTTCAATGTTTT
AATACTTGTATACTGATATCTTTAATCAGCATCTAATGGCTTCAGCAAAGTTGCCTTTTCTTGGTTTTCA
TCTTCCACAGCTTGCCTTCCTTAAATGTTTGTGTTCCTTATCTTTAGGTACACTATACCGTCCTCCCAAT
TCTCTCAAGACTATTTTTCCTTTTATTATTGGACATTTTCCTTTTCGATATAAATGTAGGTGATTCTCAA
AATTCTATCTTCAGATCTCATCTCTGTTCTGTAGATATTTTCCTCCTTTGCATCAACCATCACTTCAACA
CAGAAGATGCCCAATTTTATACTTCTAGAAAAATTCCTAACTGCCTGCAGCAGATCTCCATGTGAAGATA
TGTACACCCCCAAATCAGTGTCTGTTACCATTTGTACATGCCCTTTGTCTTTCTTCTTCTGCATCTTTCC
TCTTGCCATTTCCTCCATCTGGAGTCCCTTTGCAATTTCAGCTTGTTGAAATTCTGCTTATGTTTCAAGC
CTTAAATACCACCTCCAGCTTGAAGTTTATCCAGATCTTTTAAACCACATTTGATAGCTCCACGTTTTGA
ACTCACATGGCATTCTGGGTATGTCTAGCTTATGGAACTGATTTTACTCCACATAATATGTAGGTTATTT
ATATAATTGTCTTATCCTTATACTAGAGTTCACAATTTACTCCCACAATACTATATATGCTAAGAAAATG
TAGCTTTCTCCCCTCTCTAACAAAGCTGATTATTCTCACAAGCTGCCACCCAACCTATGTGAATAAACAC
AGTAGCAAATGGCATATATAGTGTGACACTGTTTTTGTAACGAAGTATATGGTGAGTGTGGTTATGCACA
TATGTTTCTTGACTTTACCCACCATTGGGGATTACTGATTCACAGGTGTAATAATACTACAAATCCCAGT
GCTCTGAGACCCCTCATATGGAAGTCTGGCCTTTTGCCCTGATTGTCCTCTTCAGTGTTTATCTTGAAGA
GTCCTAGAGGAAGGGAGGGAAAAGATTCTCATTTAATCAGCACTTCAGGGTGCACAGGAAAAATATTACT
TTTTGAGTAATAAGAATAAAATTAACCTTAATTTTGTCTATCTTTTTCTGTATTTTTTGCAATGATCATT
AATTTTGTAACAGCTAATTTAAAAAAAGAAAAAGTTAGCACTCGTGCTATTCTCCTTGGTATTTTAAATA
GGACGTATATGTTTCCTTCCTTCCAGTTCCCATCACATATATTCCCACACATACATTCCATGTGTGCACA
CACACATGGCCGCCCACACATTAGACCTTGAACTTCTTGGGCGGGATTTTGTGTCCATCTTTAGCATCTA
ACCATGAATGTGGTGGTGAACTCTGCTGATACTGAATTGAATCTGAATGTTAGAATCTTTACAAACTTTG
GCTATAGATTATAGACATTATTCCACAGTTATTTCACAGGAAGTCCTTCAATAGATCTTTATATCAGTGA
ATTCTTATTGAGTATTTAAAATTTTTTATCTTAAGCACAATGATTTCACAGGTTATAAATGTAACCTATT
CTCACTTCCAGATGTGGAGGTGGGGTCTCCTAAGCAGGATCTCAGAGATGAGCCCTTCCTTAACCTCTAG
CCTTTCTTCCCCAGGTGGTTTGGAAAGGTGAAATCAGTGTAAATCAAGAGATTGTGCTATGTAGTGAATG
GTAAGGGTGAAAAAGTTGTAAGTCCATTTATTTAGGTTTCCTATAATATAATCTCAATAAAGATGAATAA
CTTTCCCCTGTAAAGGCCTTGCGGAAGTTTTGAATCTTCTTTTGTCTTCTCTTCAATTATGCTAGTGAGT
AGAAATACATCTGACTTTCATATATTAATCTTGTATCCAACAATCTGTTCAACCCTCCTATTATTTCACA
TAATTTGTAGATTCTTTTGAATATCTGCATAAGCAATAATGTTGTTGGATATGAATTTTATTCTTTTCCT
TTCCAATTCTTATGTCTTTAAATGAAGGAAGGTATAAATGGAATTATATTATTGTAAAGTTATTACATTT
TTGAAATGTGGAGTGTAAAATGTGAAGGGGGAAGTGAGAATTGAAAAGTGGGAAGTGGAAAGTGATAGGT
ATGAAATGTAAAGTGTGAATAACAGTAATACTGAAGCTAGGTAGACATTGATAATTTAAGTTATATTATC
AGTCCCAGAACAACTACTAACAACATAATAAAAAAGAAATAGAATGATGGAGGCAGTAGATAAAGTGAAA
GAGCAAGAAAGGCATGATATTTAATAAAAAAGAGAAGATACAAAATGAAAATAAGAAGTAAGATCATAGA
CTCAAAATCCACTGTACTAATTGTTACATTATGTAATATATTTATTATATTACATAAACACACCAGTTAA
AAGGCAGAAATTGCAGTAAAAGAATCAGCAGGCTTTTTTGGTAGAAATGACTGGTCTATTTTAAAATATA
GGCCGGGCGTAGTGGCAGGCACCTGTAATCCCAGCTACTTGGAGGCTGAAGCGGGAGAATCACTTGAACC
CGGGAGGTAGAGATTGCAGTGAGGCGAGATTGAGCCACTGTACTCCAGCTTGGGTGACAACAGGGAGACT
CCGTCCGAAAAAATAAATAAATGAGTAAATAAAATAAAATATATATGGAAATGCAAAGGATCTAGAGTAT
CCAAAACAATTTTGCAAAAGAAACATAAAGTTGAAGGAGTTATACCATCTGATTTCAAGACTCATCAACA
AAACTGAAATAATCAAGACAAGATGAGGCTGGCATAATAGTACATACAGAGATCAATCAAATTATTGATG
AGGTGAGAGTGTTGCACTGGGAGCAGCTGGCCTTGGAACATGGAGGGGAAAGGAGGATGCTGAAACCAAA
GTAAGTTCCATAGGTGGGCTTTAGGTAGGCAGAAAGGAGGCCCCAACCTTGCCAAAGTAATGAAGGTTTT
CCTTTCGTGTGGAGGCTTTAGTGTATTTAGTGTAGCTCATTCTTGGGAAATACTGCCAATTTCTCCATTA
CTCCTTAGTGTGGCAGTCTGATGTAGCCATAATCTTGCTTTCCTTTTTTTTTTGGGACGGAGTTTCACTC
TTGTTGTCCAGCCTGGAGTGCAATGGTGGGATCTTGGCTCACCGCAACCTCTGCCTCACAGGTTCAAGCG
ATTCTCCTGCCTCAGCCTCCTAAGTAGCTGGGATTACAAGCATGCGCCACCACGCCCAAGTAATTTTGTA
TTTTTTTTTTTTTCAGTAGAGATGGGATTTCTCCATGTTGGTCAGGCTGGTCTCAAACTCCCAACCTCAG
GTGATCCATCCAACCCAGCCTCCCAAAGTGCTGAGATTACAGGCATGAGCCACCACGCCCGGCCCTTGCT
TTCCATTTCTCTCGTACTCCTTCTGTCTCTCTCTCTTCCTTTCACCTCAGTGGCCAGGCTAGTAGCTGTC
TCCAGATGGTCACACCACTTTTTAGAAAGCAGTGCTCAAGGCTTCAGGCTAGTGAAAAAGCTTCACTCAG
TCAGGTACTCCTAGTACTTAGGGAATGGGAAGGGACAGGATTGGCCTAGTTATTCCACAGGAAGTCCTTC
AGTTGATCCTTATAGATGTCCTACAGTTACCCCAGCTCCTGGACCTTTTGGGGGAAAATTACATTACTGC
ATACAATTTCTTTTCCCCAGATTTAAAGCTTATGTGATATATAGCAATTTCCCTGCTTATTTCTGAAGGA
GTTATAAACCTCATAGACTTTTTAGAGAATCATTTATTTCTTCGAAAAGAATCTAATCTGAACTGACCTG
GCTTTAAATTTCTCATCAGAAATTTAAAATACAGGCAAACTTGAGCAAAATGCTTTTTTGTATCAAGTCT
GCTTTAATCAATATTTCTCTTCTTTTTCTTTTCATAAAAGCTACTACTATTATCTCTTTGAGAAAACTAA
AACCATAAATAATGTGCAGGTTTGAAAAAAATTGATCAATGCTGGATGTCATCATTAGAGTTCAAACTTC
CTTTTAAAAAATTTTTTGACTTAATTTTACTTTTACTTTTTATGGTTTTTTTTTTTTTTTTTTTTGAGAC
AGAGTCTCGCTCTGTCACCCAGGCTGGAGGGCAGTGGTGCAACCTCTGCCTCAGCTCACTGCAACCTCTG
CCTTTCAGGTTCAAGCAATTTTCCTGCCTCAGCCTCCTGAGTAGCTGGGATTACAGGTGTGTGCTGCCAC
GCCTGGCTAATTTTTGTATTTTTAGTAGAGATAGGTTTTCACCATGTTGGTTAGGCTGGTCTCGAACTCC
TGAACTTAGGTGATCCACCTGCCTTGGCCTCTCAAGGTGCTCAGCCTCTCAAGGTGCCTGGCCTATTTTT
TATGTATTTTTGAAGACAGGGTCTCATTCTGTCACCCAGGCTGGAGTGCAGTGGCATGATCATAGTTCGC
GGTAGCCTCAACCTCCCAGACTCAAGTGATCCTCCTGCCTTAGCCTTCTGAGTAGCTAAGACTTCAAGTG
CATGCCACCACATCCAGCTAATATTTTTAGCTGGATAATTATTATTATTATTATTATTATTATTATTATT
ATTATTTTGTAGAGACAGACTCCCACTGTGTTTCCCAGGATGGTCTCAACTTCTTGGGCTCAAACAATAC
TCCCACCTCGGCCCCCCAAAGTGGTGTGATTACAGGCATGAGGTACTATAGTTGCCCAGCCAGGGCTCAA
GCTTTCGTGCAAACAAGACCCTCCATAAAAGAAAATCTCATCTTTGCTTGGAATGCCTGATAATACATTA
CAAAAGGCTTTATGGTATATATGTAAACCTTTGTTGATTAAAAGTTCTTGCAAATTCCAATGTGATTTTT
TTTACTGGGTCCTAGGTTTAACAATGCTTTATCATAATGAACTTAGTGATTGATGATTTCATAGTACATA
AGAATGTGTTTCCCTGATAAGACTTGCTATCCTTGAGTGGAAAGAATGAAATTCCCGGTTGCATAGAAAT
GTGTACACACACACACACACGCATGCACACATATTTTATATGTATCATCACGTGTGTGTGTGTGTGTGTG
TGTGTGTGTGTGTGTGTGTGTGTGTGTATTTTCTGGTTTAGACCATCTCAGTAGGTTCACATTTCAGTGG
CAGAAAATGTATGAAAAAAAGCATGGTAAAGCCTCATGCTCATTTTGGACGCTGTCCTTGGCAGAACTGA
AAAGAGACCTCATAGAACTCTGACAGATCTAGACAGAAAGCTGATGCCCTTTCTCTCTAGATCTTCCCAC
TACAGAATGTCTAAGATACCAATGGTCTTAGTCTGTTCAGGCTGCTATAACAAAAATATCTTAAACTGGA
TGGCTTATAAACAACAGAAATTTATTTCTCACAGTTCTGGAGGCTGAGAAGTCCACAATCAAGGTCCCAA
TAGATTTGGTGTCTGGTGAGGGCCTGCTCCTTAGTTGGAGCACCTTTTCACTGTTTCCTCACATGGTGGA
AGGGGTAAAGGCCATTCTCTGGGGCCTTTGTAATAAAGGCACTAATCACATTCATGAGGGCGGAGCCTTC
CAAATCATCTCCCAAAGGCCCAATTGTTAATATAATCACATTAGAGATTAGGTTTCAACATATGAATTTT
GAGGGGACACAAATATTCAGACCATAGTACCACTGACAAGAAGGAGGATATAATTGGAACTGATTATTCA
TCTCCCTTGAAGAATCCATCAGAACTCATTCCATCATGCCTTTAACACATGAAGTCCAAATTCCCAAATT
ATTATTTGTCTTTTGTGTGTTCTTCTTTACACTCTCTAATGGAGCCAAGATCATGCCACTCCCTGACCCT
GAAAACCTGTCCATTATGTTCTTTGTAACTTAAAATCTCCAATCAAGAGAATCCCCTAGATCAAATACAT
CTTCTCTGAGTTTCTCTGTATTTTCTTGCTGTAATAGAAAACTGGCTGTCCTCCAAGTGCACTGCGTGCA
CTGCTTCCCTTGCAGCAGTATTCTTTCTTTCTTTTTTTTCTTCTTCTTTTTTTTTTTTTTTTTTTTGAGA
CAGAGTCTGACTCCGTTGCCCAGGCTGGAGTGCTGTGGCGTGATCTCGGCTCACTGCAACCTCCACCTCC
CAGGCTCAAGTGATCCTCCTACCTCAGCCTCCCGAGTAGCTGGGACTATAGGCATGCACCATCATGCCTG
GCTAATTTTTGTATTCTTTTTTGTAGAGACAGGGTTTCGCCTTGTTGCCCAGACTGGTTCAGAATTCCTG
GCCTCCAGTGTTCTGCCCCCTTCAGCCTCCTAAAGTGCTGGTATTACTTGTGTGAGCCACTGCCCCCAGC
ATTTGCAACATTCTTTCTTGCATTAAGTACATTCATATCATTGTAGCCATCACCACCATCCATCTCTAGG
ACCTTTTCTTCTGCATCTCTCTTACCTGCTAGTTGTGTTCTCTCTCACCTGTCACATCCCACTGGACAGG
GAGGGAGCAAGTGTCCCTTCCATTAACAATTTATTGAACAGCCCCAGTTGATTGAAGCATATGCCATCAG
ATCAAACTGAAGAGCAGACTAAACCCCTCAAAGTTATAGTCACCTACAGATCCTTAGTCTCAACAACCAG
ATTTTAGCACTTCAGTCACTAATTAGGTTTATAAAATTAAATTCAAAGTTTAGTAAAAGTTAACTCTTTT
TTCGTTCTTCTGGATTAAATCTGATGGAAGAAAATCTGCCAGGAGAAAAGACAAGGAGTGTTTCACTTCT
TCTCTATCCCTTGCCAAGTGCTTTTCCCCAAATACTAGGTTGCTTCTGGTTCCTGCATGGTTGAAGTGTG
GGTATCAGTGGCTGCAAGAGAAGCAGCAAATGTTTACTTGACAGGTGTCAATCTGAAATTGGCTCTTTAA
AGCTGACTTTCTTCTTGTGAGGGGTTTCATGGCAAAATGAATGAAAAAGTTGAAAGACAACAAGAAACTG
GAAAAAAAAAACCCGTGTTACTTCATACTATAATATTTGGTGTAATTACCATAATATAGTTCACAATATA
TTTAAGAAACTCCTTGTTGGTCACATAGATGTTGTTTCTAGGATTTTCTATTACAAACATAGTAGCAGTG
AATGCAATTGCATCTATAACTTTCTTCATTCAAGTAGACTTTACTTTTCAGAGCACTTTTAGGTTCCTAG
CAAAATTGAGCAGAAAGTAGAGAGACTTGTTGTATACTCCCTTCTCCCTGACATCACAACCTTCCCTGCT
ATTGACATGTCCCACCAGAGTGGTACATTTATTATAACTGATGAACCTACATGGACATGTTCTTATTATC
CAATGCCTATAGTTTACATTAGGGTTCACTCTTCGTGTTGTGCATTCTATGGCTTTTGACAAATGTATAA
CGGCATGTATCCACCATTAAAGTATTACACAGAATAGTTCCACTGCTCTCCAAATCCACTGTGTTCCACC
TATTCATCTGTCCCTCTCCCCAACCCTTGGCAACCACTAAATTTTTTTATTGTCTCCATATTTTTTCTTT
TCCAGAATGTCATGTATAGTTGGAATTGTACAATTTGTAAGCTTTACAGATAGTTTATTTCACTTAGTAA
GATGCTTACTTAATTCTCTTAGTAATATTAAGTTTACTCCACATCATTTCAGTGCTTGATGGCTCATTTC
TTCTTAGCACTGAATAATATTCCATTATCTGGATGTACCACAGTTCATTTATCTACTCACCTACTGAAGG
ACATTTTGGTTGCTTACAGATTTTGGCAATTATGAATAAAGCTTCTATAAACATTCTTGTGCAGATTTTT
GTGTGGGTGTAAGTTTCCAAGTTGGTTGGGTAAATGCCAAGGAGCATAATGATTGGATTGTATGGTAAGA
GTATATGTAATTTTGTGAGAAATTGCCAAACTGTCTTGCAAAATAGCTGTAGCATTTTGCATTCCAATTG
GCAATGTATGAGAGTTTCCTGTTGCTACACATCCTCACCAACATTTGGAGTTGGAATTGTTCTGGATTTG
GGCCATTCATTAATAGGCATGTAGTGGTGTCTCATTGCTGTTTTAATTTGCAATTCTCTAAGGACATATA
ATGTTGAGCATCTTTTCATATCTGTATATCTTCTTTGATGAGATGTCTGTTCAAGCCTTTTGCTCATTTT
TAAATCTGTTGTTCATTTTCTTGTTGTTGAAATTTAAGAGATTTTGTATATTTTAGATAACACTTCTTTG
TTAGATATGTCTTTTGCAAATATTTTCTCTTAGTCTGTGGCTTGTCTTCTCATTTTCTTAACAGTGTCTT
TCACAGATGAGATGTTTTTAATGAAATCCAGTTTGTCAACTATTTCTTTCATGGATTGTGCCTTTAGTAT
TGTATCTAAAAAGTCATCTGCTTGTCTAAGGTAATCTAAATTTTCTCCTATATTATTTTCTAGGAGTTTT
ATAGTTTTATATTTTACATCTAAGTATTTATACCTTTTTTGTTGTTGTTGTTGTTGTTGTCGGAGAGGGA
GTCTCACTCTGTCACCCAGGCTGGAGTGCGGTGGCACAATCTCAGCTCACTGCAACCTCCATCTACCAGG
TTCAAGTGATTCTCCTGCCTCAGCCTCCTGAGTAGCTGTGATTACAGGTGCACACCACCACACGTGGCTA
ATTTTTGTATTTTTAGTAGAGATGGGGTTTCACCATGTTGGCCAGGCTGGTCTCAAACTCCTGACCTCGT
GATCTGCCTGCCTCGGCCTCCCAAAGTGCTGGGAATACAGGTGTGAGCCACTGCGTCTGGCTGGTATCTA
TACCTTTTTACAATGTGTGGAATTATGTTGCTTTCCCCACTGCTTCACTAGACCTGGCTACTTGCCTGAA
ACATATCAGATTTGTTGAACAAAAATTCAAGTGTATGTGTGTATATATGTATGCATGTATTAGTATATAT
ATTTTATAAGTGGAAAAATGTAGATCTAGTTTTATATTTTGAATAATAAAAATAGCTAGAAAAAATAAAA
TCTCAGCAGCATGTAGAAAGAATTCATTATATTTAAAAATGCATACCATTATAATGCATATTTTTGTTAC
TGTAGTAGAAGTCTGTTATAAAATGTAGACTAGGGACCAAAATAATGCCAAAATAATTTTTCCATAGGCT
AGCTAGAAAAATAGATGATTGTGTATCATTTATATACATGGAAAACATAATGAAAATCTCCTAGAAGAGG
AAATTTGTAACAGTATTTTACTAAAGTACAATATTTTGTATTTTTAGGCCCTTTGGCTCTAAAAAATTTA
TTGTGATATGACATTTTAAAAAGGTGTTTTTTGTTCCCAAGGGTGTCAGTTTATTAGGCATATATATACG
CAATGTGCAGTCATGACCAGAGGGAGGTAAAGAATAATATTTATGGAGAGTAGATATTCTTTCATTTTCC
CTGAACAACAAATAAAGAATGAAGAAGATTTGCCTTTATATTTTTGTGGGGGAGTGGGAGTCAAATTAAG
ATCCCATGATTAGAGAAGAGTGATGGGAGAAAAACCATCTCTGATAGCTTAGAGATTCATCTGGTGCTAT
AATACACACTCCACATGAAGGCAATTGTCTCAATAATATCCAATTTATTTAAAAGAGTAAATTATCGTTC
ACATTTGTTAATTTAAAAATTCAGTGTACAGAGAGCATACGACTTGAACTCAAGTTTCTTTACAAACTTG
GGGTGCTATGTTGTGAGAGTTAGCGTACAATTTTGGTTGGTGTCTTTCCTGAATTTAGTACGTTAAATAA
AGACACCAAGAACTACATGAGAAACAATGTATGATTCTTAAAAAGAAACTGAGTTTAATTATATCAGAGA
AAAATCTGTTTAAAATAAATTCCTTTATTTAAAAAAATCCATACGATAAGATAATTTTGATATGTAACTG
AAACCATATTGCTTTCAGGATGAGATCTTGTTGGCTGGAATGCATCAACTATTAGATAGTCCTTATATTC
TGGGAAGATTCTTTGGCAGTTTTCGTCCCAACAGACTAGTTAAAGGGGCCTAAAGAGACAAGTTTTATTT
AGGGTTTAACTGCTGAATATACAATCCAGTTTCTTTATAGGAAAACCACTGGAGTTAAAGAACTAATAGG
ATTTTAGGCTTGTTTATATGCCTAAGAAGATGATAGCACCAAAATCCATAATCAACACAGGGTAATTAAC
ATTTCTACTTGTTTTTTATTTCAGCCTATGCTAGTTCCAAGGGTAACTGCTCTCTGTTTTAAAAATAAAC
ATTTGAAGCCAGTGCATTTCAAATTGCATGTAAAGTATTACTTACTGTTAGTACAGTTAGTTATTTCTTT
TTGTTCTATTTAATATTAGTTAAAATCCCAATATTTGTTAATTTTCAAGTGGGCATGTTCTTGGAGTCAC
TTTGTAAGTAATCAATAAGGAGATATGACAATCCATTCAGACTTCTTTTCTAGTTCCTCTTAGAGCCAGT
GAAGGCTTGTCAGTACAAGAAGGTTTGGGTTAGCGTATTCAGAATCATAGGAAATTAAAACCAGAATGGC
TAGCAGCTAGAGTTTGCATAGCTGACAAATGTGTGAAACTTTTTATAGTTTTTATTGAGTATATATTTTT
TTCACATTTCACTATAAATTGGCATAGATATTAATAAGCCTCAAAGATATTTTAAAATATTTGGTCTATT
CATTGTATACCACAAAACTTAAGAGACATTTGACTCCATTATGTATGATATTTTGCTTATTATTTTCAAG
GAGACTGCTGTAATGCTGAAAACCTCAAGCCATGTGTAACCCATGGGTGGCGTGGTTAGGAGTGCTACCA
CTCTTTATCCTATTAACTCAGGCAGCCCTCAAACCAGCAATGCCTCCGGTGATCAAGAGCCAGCCTTTCA
ACATTTTCTGGGCAGCCCCAACAATGTATTGTATGCCTTCCTTCAACGTGGATATAAATCTTCAAGTATT
TAACATTATATCAAATCCTTTAGAGACTCAGAGTGGGTCAAAAATTGCCATATTTTATCCAAATGAATTA
GGGTATTACCCTTACTTATCTCAAGATGGAAAATCCTTTAATGGAGGAATACCGCAGAATGTGAGCCTTT
CTGAACACCTTAGGAAAACTGCTGATGACATTGGAGAAGGTGTCCCTTGGTGGAGATCAGAAGAACTTGT
TGTTATTGACTGGGAAAGTTGGAAACCCCAATGGGATAGAAATCAGGGCAGCAGAATAATATATAAAAAC
CACTCTTTAGCCTTCACTAGAAACCATCATCCTTATTGGTCAGAAATGAAAGTGGAAACAGTTGCCCGAG
AGGAATTTGAAAATGCTGGAAAAAATTTCATGAACATTACTCTCACATTGGCTTTAGAAATGAGACCAAA
ATGTTTATGGGGCTTTTATCTCTATCCAGACTGCTACAATTATGATTACAGAATAAATCCAGAGACGTAC
ACAGGTAATTGTCCAAATTGTGGCTGTGGGAAAAAAGCGCAGCACTTTATCCTTCAATACATTTGGATAA
AATACTGAAGTCAAGCTTAAATGCTTTGAAATTTGTTCACTATCGAGTTAGAGAAGCCATGAGGGTTGCT
GAAATGGCTAGACATGACTATGTTTTGCCAGTTTTTATTTTTTCCAGACCATTTTATTTGCATAGTACTG
AAGCTCTGTCACAGGTAAGGAAAAGCACAGTCACTCACATTTAAAAAAAATGGAAATTTGGTAGAATAAC
TATATAAAGCCTATACATAAATGTTTTAGGATATTTATTTTCCCTTAGCAATACAATGCTGTTCTCTTAT
TAAACATGTATATTTCTTCAAATGTCAACTCAATTCTGAAAAATGTCACTGACAATTAGATGTACACTTA
ACACTTTTGGATAATGATTCTTACCAGCTTAGCATTCACAGGAGTTTCCTACAGAACAGAGGTTAAACTT
GATTTAAATAATGTAACAGACAGATTAATTTTAACCAGAGAGAAATTTTAGAACTAACTTCTTAATATGA
AAAGGTAACAGCAATTTTCCAAATCAAAAACGTGCAACATAGAGCTTAGGGTAAATTATTAACCAACTAC
ATTTCTCATTATATTGCATTTGTATGTTTTAATTAGCTAGGCTAACTAAAAAAATTACATAGGTTCTCTT
GATTTTGTCTTTAACAGTCAACAATGCAATCTAGTGGTTATTGTCAAGGCATTAAAACTGGTTTATATAA
GGAGACAGATATTGTCTTTAGACTGAACACAAAGCTGGAAGCCTACAGATGTGGAGATGAGCTTGTTTAG
AAGATAATAAGTTTGAAGACATGGCAAGTGTCCAAACTTTAACTAGATTGTCACATAGGACATTCTTGTA
AGGATTCAATCATTGGATAGGTGGCTAGATAAGAAAATCCTCAAATCTCCATCTATACCTGAGAGCCAAC
AATACTTTATGCCAGTACCCAACACAGAAGCAGAGCTGTTGTATGGACAATACACAGCTCACTTAGACCA
CTTAGGTTTGAGATAAGGCCATTTAAAAGCAGTAGCAATTCTTCCTAAATATTTCAGAATAAAATCCAAT
TATTAATTAGACTTGACATATTCATCTTTGCAGGATTACTCAGTATTATTCAGAATGGGCTATTCATTCA
ATAAGTTTAGAAGGAAAAGAATCATAGCATTATGACAAAAATTTGGAAGAATCTCATGGGCACTAACCCA
TCTCCTACCCAAATAAAAACCCTTTCTTATACTTTAACACTTTTTGATGGGGGCACTTCTTATATTAGAA
GGGAAACTGCCATTTGGGGGAAATATTAATTCCTAGAAAGTTTTTAAGTATATTTAATCTACTTTGCCTC
TTAATAACTTCATACCACTAGTTCTAATTCTACCTTCTGGTGCAACATAGAATACAGCAAATCCTTCTTT
CAAAAGCCAGTTGTCCAGGTATTTTAGGATATCAGGCCTGCCTACCAAAGTCTTCTTGCTAAGGTATTCC
TCAAGTGATGCCAGCTTTCTCAAATCATTTTACTATCTTAAATCCTTTTCAGAAAAATAACCTGGGTTAT
ATTTATTCATTGAGAAATTCTTGAGTGCCTACCTTGTGTCAGGAATTACATGTTATTAGTAATAACAGTA
GAAAATAATAATAATTCATGCAGTCAAAGAGTTCACCTTGAGAGAAAATGGGAGAATGAGATGAGCCACA
TTTTCATAAAAGCCTTGTTCATTGCTTTCCTATTTTTTGTACTATTGGACTTTTTAATCTTTTTTATTTT
TAATTTTTGTGGGTACATTAGACTTTTAAAGTAAATTATATGCTAAGTATCACCTCTGAGCTCTACTTGA
GAAATCAATAGACTGCATTCTCTACTCACCAAAATATATAGAATCACCTGAGCATTATATTGAATTGTTT
TAATTGCCTTCCATGTATCATATATCAAAAAACAGTATGGGTTTTTCTCACCTTTGGTCTAAGTAACATA
ACTTTCCAACGCATTTTTTTTTAAACCAGTCCTGTTTGGTATTTGCTTTCAGGAGTGTCTCAATTAAAAT
AAGCGACTACATTTAGGTTTAAGGAATGTGATATTAGTCAGTATAATGGAAGAATGATTTCCTTTCTTGT
TGTATTACTTAGACAAATTGCAGAACATAAATGCCAGTATTGCTGAAACCTTCCTATAACGCAGGAAAGC
TTACAGTGGCGTGACAATTTACTCATTGCAGTCTGTGAGCACTCCACCTTTGCACTGGATCTCTGACTCT
CCATACCTTGTAGGGGAGAAAAGAATGCAGATTGCACCATTGGTCATCCCCTTTATCTCCCATCTCTCCC
TATTTCCTACTTCTTTGCTCTTGGCCTATATACATTAGCATAACATCCTCGGTTTCTTATCTTTATGAAC
TGTAATCTATATAGTCACCCAATTTGAAAGTCACTTGGCTGCCTCCCTTTTCCTCTTTCCATTATCGGAT
GGGTAACTAAAACTTATCCATCTTTATTTCCAAATAACTCTTCAATCTATTCCCTCTGCTTTACAAGGAT
TTACATTGCCTTTGTTGAGGCATCATCATTTCTCACCGAACAATTTCTATCACCTCCTAATTGGTGTTCC
TGCCTGTACTATCTTGACCTTCCCCTCCAATGCATTCTTCTTCTTTTTTTTTTTTTTTTTTGAGATGGAG
TCTCGTTCTGTCACCCAGGCTGGAGTGCAGTGGTATGATCTTGGCTCACTGCAACCTCCGTCTCCTGGGT
TCAAGTGATTCTCCCACCTCAGCCTCCTGAGTAGTTGGGATTACAGGCGTGTGCCACCACGCCGGCTAAT
TTTTGTATTTTTAGTAGAGACAGGGTTTCACCATTTTGGTCAGGCTGGTCTCGAACTCCTGACCTCAGGT
GATCCACCCGCCTCAGCCTCCCAAAGTGCTGGGATTACCCATCTTCCAATGCATTCTTTATATGCAAAAA
GAAAAAAAAAATCAAAGTTGCAAATTTGTGTCTTTCCAGCACTAAATATTTAACATTTATTTATGTATTT
ATTTATTTGAGATGGAGTCTCGCCCTGTCACCCAAGCTGGAGTTTAGTGACAGGATCTCGGCTCACTGCA
ACCTCCGCCTCCTGAATTCAAGAGACTCTCCTGCCTCAGCCTCCCGAGTAGCTGGGATTACAGGCAGGCA
CCACCATGCCTGGCTATTTTTGTATTTTTAGTAGAGATAGGGTTTCACCATGTTGGCCAGGCTGGTCTCG
AACTACTCACCTTGAGTGATCTGTCTGCCTCGGGCTCCCAAATTGCTGAGATTACAGGCGTGAGCCACTG
CACCTGACCAGTTGTCTTAACACTTTAAAACAGCATTTTTCTCTTTGTATTTGGATTCTGTTTATACATA
GAAATTCATATGTTTTTACTTTCCAAATTCTGTGTGCTTTACCACAAGGAAGTACTGGGAGTTCTCTGGA
TGGACTGTGATTTTGCCTGGATCTAAGTCTCTGCTCTTATTCTTCCTGTGGATATAAAACTCTGCTCTCT
CTAGACTGTCTTGTGAATTCATACTCATTCTCAAGAGTCTACTGATTCTCATTCCCAAGAGTCATATGAA
ATTTAACGTGTTAAGGAAGCCTTCCCAGACTCTTCCATGAAGTATTAAGCACTTCTAATTTATATATGTT
TTGTGAGTGCTACTAATATAAAAATTATTATGTTATAGTCACTTGTTTATATGTCTGTCTCAACCATTAG
ACTAAAAAGCATTCCTTCAAGAAAAGGAATTGAAATCTATTTCATTTTTATATTCTCAGTGTTTAGAATA
TTGCCTGGAACATTGTAAATATTTCTCAAATAAATCTAAGAATCCAAGGCAGTATCACCTTTTCCAATTC
TGGTATGGTCTTTTGTTTTATTTTTTGTATGATAGCTTTATTTAAAAGAAATGCCTTTTTTTCTGTGTAT
TAAAATTTATATTTTAATTGACATATACAATTGTATGTATTTATCATATACAACATAATGTTTTGAGGTA
CATATACATTGCAGAATGGTTAAATCTAGCTAATTAACAAATTCATGACCTCACAGTTATTTTTATTTTA
AGAACATTTAATATCCACTCTCTCAGCATTTTTCAAGAATACAATATGTTGTCATTACCTATAGACACCA
TGCTATACAATAGATCTCTTGAACTTATTCCTCCTATCTAATTGTAATTATGTATTCTTTAACCAACATC
TCCTCAATCCCCTCTCCCTCCTAACCACCTCAGCCTCGGGTAATCACCATTCTACTATCTACTTCCATGA
GATTAACTTTTTCAGATTCTATCTGAGTGAGATCACGCAGTATTTACCTTGTGGTACAGTCCTTTGTTTT
GGAAACAAAGATATCATTATTAACGTGTTCCTTACCACAGTTGAGGGATTGAGTCTTATTATTGCATTAT
CACTGACAAAATTTGACTTGGTGGAAACTACTCCTGATACCTCTCTTTTCTAGGAGGACTTAGTGCATGC
AATTGGCGAAAGTGCAGCATTGGGGGCAGCAGGAGTAATATTGTGGGGAGGATATGAATATTCTGCTTCA
AAGGTAAGCAATGATTTCTCTGTCAGCAACTTGAATATACTTTTGAGATTGGTTTAAAAACATTTTTTTT
TTCGCATCAGAGTCAAATGGTTGCTGATTATCTGCTTACTTGACCTTAGTGAAATTCAAAAAGTACAGGG
TCTAACATTGAGCACCTACTCCATACCAGCCATTGTGGTTAGTAGAAGGGTAGAAAGAGCACAATCATTC
TAATCAGACAGCTAAGTGAGAAACTGATGTTTATGTCCTAGGGGTGTAATTTTGAGCATGTTAGTTAACA
TTTCTGAGTCTCAGCTTCTCCATCTAAAAAATTAGACTAAAATAAAACCTCCTCTGCAGGATTTTGGTAG
ATTAAATGGCATAATATATATGTGACAAACAAAAAGTAATAAATTTTAAAAATGAATAATTATTTCATTT
GCACTGAGGGCAGATTCTCCAAAAATGATAAATAATTCTTTTTTTTTCTTTTTTTTTTTTTTGTGAGGCA
GTCTCACTCTGTCACCAGACTGGAGTGCAGTGGCGCAATCTTGGCACACTGCAACCTCTGCCTCCCAGGT
ACAAGTGATTCTCGTGACTCAGCCTCCTGACTAGCTGAGACTACAGGCATGTGCCACCATGTCTGACTTA
TTTTTTTGTATTTTTAGTAGAGACAGGGTTTCGTTATGTTGGCCAGGCTGGTCTCAAACTCCTGGCCTTA
AGCTATCTGCCCGCCTCAGCCTCCTAAAGTGCTGGGATTACAGGCATGAGCCACTGTACCTGGCCCAAAA
ATGATTCTTTACTTTGCTGATTACCTATTATAGAAATGCATGTGGGAGAAAAATCTATTTGTATATAAAG
GTTTATTAACAATCTACTCTGTTCTGGCTGGGCACGGTGGCTCACGCCTGTAATCCCTGTAATCCCAGCA
CTTTGGGAGGCCGAGGCAGGTGGATCACTTGTGGTCAGGAGTTCGAGACCAGCCTGACCAACATGGAGAA
ACCCCGTCTCTACTAAAAATACAAAATTAGCTGGATGTGGTGGTGCACACCTGTAATCCCAGCTACTCAG
GAGGCTGAGGCAGGAGAGTCGCTTGAACCTGGGATGCAGAGTTGGCGGTGAGTCAAGATTGTGCCATTGT
GCCCCAGCTTGGGCAACAAGAGTGAAACTCCATCTCAAAAAAAAAAAAAAAATTACCAATCCCCCTTTTA
TTATAAGAACACTTAATATGAAATCTACCCTCTTAAATTTTGGAGTGCTTAATATATTGTTAACCATAGA
CACTATGTTGTACAGGAGATCTCTCGAACTTGTTTATCTAGCGTAACTAAACTAGCATATCTCGGACTTA
TTTATCTAGCATAACTGAAACGTTACAACCTTTAAATAACAATTTCTCATTTCTCCCACCCTCAGCCCCT
TACAACTATTACTGTGTTCTTTGCTTCTACGAGTTTGGCTATTTTAGATACCTCGTAAGTAGAATCATGT
AGCATTTGTCCTTCTGTGACTGCCTTAGTTCACACAGAATAATGTCCCCCAGGTTCATCTGGTTGTCATA
AATGACATTATTTCCTTCTTTTAAAAGGCTGACTAATATTTCATTGTATGTATATACCGAATTATCCTTA
TTCATTTATCTGTCAACAGACACTTGGATTGTTTCCATTTCTTGGCTATTGTGAATAGTGCTGCAATATA
CATGGGAATGCAGACACCTCTTTGAGATTGCAATTTCACTTCTTTTATATATCCAGAAGTATATATGCAT
TTATACTGAATCATATAGTAGTTATTATAGTTAGAATTTTTTGAGGAATCTTCCATACTGTTTTCCATAG
CTCTTGTACCATTTAACATTCCCATCAACAGGGTATGGGGGTTCCCATTTCTCTACAACTTCAACACTTG
TTATCTTTTATTTTTTAAATAATACCCATCCTAACAGGTGTGAGGTGATAGCTCATTGTTTTGATTTACA
TTTCCCCAATAATTATGATTTTGAGCGTCTTTTCATATACCTGTTAGCTCTTTGTATGTCTTCTTTGGAG
AAATGTTTGTTCAAGTCCTTTGCTTAATCTTTGATTGGGTTATATATATTTTTTGCTGAGTCATAGAAGT
TCATTATATATTTTGGATATTGACCTCTATCAGACATATGGTTTGGAAATATTTCTACTATTCTGTAGGT
TATCTCTTCATACTGCTGTTTCTTTTGCTGTGCAACAGCTTTTCAGTTTGATGCATCCCATTTGTCCATG
TTTCTTTTTGTTGCCTGTCCTTTTGGTGTCATGTCTAAGGAATAATTTCCAAGACCAGTGTCAAGAAGCA
TTCTCCCTATGTTTTCTTCTAGGAGTTTTACAGTATTCGGTCTAATGTTAAATAAGTCTTTAGTCCAGTT
TGAATTGACTTTTGTGTGTGGTATAAGATAGGGATCCAATTTCATTTCTGGGCCTACAGATATCTAGTTT
TCCCAACTCCATCTCTTGAAGAGACTATCCTTTCTCTGTTGTGTTCTTGGCACTCTTGTCAAACATCAGT
TGATCATATATGTGTAGGTTTACTTCTGGACTCTCTATTCTGTTCCTGTGACTTGTATATCTTCCTTTAT
ACCAGAAACATAGTGTTTTAATTATTGTAGAATTGTAATATATATTTAAATGAGGAAATATGAAGCCTCC
AGTTTTGTTCTTCTTTCTCAAGGTTACTTTGGCTGTTCTGGGCCTTTTGTGGTTCCATATAAAGTTTAGT
TTTTTGTTTTCTATTTCTGTAAAAAATGCCATTGGGATTTTGATGGGGATAGCATCAAGCCTGCAGATCA
CTTTGGATAGTATGGACATTTTAACAATATTAAGTTTTTCTATCCATAAACATAGGTTATCTTTTATTTA
TGTCTCTTTTAACACCTTTTATCAATATTATGTAGTTTTTGATGTACAAGTCTTTCACTTTTTTGGTTAA
GTTTATTCCTAAGTATTTTATTATTTTTAATGGTATTGTAAATGGAATTGTTTTCTTAGTTTCCTTTTCA
GATGGCTCACTATTAATAGATGGAAATTCAACTAATTTTTGTATGTTGATTTTGTATCCTGCAACCTTAC
TGAATTTCATTATTACTTATGACATTTTTTGTAGTTTTTAGGGTTTTCTATATATAGAACTATATCATCT
GCAGCAAGAATAATTTTAAATTCAGATTCATTTTTATTTCTTGCCTAATTGCTCTAGCTAGGACTTCTAG
TACTACGTTGAATAGAAGTGGTCAGAGTTGGCTGGATGAGATGGCTCATGCCTATAATCCCAGTACTTTG
AGAAGCTGAGGGATGAAGGTTGCTTGAGGCCAGGAGTTCAAACCCAGCCTTGGCAACATAATGTGACCCC
ATCTCTACAAAAGGTAAAAAAGAAAAAACTAGCCAGGTGTGTTGGTGTGTGCTTGTAGTCCTAGCTTCTC
AGGAGGCTACAGCAGGAGGATGACTTGAACCCAGGAGTTCAAAGCTGTAGTGAGCTATGACTGTGCTACT
GCACTTCAGCCTGGGTGACAGACTCCATCTGTTAAAGAAAAATAATTAAATTAAAATGAATAAAAGAGAA
GTGATTAGAGTGAGTATCCTTGTGTTATTTCTGATGTTAGAGAAAAAGCTTTCAACTTTTCATCATTGAC
TATGATGTTAGCTATGGGCTTGTCATATGTGGCCTTTGTATGTTATGGCACATTCTTTCTACACCTATTG
TTTTAAGAGTTTTTACTGTGAAGGGGTGTTAAATTTTTAAAAAGTGCTTTTTCTGCTTCTAGTAAGATGA
TCATAGGATTTTTATTTTTCATTCTGTTTATGTGGTATATCACATTTATTGATTTGTGTGTGTTGAATCA
TCCTTGCATCCCAGGAATAAATCCTACTTGATCATGGTGTATGATACTTTTAATGTGCTATTGAATTTGG
GTTGCTATTATTTTGTTGAGGATTTTTGCATCCAGTTTCATCAGGGATATTGGCTGATAATTTTCTTTTC
TTACAGCATCTTTGCCTTGCTTTGGTATCAGGGTAATGCTGGCATCATAAAGTGAGTTTGAAAGTGTTTC
CTTTGCTTCAATATTTTTGAAGAGTTAGAGAGAGATTAGCATTATTGTTTTAATGTTTGGCACAATTCAC
TGGTGAAGTTTTCAGGTCCAGGGCTCTTCTTTGTTGGGAATTTTTGGATTAATGATTCAGTCTCCATGTT
CGTTATTGGTCTATTCAGATATTCTATTTGTTTTTTCATTTTTAGTTCTAGAAGTTATATATACACACAC
ATATATATTTATATATATACACATATATATTTTATATATATATATATACACACACACACACACATATATT
TATATATATATGAATTTATTCATTTCTTCTAGGTTATCCCGAGTTACCTAGATAGTACATACAAAATAAC
TCTATTAATTTTCACAAAATAACTACTACTTTTCTAAAGCTGCCTTTGAGTATGGTCATCCATCCCACTG
CTTAAGTGAAAATTCTGAGACCACAGCTCTTCCTCACTTCCAGGCATTAACAAACAGTCTCAGTTTCAGG
AATTAAAATGTCTAGTCTTATAAAATATAAAAATAGCAATCTCTTTTCATTCAGTGTGACACAAGTTAGG
ATGTCAGCATTGTTAAGAACAGGAGTCCTGTGATGAGACTGCTTGAGTTTCAATGCTCACTTTTTGTCAC
CTACTAGCTGTGTGACCTTGATCAAGTAATTGACTTTTCAATTTCTTTATCTATACAATGAAAGAAATAA
TAGTATCTCTCCTATAGGACTTTTATGAGAATTACACTATTGATATATATAAAGCACTTAAAACTGTACA
TGGCAGATGGCAAGTGCCATGTAAGTGTTGATTATTACTTCTTACCTCTCTTCCCCACACACCAGGCTTG
GATCTGAGGTGTGGAGAAGAGGGGTATGGTGAGTTCTTTTGTTCAGCTAATTCAAAGATGGGTTTAGAAG
ATGGGGATGAGGATGAGAAAAGGTGGCAATATAATTTTTTTAAGTTTAATGACATTAGTAATTATCTTTC
CTGCTGAAAGCCTTTTGATACGGCTGCCATTTAGTGGCTGACTTTTTCTTACATGAAGCGCTGCTGCAAT
TTGGTTACAGGAAACCCCCTTCTCCCCACAACTCTCACCACCACCTCCTTCACCCCCGCACATGACACCA
TTCTCTGCTTTGAACAATGCAGGCTTTAGCTACCACCTTGAAACTTCCCCTTTACTTCTTCCCCAGAAGT
ACCTCCTACATTCCCTTTGCCCTTGGACTTTTCAGGAAGATGCATGCCTGGCTACCTGTGTAAAATCCAC
TTGGATCATGAAAATACTCCTGTACCCTTGTTCTGTTAAATTACATGAAGGCAGGCCACTCCCACTGCTG
TCATCTCTCCTCAGTGTCTTTATTCCAAGAACCTGTAGCAGAGCTTTGCACATAATAATGTGTGCTGAAT
AAATATTTGCAGAGTGAATAAATAAACATGTCAGCCTCCAAGCTCCCAGTAGTTCCCGTGTGGTTCTAGG
ACAGTGCTCTCTACTTCAAATTCCTTTCACAGAACATTCCTTCTGCCCTGATAATTTCTAGCCATTTATA
TATGCTGGAGATGGGTAAATGTCTCTAACTCCTTAGTTGTCAACCCCACTGTCTTCAGCTTTGGGTTTCA
GGTGAAATCTCTCTTTCTCTCTCTCTCTCTATATATATATCTATGATAAATCTATATATATAAAATGTAT
TTAGATTTTTATAAATTATATGTAAAGTTCCTGTCTTTTTTTTAACCACGTTACATATAAATGGTGTAAC
AGGTTTCCCCTAATTGAAGCATGTATTTGGGATGGTCTGATTAAATCCAAACTGTCACATAGACAAAATT
CTCTTTTAGATTCCTGATGTAAATCTTTAAATACAGATCATCTTTCCTTAGAGCAGCTGAAATAGCCATG
TAATCACATCCAAGAGGCTGACAAATCCAACTCTAGAAGCAATAATTAAGGTTGATATAATCAAAACTTT
CATAGTAAAATAGAAGAGGAGGTAGTGAGATGGAGAGACAATGGGTTATAAAGAATCTGGCTTTTCCCAA
AGAGAGATCTGGCCTTTGTCCTTGGCTTCTGGGTGGTAATCTGGGGATATCTTTGTTTAGGGTGGATATA
GTCACACCTAATAGTTTTATGATAAGGGCTGACTATGCCCCAAGAATCAACCATGTCACAAAGGGTGAAA
CAATGGGTAGATGCTTCAAGCTATGCATTATCAATGAGTTGGAGCTTGAGTTGAACCACTTAGTCAATCA
ATCAATCATGTCTCTTCCTTTTTTGATTAGTTAGGCTTGTCAGATATAAATGTTTGATGGTTTTCTTTTT
TTGAAGACCTATTCTTTATCAATTCAATTTTCTAATTCATAAATTTATACTTTTAACTTTATTATTTCTT
TTCATGAGATTGCTTTCTAAAAAATTATTTTTCTAATTTCTTGAATGCTTGTTAAATTTATTATTTTATT
CCTCTATGTTAAATAATCAAAACTATTGCAATAAAAAGTGTTACTTTTGCATCTAGTATTAGCATGCTTT
AAAATGTTAGGACATTTTTTCCAGATCCAAAGACAGAGTAGAAGATAAACTTCCACAAAAAGGTGCACAT
TTCTTTGGATAAAGATTTAAAATTAGAAGCTAATTTTATATATTTAGCTAATGCTCCAGATACACAGAAT
GTCAAGAAAGTTTGCCATAATGGGTAGAATGTCACTTGCTGGGTTCTGGGAAATTGGTGACCAGCTTCTG
ATAATGAGATAGAGATAGGAAATGCACTGATTCAATGCAGCAGGTAGCAACTAAGGTGGAGCTTCTAAGA
GTGGAAAAATGACTGAGAAGATGCAGAGAGTTGGGGGAACAGGAAGCATGGAAAAAAGCGTAAATGGAAA
GCAAGCCACTCAGTACCCCATCAGCTACCAGTACACAGTGCTGTATAGCTGAATGGGAGTCCAGGTGAAA
GCCAATGCCAAAATGCCTTGTTTCTGGTTTGATAATTGGATTGCCCGGTAAACAAAAGCACTTATGACTA
GGCATTGACATTGAAAATTACTTTGGATGTATTAACACATTTTAACATGTAGTATTCCAGTTGCTTTTAT
TTTTCTAATTAATTTGAAATTGTAATTTTAAAAATTTCCTTTTAGACCAAATTGCTACTTGGGAGGATAT
TTTTAATCTGTAAAAAACTAGGATTTTTGTGTCTACTTCTTTTATTATTGATTCCTATTTTACTTAATTA
TAGAGAGAAATATATGTATGCTCACTGTATTTAGAACAGATTGTGGAGACTAGTTGGGAGGCAATCATCC
AGGCGAGAGCTAGTAGTGATCTGAAACAGAATGGTAGCAAGGGTTGAATTCTGGATATATTTCAAAGGTA
GACTGAAAAGGACTTGCTGATGGATTAACTGTAAGGGGAAAAAGGAGTGATGAATAACTCCAAGATTTTG
CTCCTGAGGCACTGGAAAGAGGGAGTTGGCTTATGCTGAGATGGGGAAGTCTGGGAAGAGGGTCAGATTA
TGTTGGAGTATGTTAAGTTTGAAATGCTTGTACAACATCCAGGTAGAGATGTCAAGTAAATAGGTGGGTA
TATAATCAATTCAGGGATAAGGTCTGGGTGGTACACATTTGGGGGTTGTATTTAAACTAATGAGATGGGG
TGAGCTTATCCAGTGAAATAGTACAGCTATAGAAGAGAAGAGGTCTAAGATTTAAGCCAGGGGCACTTCA
GTGTTAAATGTAGGAAAGATGAACAGGAGCCAGTAAAGAAGACTGAGAAGGAACATCTAGTGAGGTTGGG
GATAAAACAGGGATGTGATGTTCTGGAAGCTAAGTGAAGAAGGTATTTCAAGGAGGGCGGCTGCAACAGA
ACAGGGAATGCCCAAGTTGAAGTTGATTATATTTGCCAGTGTTCTGTGTTGTCTTCATTTGACTCCTGCC
GACCTTTGTCTTTCTTGGTTGCTTTTTCGTCCTTCCTCTTTTTCCTTCCCAACTGCCCTTTTCCCCTTCC
TTCTTTCCTTTGCTTCAATTGTTTGCCTGTTTTATTTTATTGTGTCTTTCTTAGAAACCTCCTCAGATGC
CTCAGACAAGGAGTCCTGTCCTGACTAAAAACAGCATGTGTTTCTAAACATAGTATGAGACTGCCTCCGA
TTGAATGTGCCTGTAACAAATAATATTGCTTACATGATCTTCAGAATTTGCTATTGCCAAAGTGCTGGCC
TCGTTCAACTACCTGTCAATTAAGAGCTTTATTCTGCCTTATGACTTTCAATTTGAATCTCCCAAATCTT
TACCAGATGGAGTCACAGTTCTGGGGCCTCCTCTTACTGAGAAAATATCCCACTGTTCTAAGCTTAATTG
GTTTTTAATTATGAATTAGTTTTAATATTGATAAAATAAATAATTAAATGCTAATAGAAAACTCAATTTA
TGTTATTAATTAATCTACTAGAATTTTTCCATGGTCCTACCTGTATGGATCAAGGCAGACATTTATCAAG
ATTCCTGCCAGGCTCTTCTGGATTAGCTGATAATATCATTTCAATTAGGTTTGCCCATCCTAGCTGCACA
ATGTGATCATTAATCTGTAGAAATGTGTCCTAGAGTTAAAGCCCAATGCTATGGACACACCAATGAAATA
CCCAATGGTAGACTTGTGGGAAGACATTCTTACCTACTATCATTGGACCCTATATACAATGTACAAGTAA
CACTAGCATTTGGTGTAAATAATGATCTTTTATATTCTACCTCCTAAAAACTGACTGATGGACAAGTAAA
GTATGTTATATTTATATTATGAAATACTGACCAGCAATTAAAGTGGAAAAATGCTACATGTATCAACATA
AAAAATGGAAAATGTTAAGTTCAAAAAGCAAATTGCAGAAATATCCTACATGATTATATATACGTAAATG
TTTAAAAAGCACAAAATAATACTCCCTCTTGTTCATAATTACACACACACACACACACACACACACACAC
ACACACCTCTAAAAACTTGGATGAGAACTCATCAACTTTAGGAGAATTGTTATCTCTTCAGAGGTAGGGA
GAAGAATAGGATGACTTGGTAGTTTTTGAAAAATCTGACCTAATGTTAAAATATATTGAGTATCAACATT
GAAAATGTTTCACAATTAAAGTTCAATTTTAACAAACCATCCCCATATTAATGATATCTTTTAAAAGTAT
CACTACAAATATATCTTTACATTAAGGAACAGTCTTTACTGGGACACTGTGAGATCATCTTCACCTGGAA
ATGATACGAATTTGGTTGGGTCATAGTCTTCCCAATTAAAGGCATGGCTCATTACTCACATGACCCTATA
AAGGCTTAGTCCCTCCTTTAAATAGCTAATCCACACAAATGCTCCTCCTCCTCAGCCTTACCAAATACAA
AACTTTAGGCATTAATACTGCCTGGATTATGGAATCACACTTTGAAAGTGCTTTAAGTAGATTTCTGTTT
TTCCTACAGGAGAACTGCTTATCTGTGCAGCAATCTATCCGAGGGCCTTTGGGCCATTATGCTGTGAATG
TGACATCTGCAGCCAAGCTCTGCAGTCAGAGTCTATGTAACAATCATGGAAGAGTATTCGAAAAACACCT
GAGTCCTCCTTCTATCTGCATATGCCTGAAAGCAGTGGTAAGAAATATGTTCTAAACAAGAGTTTCAGAT
TCATCATTTCTGAAAATAATAAACAGAAGACAATAACAGACATGAAGAATGGATTTGTGTGTCACTGCTA
TTACGGCTGGCATGGACCGTCTTGTCACGATCACTCTTCAGATCTCCTAAGAGTGATGAATAAGGCTCCT
ACTATTAACTTCAATTTATTAGTTTTTCTCATTATGGCTTCTTCTGTGATTCTGCTAAAAAAAATTTTAG
CCCTTACTACAATGCCAATTTTTTCTTGAAATACCAAACAGTAGCAAGTGTTGATTTTTTTCAACCTCAA
GCCTCTCCCAAAATATGTATTGACTTTAAAGTAAAAAATAAAAATAAAAAAGTTAGTCATTGATGCCACT
CATTGATACAGCAATTATTTACTGGGTGTTTACCTCATGCAAGGCAATAGGGAAAAGAAAGTGAATATAC
CTGCTCTCAGGGAGCTTAAATACTTGTGGGAAAATGAACAATGATAAATAAGCAATAAACAAGCCTGGAC
AACATAGCAAGATCCCATCTCTACAAAAAATGTAAAAAATAGCTGAGTGTGGTGGTGTGGACTGTAGTCC
CAGCAACTTCAGCCTGAGGTGGGAGGATCATTGAGCCCAGGAGTTCAAAGCTGTGGTAAGCTATGATTGT
GTGACTGCACTGCAGTCTGAGTGACAAAGTGAGACCCCGTCTCAAAAAAATTTTTTTAAAGACCCAATAA
ACTAACAAGCACACATATATTTGGTGGCTGCAAGTGCTCTGGAGAATAACAATGAGGGGTAAAATGATTA
GGGAGTGTGAGAGAACACTGGAAATGTAAGAGAGTCAAAGCCTCTCTGATGAGATGTCTTGAAGGCAGGA
GCAGGTCACAAATAGATCCGAGGAAATGCATTCTTGGAATAGGGAATAGCAAATGCAGAAGCAAATCGCT
GTTTGCACTCCAGTAATTGGGGATCCCTAAATATTACAAGTGACCATTTTCTCAAGTTAAAAACAGATCA
TGAAAAGCATTCAGGTTTTGTCGTAGTTTATTTTAACTTGAATAATTTTGGACTTCCAGACTGTAATACT
TTGTCAACTGTCTCATAAAAATGAGTATCATCAATTATGTCTTATGCTGAGATGAACATTTTTTTCTAAA
ATAAAAAATCAAAATTTAAACTCTTCCTATGCTTATGATAATTTTCCAAGAGAAATTAGTAACAGGTACA
CCTGTAAGCAAAATATCTTATAAATACCACAAATCACTTTAGCAAATAAAACCTATCTTCTAAGATGAGA
GGTAATATCTGTTAGAAACCCAAAGAGGGCTTATTTCTGTCCTGAATAACCTGAAAAATGACACTTTTGT
CTACTCTTTAGGGCAGTATTGTTTCTTACCTCGCATTATTGTTAGAAAACAACAACAACACAGCACTCTT
TATCTGGACATAAACTTTTTCATGGGACACCTGTTTTTCCCAGTCTCTTACTATTCCATACAACCCACAA
TTTTCTGAATCAGAAGGAATTTATGTATTCATTTCACAAGCAGTATGTTATAATCAGTCTTTCTGGTCTT
TAGTAGATTCATGTCATGGCTATTTTTATATTGGAGACATTCTTTACAAAGTCTTTTGACTTTATCTTCT
AATTTAGACTCTCATCTTTGTCTCAAGATAATTTGCTTTCAATTTTTTTTTCAAATAGTTAGCTAATTTT
CACTGTTCAGTTATAAAATTACTATTAGATAGATCTTGGCTTTTCTACATCTGAACCCTGTGTTGCTTTC
CTCTCACATTTCTAAGTCTTTGTCTTTTTTGCCTCATATTATGGATTTGCTAACCTCTTTTTCTAGAATA
CTAGTTTGTTCTGCACTTTCAATGGTTTGGCAATGGTTTATTAGTCCCCACCAAAACTCACATTGAAATT
TGATCCCAAATGTGGTGGTATTAGGAGGTGAGACCTAATGGGAGGTGTTTGGATCATGGAAATGGATCCC
TCACAAAGGGCTTAGTGGCATTGTTGTGGTACTGAGTTCTTGCTCTGGCAAGACTGGATTAGTTCTCATG
GGAATGAGTGAGTTCCCTTGTCTATGGGTTGTTATAAAGCCAGGCTACCCCTTGATCTGCTTCCCCTTTG
ACCTTCTCTGCCATGCTGTGATGCAGCATGAAAGCCCTCACCAGAAGCCAGGGCCATGATCTTGAACTTC
CCAGCCTGCATCTTTTCTTTATAAACTACCCAGCCTCAGGTATTTGACTATAGCAATGCTAAATGAACTG
AGACACCACCATATTTTGATATTTGTTTTAATTTCGGAGAACTCTTTTTTGTGTGTAATATGATTGCTCC
TTTGTTATAGTACTCTTATTTTGGTTTGGTTCAACAACTTCTTAAATCTCTCTGAGGCTGTTAATTAGAT
TATTGAAAATTGTTTCTATTGTTATACATTTTATTCTATTCCATTTCCTTTGAGAATAGAATGTTCCCTT
TGTTAATTTCCTTTATACTTTTGGTCTGTATCAAATGTTTTGTGATCTTTGGTCATCTGTTTATATTTAC
AAAGGACCAGAGTAATTGAAAAATCTGTCATAGGGATTTCTGCCCCCCTCCCCATGCGTTTGTTGGGCAT
ATTTACTCAACAGGATTATTTCATTGAATGAAAGGATGGACTGTAGATTCTGAAAGTGGTTGGGACATAT
TGACAAGTGAGAGTGCATCTGTAGCAGATGAGTAGAAACCAGGCAGGTTAGTAGAACCCCTCATAATTAT
CAAAATAGGTAGAAAATTATCATGGAAAAGGAGTGTAATTCTTTCCTGGGATGAGCAGCCTTTCCTTTTT
TTTTCCCTTCCATGCCCACTGGAAAGATCCAGATATATTCATTTTAGGTCTGCTTTTATATTTGGTTCAA
CATATAAACTCTGAACCTGTGTAGGAAGAGCTTTCTCTTTACTTAAATGTCTTGGGGTCAAATGTCTCTA
CTGCTTGCCATTCTATGCATTCTGGTAAGTTAAATAGTGGAACTGGTTCTGCTGTGTTGAAATAAATATT
TTCCTTGATGTGATAATTTGTCCTCCACCCATTTCCATTTTTTGAATATTAGAATTTCTCTTTCTAATGG
AAGGAACAGCTCATATATCTAAAGTAACTCTGTTTTTCTTTCTTAAAATTTTTTTTATTTCCATAGGTTT
TGGGGGAACAGGTGGTATTTGGTTACATGAGTTAAGTTCTTTAGTGGTGATTTGTGAGATTTTGGTGCTG
CCATCACCCGAGCAGTAATCACTGAACCCGATTTGTAGTCTTTTATCCCTGATCCCCTTTTCACCCTTTC
CCCCTGAGTCCCCAAAGTCTATTGTGTCATACTTTTTTTTTTTTTTTTTTTTTTTTTTTTTTTTTTTTTT
GAGACAGAGTCTCGCTCTGTCGCTCAGGCTGGAGTGCAGCGGTGCCATCTCGGTTCACAGCAAGCTCCAC
CTCCCGGGTTCACATCATTCTTCTGCCTCAGCCTCCCGAATAACTGGGACTACAGGTGCCCACCACCATG
CCTGGCTAATTTTTTTTGTATTTTTAGTAGAGACGGGGTTTCACTGTGTTAGCCAGGATGGTCTCGATCT
CCAGACCTCATGATCTGCTTGCTTCGGCCCCCCAGGCGTGAGCCACCGCGCCCAGCCTTTTGTGTCATTC
TTATACCTTTGCATACTCATAGCTCAGTTCCCACTTATGAGTGACAACATACATGTTTGGCTTTCCATTC
CTGAGTTATTTCACTTAGAATAATAGTCTCTAATCCCATCCAGGTTGTTGCGAATGCCATTAGTTCATTC
CTTTTTAAGGCTGAATATTCCTTCATATATAAATACCACAATTTCTTTATCCACTTGTTGATTGATGGGC
TTTTGGGTTGGTTCCACATATTTGCAATTGTGAATTGTGCTCCTCTAAACATGCATGTGCAATGACTTCT
TTTCCTCTGGGTAGATCCCCAGTGTTGGGGTTGCTGGAACAAATGGTAGTTCTACTTTTATTCTTTAAGG
AATCTCCACACTGCTTTCCATAGTGATTGTACTAGGTTACATTCCCACCAGCAGTGTGGAAGTGTTCCCG
TTCACTACACCCACATGGACATCTATTATTTTTTGATTTTTTGATGACGGCCATTCTTGCAGGAGTAAGG
TGGTATCACATAGTGGTTTTGATTTGCATTTCCCTCATCATTAGTGATATTGAACATTTTTTCATATGTT
TGATGGCCCGTGTATATCTTCTTTTGATAGTTTTCTATTCATGTCCTAGCCCACTTTTTGATGAGATTGT
TTGTTTTTTTCTTGCTAATTTTTTTGAGTTTGTTGTAGATTCTGGATATTAGTCCTTTGTCTGATGTATA
GATTTTTAAGATTTTCTCCCACTCTGTGGGTTGTCTGTTTACTCTGCTGACTGTTCCTTTTGCCATGCAA
AATCTCTTTAGTTTAATTAAGTTCCACCTATTTATCTTTGTTTTTTTCATGCATTTGCTTTTGAGTTCTT
GGTCATGAAATCCTTGCCTAAGTCAATGTCTAGGAGGATTTTTCCAATGTTATCTTCTGGAATTTTTATA
GTTTCACATCTTAGATTTAAGTTCTTGATTCTTCATCTTGAGTTGATTTTTGTATAATGTGAGGGATGAG
GGTACAGTTTTATTTTCCTACTTGTGACTTGCCAATTATCCCAGCATCATTTGTTGAAAAGGGTGTCCTT
TCCCCACTTCATGTTTTTGTTTGCTTTGTTGAAGATCAGCTGACTGTAAGTATTTGGGTTTATTTCTGAG
TTCTCTATTCTGTTTGATTGGTCTATGTGCCTATTTTTATATCAGTATTATGCTGTTTTGGTGACGATGG
TCTTATAGTATAGTTTGAAATCAGGTAGTGTGATGCTCCAGGTTTGTTCTTTTTGCTTAGTCTTGCTTTG
GCTGTGTGGGCTCTTTTTTGGTTCCGTAGGAATTTTAGGATTGTTTTTTCTAGTTCTATGAAGAATCATG
GTGGTATTTTGATAGGGATTGCATTGAATTTGTAGATTGCTTTTGGCAGTGTGGTCATTTTCACAGTATT
GATTATACCCATCCATGAGCATGGGATGTGTTTCTTTTTGTTTGTGGCATCTATGATTTCTTTCAGCAGT
GTTTTGTAATTTTCCTTGTAGAGGTCTTTCACCTCCTTAGTTAGATATATTTCTAAGTATTTTAGTTTTT
TTTGCGGTTATTGTAAAAGGGGTTGAGTTCTTGATTGGATTCTCAGCTTGGTTGCTGTTGGTTTATAGAA
GAGCTACTGATTTGTGTACATTAATTTTGTATCCAGAAACTTTGCTGAATTCTTTTAACAGCTCTAGGAG
CTTTTCGGAGGATTCTTTAGGGTTTTCTAGGCATGCAGTCATATCATCAGAAAACAGTGACATTGACTTC
CTCTTTACCGATTTGGATGTTATTTCTTTCTCTTGTCTGATTGCTCTGGCTAAGACTTCCAGTACTATGT
TGAAGAGAAATGGTGAGAGTGGGCATCCTTGTCTTGTTCCAGTTCTCAGAGGGAATGCTTTCAGCTTTTC
CCCATTCAGTATTATGTTGGCTGTGGGTTTGTCATAGATAGCTTTTATTGCATTGAGGTATGTCCCTTAT
ATGCTGATTTTGCTGAGAGTTTTAATCATAAAGGGACAATGGATTTTGTCAAATGCTTTTTCTGCATCTA
TTGAGATGATCATGTGATTTTTGTTTTTAATTCTGTTTGTGTGGTGTATCACATTTATTGACTTGCATAT
GTTAAACCATCCCTGCATCCCTGCTATGAAACCCACTTGATCATGGTGGATTGTCTTTTTGGTATGTTGT
TGGGTTCAGTTAACTAGTATTTTGTTAAGGATTTTTGTATCTATGCTCATCAGTAATATTGGTCTGTAGT
TTGTTTTTTTTTGGTTATGTCCTTTCATGGTTTTGGGATTAGGGTGATACTGGCTTCATAGAATGATTTA
GGGAGGAATCTCTCTTTCTCTATCTTGTGGAATAGTGTCAATAAGTTTGGTACCACTTCTTTGACTATCT
TGTAGAATTCAGCTGTGAATCTGTCTGGTCCTGGACTTTTTCATTGGTAATTTTTTTTTGTTACCATTTC
AATCTCTCTGTTTGTTATTGGTCTGTTCAGGGTATCTAATTCTTCCTGATTTAAGCTAGGAGGGTGGTTA
TTTTTCCAGGAATTTATCCATCTCCTTTAGGTTTTATAGTTTATGCATGTAAAGGTGTTCATAGTAGCCT
TGAAATGATCTTTTATATTTCAGTGGTGTCAGTTGTAGTATCTCCTGTTTTGTTTCTAATTGAGCTTATT
TGGATTTTCTGTATTCTTTTCTCGATAATCTTGCTAATGGTCTATCAATTTTACTTATCTTTTCAAAGAA
GCAGGTTTTATTTCATTTATCTTTTGTATTTTTTTGTTTCAATTTTATTTAGTTCTGCTCTGATCTTGGT
TATTTCCTTTATTCTACTGGGTGTGGGTCTGATTTGTTCTTATTTCTCTAGTTCCTTGCAGTGTGACCTT
AGATTGTCTATTTATGCTTTTTCAGACTTTTTGATATAGACATTTAGGGCTACGAACTTTCCTCTTAGCA
CTGCCTTTGCTGTATCCCAGAGGTTTTAATAGGTTGTGTCACTATTGCCATTCGGTTCAAAAATTTTTTA
AATTTCCTTCTTTATTTCACTGTTGACCCAATGATCATTCAGGAGCAGGTTTAATTTCCATGTATTTGCA
TGGTTTTAAAGCTTCCTTTTTGGAGTTGATTTCCAGTTTTATTCCACTGTGCTCTGAGACACTACTTGAT
ATGATTTCAATTTTCTTAAATTTATTGAGACTTGTTTCATGGCCTATCATATGGTCTATATTGGAGAACA
TTCCATGTGCTGATAAATAGACAATATATTCTGTGGTTGTTGGGTAGAATATTCAGTAAATATCTTTTAA
GTCCATTTGTTCCAAGGTATAGTTTATATCCACTGTTTCTTTGTTGACTTTCTTCTTGATGACCTGTCTA
GTGCTGTCAGTGTAGTATTGAAGTCCCCCACTATTATTATTGTGTTGCTGTCTATCTAATTTCTTAGGTC
TAGTAGTAATTGTTTTATAAATTTGGGAGCTCCAGTGTTAGGTGCATATATATTCAGGATTGTGATATTT
TCCTGTTGTAGAAGGCCTTTTATTACTACATCATGTCCTTCTTTGTCTTTTTTAACTGCTGTTGCTTTAA
AGTTTGTTTTGTCTGATATAAGGATAGCTACTCCTGCTCACTTTTAGTGTCCATTTGCATGGAATATCTT
TTTCCACCCCTCTACCTTAAGTTTATATGAGTCCTTATGTGTTAGGTGAGTCCTGAAGGCAGCATTGATA
GTTGGTTGGTAAAATCTTATCCATTCTGCAATTCTATATCTTTTAAGTGGAGCATTTAGGCCATTTACAT
TCAACGTTAGTACAGAGATGTAAGGTACTAGTCCATACATTGTGTTATTTGTTGCCTGTATATCTTTTTT
TTTTCAATGTCTTTTTGTTTTATAGGTCCTGTGAGATTTATGCTTTAAAGAGGTTCTGTTTTGATATGTT
TCCAGGATTTGTTTCAAGATTTGGAGCTCTTGGCCAGGTGGTGGCTCATGCCTGTAATCCCAGCACCCTG
GGAGGCCAAGGCAGGTGGATCACTTGAGGTCAGCAGTCTGAAACCAGCCTGGCTGACGTGGCAAAACCCT
GTCTCTACTAATAAGCAAAAATTAGCTGGGCGCAGTGGTGGGTGCCTGTAATCCCAGTTACTCAGGGGAC
TGAGACAGGAGAATCGCTTGAATCCTGGAGGCCAAGGCTGCAGTGAGCCAAGGTTGCACTACAGCCTGGG
CAACAAAGCGAGACTACATCTCAAAAACAAAAACAGAAACAAAAAAAAAAGAAAGAAAAAAAAGATTTGG
GCTCCTTTTAACAGTTCTTGTAGTTCTGCCTTGGTAGTGGTGAATTCTCTCAGCATTTGTTTGTCTGAAA
AAGACTATCTTTCCTTCATTTGTGAAGATTAGTTTTGCTGGATACAAAACTCTTGACTTAAAATTGTTTT
GTTTAAGAGGGCTGAAGATAGGACCCCAATCCCTTATAACTTGTAAGGTTTCTGCTGGGAAATCTGCTGT
TAATCTGTAGGTTTTCCTTTACAGGTTACCTGATGCTTTTGTCTCACAGCTCTTAAGATTCTTTCCTGCA
TCAAAAAGGAAGTGTTTAAGTAGATTTTTGTCAACTAGCAAATGCCATTTTAGTCTGAGCATTTCACCAC
CTCATTCTACACCATCTGTCTCTCAGGGAGCAATTAATCTGAAACTCCAACATGCAGCATTAAAATTCTA
TTAACACTGAACAGAATATTAACGTGTCTGGCATTGCCATTTTTTTTTTAAATTATACTTTAAGTTTTAG
GGTACATGTGCACAACGTGCAAATTAGTTACATATGTATACATGCGCCATGTTGGTGTGCTGCACCCATT
AACTCGTCATTTAACATTAGGTATATCTTCTAATGCTATCCCTCCCCCCTCCCCCCACCCCACAACAGGC
CCCGGTGTGTGATGTTCCCCTTCCTGTGTTCTCATTGTTCAATTCCCACCTATGAGTGAGAACGCACGGT
GTTTGGTTTTTTGTCCTTGCGATAGTTTGCTGAGAATGATGGTTTCCAGCTTCATCCATGTCCCTACAAA
GGACATGAACTCATCATTTTTTATGGCTGCATAGTATTCTATGGTGTATATGTGTCACATTTTCTTAATC
CAGTCTATCGTTGTTGGACATTTGGCTTGGTTCCAAGTCATTGCTATTGTGAATAGTGCCGCAATAAACA
TACATGTGCATGTGTCTTTATAGCAGCATGATTTATAATCCTTTGGGTATACACCCAGTAATGGGATTGC
TGGGTCAAATGGTATTTCTAGTTCTAGATCCCTGAGGAATTGCCACACTGACTTCCACAATGGTTGAACT
AGTTTACAGTCCCGCCAACAGTGTAAAAGCATTCCTATTTCTCCACATCCTCTCCAGCATGAATCCTGAC
TCCAGACTGTAGTCTCTGTTGTTTACCTCTACCATAGAATTCTTTACAGAGCCTTTTTTTTTTTTTTTTT
GGAAATCAACAGAATTATATACAAAGAAACTCTGTGGAATTGCTAATATTTAAATAGATTCAGGCATGAA
ACAGGCCATGTCATGCCTGCTGAAATATTGCAATGAAAAACTACTATTACATAATTAATCATGCTACGTA
TGGGCTTATGTCAAGATCTAATATGACGGACAACCCCAACAAATAATATCAACATTACAAAATGGTTCTA
CCATTATACTGCCCATTTTAAATGTGTTTTGTATAGTTTTTGTATGGCTTTTGCATTGGCTTTTTATAAT
AAATGATGTCATAAACAGAAAAAAAAAAGATTCTTTCCTTCATCGTAACTTTAGATAACCTGATGACAAT
GTGCCTACGTGATAGTCTTTTTATGATGAATTTCCTGGTTGTTCCTTGAGCTTGTTATATTTGGATGTTC
AGGTCTCTAGCAAGGCTGGGGAAGTTTTCCTCAATTATTCCCCCGAATATGTTTTTTTAAACTTTTAGAT
TTCTCTTTGTCCTCAGGAATACTGATTATTTTTAGGTTTGGTCGTTTAACATAGTCTCAAACTTCTTGGA
GACTTTGTTCATTTTTTCTTTGTCTTTGTTGAATTGGGTTAATTTGAAAACCTTGTCTTAGAGCTGTGAA
GTTATTTCTTCTGCTTGTTTGATTCTATTGCTGAGACTTTCCAGAGCATTTTGCATTTCCATAAGTGCAT
CCATTATTTCTTGAAGTTTCAATAGTTTTTTTTTTAAATTATTATTATACTTTAAGTTCTGGGTACCTGT
GCACAACGTGCAGGTTTGGTATATAGGTATACATGTGCCATGTTGGTTTGCCACACCCATCAACTTATCA
TTTACATTAGGTATTTCTCCTAATGCTATCCCTCCCCCAGCTCTCCCACCTCTGACAGGCCACGGTGTGT
GATGCTCCCCACTCTTTGTCCAAATGATCTCATTGTTCAATTCCCACCTATGAGTGAGAACATGTGGTGT
TTGGTTTTCCATCCCTGTGATAGTTTGCTGAGATTGATGGTTTCTGGCTTCATCCATGTCCCTGCAAAGG
ACATGAACTCATCCTTTTTTATGGCTGCATAGTATTCCATGGTGTATATGTGCCACATTTTCTTTATCCA
GTCTATCATTGCTGGACATTTGGGTTAGTTCCAAGTCTTTGCTATTGTGAATAGTGCCGCAATAAACATG
TATGCATGTGTCTTTATAATAGCATGATTTATAATCCTTTGGGTATATACCCAGTAATGGGATTGCTGGG
TCAAATGGTAATTCTGGTTCTAGATCCTTGAGGAATCGCCACACTGTCTTCCACAATGGTTGAACTAATT
TACACTTCCACCAACAGTGTAAAAGCATTCCTATTTGTCCACATCCTCTCCAGCATCTGTTGTTTCCTGA
CTTTTTAATGATTGCCATTCTAACTGGTGTGAGATGGTATCTCATTGTAGTTGTGATTTGCATTTCTCTG
ATGACCAGTGATGATGAGAACTTTTTCATGTGTCTGATGGCTGCATAGATATCTTCTTTTGTGAAGTGTC
TGTTCATATCCTTTGCCCACTTTTTAATGGGATTGTTTGTTTTTTTTTCTTGTAAATCTGTTTGAGTTCT
TTGTAGATTCTGGATCTTAGCCCTTTGTCAGATGGATAGATTGCAAAAATTTTCTGCCATGCTGTAGGTT
GCCTGTTCACTCTGATGGTAGTTTATTTTGCCATGCAGAAGCTCTTTAGTTTAATTAGATCCCATTTGTC
TATTTTGGCTTTTGTTGCCATTGCTTTTGGTGTTTTAGTCATGTAGTCTTTGCCCATGCCTATGGCTTGA
ATGGTATTGCCTAGGTTTTCTTCTAGGGTTTTTATGGCTTTAGGTCTAACATTTAACCTTTAATCCATCT
TGATTTAATTTTTGTATAAGGTATAAGGAAGGGATCCAGTTTCAGCTTTCTACATATGGCTAGCCAGTTT
TCCCAGCACCATTTATTAAATAGGGAATCCTTTCCCCATTGCTTGTTTTTGTCAGGTTTGTCAAAGATCA
GATGGGTATAGATGTGTGGTGTTATTTCTAGGGCCTCTGTTCTGTTCCATTGGTCTATATATCTGTTTTG
GTACCAGTACCATGCTGTTTTGGTTACTGTAGCCTTGTAGTATAGTTTGAAGTCAGGTAGTGTGATACCT
CCAGCTTTGTTCTTTTTGCTTAGGATTGTCTTGGCAATGTGGGCTCTTTTTTGGTTCCATATGAACTTTA
AAGTAGTTTTTTCCAATTCTTTGAAGAAAGTCATTGGTAGCTTGATGGGGATGGCATTGAATCTATAAAT
TACTTTGGGCAGTACGGCCATTTTCACGGTATTGATTCTTCCTATGCATGAGCATGGAATATTCTTCCAT
TTGTTTGTGTCCTCTTTTATTTCATTGAGCAGTGGTTTGTAGTTCTCCTTGAAGAGGTCCTTCACATCCC
TTGTAAATTGGATTCCTAGGTATTTTATTCTCTTTGTAGCAATTGTGAATGGGAGTTCACTCATGATTTG
GCTCTCTGTTTGTCTGTTAATGGTGTACAGGAATGCTTGTGATTTTTGCACATTGATTTTGTGTCCTGAG
ACCTTGCTGAAGTTGCTTATCAGCTTAAGGAGATTTTGGGCTGAGACGATGGGGTTTTCTAAATATACAA
TCATGTCATCTACAAACAGGGACAACTTGACTTCCTCATTTCCTAATTGAATATCCTTTATTTCTTTCTC
TTTCCTGGTTGTCCTGGCCAGAACTTCCAACACTATGTTGAATAGGAGTGGTGAGAGAGGGCATCCTTGT
CTTGTGCTGGTTTTCAACAGGAATGCTTCCAGCTTTTGCCCATTCAGTATGATATTGGCTGTGGGTTTGT
CATAAATAGCTCTTATTATTTTGAGATATGTTCCCTCAATACCTAATTTATTGAGAGTTTTTAGCATGAA
GGGCTGTTGAATTTTGTCGAAGGCCTTTTCTACATATATTGAGATAATCATATGGTTTTTGTCATTGGTT
CTGTTTATGTGATGGTTATGTTTATTGATTTGTGTATGTTGAACAAGCCTTGCGTCCCAGGGATGAAGCC
AACTTGATCCGTGATGGATAAGCTTTTTGATGTGCTGCTGGATTCGGTTTGCCAGTATTTTATTGAGGAT
TTTTGCATCAATTTTCATCAGGGATATTGGTTTCTAAAATTCTCTTTTCTGTGTGTGTATCTCTGCCAGT
CTTTGGTATCAGGATGATGTTGGCCTCATAGAATGAGTTAGAGAGGATTCCCTCTTTTTCTATTGTTTGG
AATAGTTTCAGAAGGAATGGTACCAGCTCATCTTAGTACCTTTGGTAGAATTCGGCTGTGAATCTGTCTG
GTCCTGGACTTTTTTTTGGTTGGTAGGCTATTAATTACTGCCTCAATTTCAGAGCCTGTTATTGGTCTAT
TCAGAGATTCAACTTCTTCCTGGTTTAGTCTTGGGAGGGTGTATATGTCCAGGAATTTATCCATTTCTTC
TAGATTTTTTAGTTTATTTGCATAGAGGTGTTTATGGTATTCACTGATGGTAGTTTGTATTTTGTAGGAC
CAGTGGTGATATCCCGTTTATCATTTTTTATTGCATCTGTGTGATTCTTCTCTCTTTTCTTCTTTATTAA
TCTTGCTAGCAGTCTATCGATTTTGTTGATCTTTTCAAAAAACCAGCTCCTGGATTCATTGATTTTTTTG
AAGGATTTTTTTGTGTGTCTGTATCTCTTTCAGTTCTGCTCTGATCTTAGTTATTTCTGGCCTTCTGCTA
GCTTTTGAATGTGTTTGCTCTTGCTTCTCTAGTTCTTTTAATTGTGATGTTAGGGTGATGATTTTAGATC
TTTCCTGCTTTCTGTTGTGGGCATTTAGTGCTATAAATTTCCCTCTACACACTGCTTTAAATGTGTCCCA
GAGATTCTGATACATGTTGTCTTTATTCTCATTGGTTTAAAAGAACATCTTTATTCCTGCCTTCATTTTG
TTATTCACCCAGTAGTCATTTAGGAGAAAGTTGTTCAGTTTCCATGTAGTAGTGCGGTTTGGAGTGAGTT
TCTTAATCCTGAGTTCTAATTTGATTGCACTGTGGTCTGAGAGACAGTTTGTTGTGATTTCTGTTCTTTT
ACATTTGCTGAGGAGTGCTTTACTTCCAATTATGTGGTCAATTTTAGAATAAGTGCGATGTGGTGCTGAG
AAGAATGTATATTCTGTTGATTTCGGGTGGAGAGTTCTGTAGATGTCTATTAGGTCTGCTTGTTGCAGAG
CTGAGTTCAGGTCCTGGATATCCTTGTTAACCTTCTGTCATGTTGATCTGTCTAATATTGACAGTGTGGT
GTTAAAGTCTCCCATTATTATTGTGTGGGAGTCTAAGTCTCTTTGTAGGTCTCTAAGGACTTGCTTTATG
AATCTGGGTGCTCCTGTATTGGATGCATATATATTTAGGATAGTTAGCTCTTCTTGTGGAATTGATCCCT
TTACCATTATGTAATGGCGTTCTTTGTCTCTTTTGATCTTTGTTGGTTTAAAGTCTGTTTTTGCAGAGAC
TAGGATTGCAACTCCTGCCTTTTTTTTGTTTTCCTTTTGCTTGGTAGATCCTCCTCTATCCCTTTATTTT
GAGCCTATGTGTGTCTTTGCACGTGAGATGGGTCTCCTGAATACAGCATACTGATGGGTCTTGACTATTT
ATCCAATTTGCCAGTCTGTGTCTTTTAATTGGGGCATTTAGTCTATTTACATTTAAGGTTAATATTGTTA
TGAGTGAATTTGAGCCTGTCATTATGATGTTAGCTTGTTATTTTGCCCGTTGATTGATGCAGTTTCTTCA
TAGCATCGATGGTCTTTACAATTTGGCATGTTTTTGCAGTGGCTGGTGCCGGTTGTTTCTTTCCATGTTT
AGTGCTTCCTTCAGGAGTTCTTGTAAGGCAGGCCTGGTCCTGACAAAATCTCCCAGCATTTGCTTGTCTG
TAAAGTATTTTATTTCTCCTTCACTTATGAAGCTTAGTTTGGCTGGATATGAAATTCTGGGTTGAAAATT
CTTTTCTTTAAGAATGTTGAATATTGGCCTCCACTCTCTTCTGGCTTGTAGCATTTCTGCTGAAAGATCT
GCTGTTAGTCTAATGGGCTTCCCTTTGTTGGTAACTCGACCTTTCTCTCTGGCTGCTCTTAACACTTTTT
CCTTCATTTCAACCTTGGTGAATCTGACAATTATGTGTCTTGGGGTTGCTCTTCTCGAGGAGTATCTGTG
CTGTTCTCTGTATTTCCTGAATTTGAATGTTGGCCTGCCTTGCTGTGTTGGGGAAGTTCTCCTGGATAAT
ATCCCGAAGACTGTTTTCCAACTTGGTTCCATTCTCCCCATCACTTTCAGGTATACCAATCAAACATACA
TTTGGTCTTTTCACATAGTCCCATATTTCTTGGAGGCTTTTTCATTTCTTTTTATTCTTTTTCTGTAACC
TTGTCTCCTTGCTTTATTTCACTAATTTGATCTTCAATCACTGATACCCTTTCTTCCGCTTGATCGAATT
GGCTATTGAATCTTGTGCATCCGTCATGAAGTTCTTGTGCCATGGTTTTCAGCTCCATCAGGTCATTTAA
GGTCTTCTCCACACTGTTTATTCTAGTTAGCCATTCATCTAATCTTTTTTCAAGGTTTTTAGCTTCCTTG
CAATGGATTCAAACACCCTTCTTTAGCTCAGAGAAGTTTGTTATTACTGACCTTCTGAAACCTACTTCTG
TCAACTCATCAAAGTTATTCTCCATCCAGCTTTGTTCCATTGCTGGTGAGGAGCTGCGATCCTTTGGAGG
AGAAAAGGCATTCTGATTTTTAGAATTTTCAGCTTTTCTGCTCTGGTTTCTCCCCATCTTTGTGGTTATA
TCTACCTTTGGTCTTTGATGTTGGTGACCTACAGATGGGGTTTTGGTGTAGATGACCTTTTTGTTGATGT
TGATGCTATTCCTTTCTTTTTGTTTTCCTTCTAACAGTCAGGTCCCTCAGCTGCAGGTCTGTTGGAGTTT
GCTGGAGGTCCATTCCAGACCTTGTTTACCTGGGTATCACCAGCGGAGGCTGCAGAACCGCAAGTATTGC
AGAAGAGCAAATATTGCTGAACAACAAATATTGCTGCCTGATCCTTTCTCTGGAAGCTTCGTCCCAGAGG
GCAGCCGCCTATATGAGTTGTCTGTCCACCTCTACTGGGAGGTGTCTCCCAGATAGGCTACACGGGCATC
AGGGACTCACTTGAGGAGGCAATCTGTCCTTTCTCAGAGCTCAAACGCGGTGCTGGGAGAACCACTGCTC
TCTTCAGAGCTGTCAGACAGAGACGTTTAAGTCTGCAGAAGTTGTCTGCTGCCTTTTTTTGAGCTATGTC
CTGCCCACAGAGATGGAGTCTAGAGGCAGTAGGCCTTGTTGAGCTGTGGTGGGCTCCACCCAGTTCGAGT
TTCCTAGCTGCTTTGTTTACCTACTCAAGCCTCAGCAATGGCGGACACCCCTCCCTCAGCCAGGCTGCTG
CCTCACAGTTCAATCTCAGACTGCTGTGCTAGGAGTGAGCAAGGCTCTGTGGGCGTGGGACCCACCGAGC
CAGGCACGGGAATCACCTTGTCTACTGGTTGCTAAGTCCTTGGGAAAAGCACTATTTTGGTGGGAGTGTC
CTGTTTTTCCAGGTAGTCTGTCACGGCTTACCTTAGCTAGGAAAGGGAAATCCCCCAATCTCTTACACTT
CCTGGGTGAGGCGATGCCCCCGCCTGCTTCAGCTCGCCCTCCTTGGACTGCACCCACTGTCCAACCAGTC
CCAGTGAGATGAACCAGGTACCTCAGTTGGAAATGCAGAAATCACCCGTCTTCTGCGTCGATCATGCTGG
GAGTTGCAGACTGGAGCTGTTCCTATTTGGCCATCTTCCAGTTTCAATAGTTCTTTATTTTATTTATGCT
ATCTATTTCTTTTCCTTTTTTTTTTTTTTTTTTTTTTTTGAGATGAAGTCTTACTCTGTTGCCCAGGCTA
GAGTGTAGTGGTGTGATCTCGGCTCACTGCAACCACTGCCTCCTGGGTTCAAGTGATTCTCCTGACTTAA
CCTCCTGAGTAGCTGGGACTACAAGAGCATGCCATCATGCCCAGCTAATTTTTGTATTTTTAGTAGAGAT
GGGGTTTCACCATATTGGCCAGAATGGTTTTGCATTCCTGACCTCAAGTGATCTGCCTGCCTCAGCCTCC
CAAAATGTTGGGTTACAGGGGTGAGCCACCGTGCCTTGCTATTTATGCCATCTATTTCACTGAAGATTCC
GCCTCTCATTTCTTGAGTCATTTTTTTTAAATTTCCTTAAATTGGACTTCACATTTTTCTGATGCCTCCT
TGTTTAGCTTAATAACTGACCTTCTGAATTCTTTTTTAGGAAAATCAGGAATTTCTTCTTGGTTTGGAGC
CATTGCTGGTGAGCTAGTGTAATTTTTTGGGGGGGATGTTAAAGAAAGTTGTTTTGTCATATTACCAGAA
TTGTTTTTCTGGTTCCTTCTCACTTGGGTAGGCTATGTCAGAGGGATGGTATAGGGCTCAAGGCTGCTAT
TCAGATTTTTTGACCCACGGGGTGTTCTCTTGCTGTAGTATTCTCCCCCTTTTCCTATGGATGTGGTTTC
CAGAGAGCTGAGTGGTAGTGATTGTTATCTCTCTTCTGTATCTAGCCACCTAGCTGGTCTGCCAGGCTTC
AGGCTGGCACTGAGGGTTGTCTGCACAGAGTCCTGTGATGTAAACCATCTGCAGGTCTCTCAGCCATGGA
TACCAGCACCTGCTCTGGTGGAGGTGGCAGCAGGGTGGAATGGACTCTGTGAAGGTCCTTAGTTTTGGTT
GCTTAATGCACTATTTTTGTATTGGCCTCCTGCCAGGAGGTGGCACTTTGAAGAGAGCATCAGCTGTAGT
AGCATAGGGGCATCAGGCAGTGGGCAGGGCCCTAGAATTCCCAAAAGTATATGCCCTTTGTCTTCAGCTG
CCAGGGTGGGTAGGGAAGGACCATCAGGGGGGCAGGGCTAGGCATGTGTGAGTTCAGACTCTCCTTGGGT
TGGTCTTGGTGGCAGCTGCTGTGGTGGATGGGGGTGTTGTTCCCAGGCCAATGGTGTTATATTCCCAGGA
GGATTAGGGTTGCCTCTGCTGTGTCATGCAGGTTGTCAGGGGAGTGAGGGAAAGCTGGCAGTCACAGGCC
TCACCCAGCTCTCATACAACCCAAAAGGCCAGTCTCACTCCCACCTTGCCCTCTCAAACAGCACCGAGTC
TGTTTCCAAGCAGTGGGCAAGCAAGACTGAGAACTTGCCCCAGACTACCAGCCTCCTAGCTGTGAAAGCA
AACGGGGCTTTCCTGCCTCCCTGCCTGTGGAGTCTGCATACCAGATTCACACCCTCCCCTGAGGTCTGGA
CAGGAAACTTCAGGTTCTGTTGGAATTGTTACAAAGTTCAGCTGGAGGTTTCCTTTTCCCTGTGGTCTTT
TCCAAATACCTCTGGCAGCCCTCCCCAAGGACTCCTATGAGACAAGGCAGAAATAGCTTCCCAGGGGACT
CAGAGAGTCCACAGGGCTTTTCTTGCTGCTTCCTCTATCCCTGTATTTCACTCAGCTCTCTGAATCGACC
CAGCTTAAGGTAAGGTCAGAATCTTCTCCCATGATCTAGACCTTCAGGTTCCCCATTGAGGGTGTGTGTT
TGGGGCAGACAATCTCCATTTCCCACTTCCACAGCTTGGGCTCTATTTGGGGTGTCTCCTGGGTCCTCTA
GGAGCATTCCGCTTCCTTCAGATGGTCTGTGAGTGCTCTCAGCTTTCCTGGTTAATTTCTGCAGTAGTTC
TGGAGCAAAAGTTCACAACGTGAGTCTCCATACATTGCTCTGTCTGTCCACGTGAGAGCTGCAGTCTAGT
CCTGCCTCTTGTCTGCCATGATTTCCTAGAATAACTTTCTACTATGGTTTTTGTTTGTTTTTGTCTTTCT
ACTTTTAAAAAATTTCTGAGATATACTTTTAGTTGTTTTCAGTCTTTGAGTCATGTTATCCCTTTTCATT
TTCAGCTTTATAGTGTATTTTTTCTAATCCTAGGTGCTGAAAATGACACAGTAAATAAATACACATGTTC
AGCTCACCATCTTGAGCCATTAGTTCTAGTAAATTCATGTTGTATTTACTCAGGATGATACCTAATACTC
TATTCAACGATTCCATTATCATTAAGAATAGCACATTAGGATCTATTTTTTTAATAATACATGCTTTAGG
CCTGGAGCGGTGGTTTACGCCTGTAATCCCAGCACTTTGGGAGGCCCAGTCAGGTGGATCACAAGATCAG
GAGATCAAGACCATCCTGGCTAACACGGTGAAACCCCGTCTCTACTGAAAATACAAAAAAATTAGCTGGG
TATGGTGGCATACGCCTGTAGTCCCAGCTACTTGGGAGGCTGAGACAGGAGAATCACTTGAACCTGGCAG
GTGGAGGTTGCCGTGAGCTGAGATTGTTCCACTCCACTCTAGCCTAGATAACGAAGTGAGACTCCGTCTA
AAATAATAATAATAATAATACATGCTTTAGTACACAAAGCACTTGACCCCCTTTTTTCTCTTTATTCTGG
AAGTCTTACATATACAGTTTTCTTTTCTTCCTTATTTTCCAGCTAAAGAGTCAAAGTTTTCTTTCTTCCA
TCTTAAGTTAGTGAATTTAAACTGGGTATTTTCAGAAAGCAATGGTCATGTATACTAAGATGCTTTTAAG
AGAACTGACTTTGGTTATAAAGAGATTTAATGCAAGCCTCCAGTTTAACTTGGAGGACTGAGTCACCCCT
GTAATAACATGTTTGTCTGAACCACGCACAGGACATCCTTTGCCATTCAACCTCTGATTTGCACAAGGTG
ACTAAAGGACCAGCAGCAAACAAAAGCAAAGGTAAAATAGACTTTTTTTTCCTGTTTGTAAAAATTTTAA
AAATTGTTTTTAGAAATTTGAGGAGTTAGAAAAAAGCCAATATTAATTTCTTGGAATACTCAATTTCTTT
TGCAGCCTAACTTTACTTAATTTTCAAATGCATTACCTTTTGAAATATGAGTTTGTTTTTATGAACCAAG
CAGCCTAAAATACACATTTGTCACTGATAGTTACGAGCTAAATTTCAGTTAACTTTTTATTTATTATAAA
TCTACATTTGAAAATAATTCCCACTTTAATGACTACTCAAGGCTTTCTTCATTTTTCTTGTGCACATAGT
TTCTGTGATTGCATTACTAACCTTAACTTGTGATAGCATCAAAATGTATTCCATGAAGCAGGTTAGTAAA
TTAACTACAAACAAGCCATAGGAACACATGACTTCATGAGACAGCCACAACTTTAATATTCTTTTGAATC
AATAGATGTAAAGCACTCCTCAAGCTAACTTTATAAACATAAATGTTTTCCATTAGAGTATTAGTGCGTA
TTTTGACAAAGATTTTACTTTTGCACCATCTTTAATGAAACATGTTTTTCATACCTAATTTTATAGTTAT
ACTTACCATGATGGTCAATACAAGAGGACTGTTTGTTGGAATAAGTATTGCAGATTTTAGGAAGCATGCA
ACATTTAAAAGGGCTCAGAAAGTGGATGATTTTTGGTTGTAAAACTGGGTCGTACATTTTCTTTCCAAAT
ATTGTTAAAGTGACTGAATATTTAGAGATAACAGTCATCTGACATTTCAAAAAAGAAAAATCTTAGTAAT
TGGGGAGAGGATAAATAAATAAACATATACATATATGTACATATGGATAGATTTAGATTTTCCAGAAAAG
AAGGAACAAGTACCAAAACAGTATAAGGAAGGTAAATCTTAAATCATTCAACCTGTTAAAGAGAAATCTT
AAAGTTGAGAAATTTAATAATGATGGGGAAAATGCTGTTTACTTTAGTGACTATGTATGTGACTGTATGT
ATGTATATAAAGTGAAAATTTGAAAAATTATGAGATAATAAAACTTGTTATCTCTAGATCCTGGAGTACC
TGAATAACTAATGTACAGTCTCTCTCTCTCTCTCTCTCCCTCTCTCTCTCTCTTTCTCTTTCTCTCTCTC
TTTGAGACAGGGTCTCTCTGTCACCCAAGCTGGAGTGCATCGGCGCGATCTTGGCTCACTGCAACTTCTG
CCTCCTGGGTTCAAGTGATTCTTCTGCCTCAGCCTCCTAAGTAGCTGGGATTACAGGCACCCACCACCAC
GTCTGGCTAATTTTTGTATTTTTTGGTACAGACAGGGTTTCATCATATTGGCCAGGCTGGTCTTGAACTC
CTGGCCTCAAGTGATTGGACCATTTTGGCCTCCCAAAGTGCTAGGATTACAGGTGTGAGCCACTGCAACT
GGCCCAGGCTTTCTTTTTTAAAACAATATACATAAACAAACAAAAGAGAAACCTTTTAAGACAAAATTTT
TGTTCCTTCATAGACATGCTGACTTGAATCATCTTCATAATACTTGGTTCTCTGCAGGGTATGGTGGAGC
GTGCCTGTAGTCCCAGCTACTCAGGAGGCTGAGGCAGGAGAATTGCTTGAACACAGGAGGCGGAGATTGC
AGTGGACCGAGATCGCATCACTGCATTCCAGCCTGAACGATGGAGCCAGACTCTCTCACAAATAACAAAA
AACTTGATTCTCTATTTCACCTGTTTATACAAAACTTTCTATATTTCTATGTAGAAACATGTTTCTATAT
TTCTCATATGTTTTATCTTACATAGTAGCATGCAACCCTCTTACATACCAATCAGGTAGAATTAGAGTGA
CACTGGATTTACCTGTTTGTTTCAAAGCTTTGGGAATTCTTCCAATAAGTGTGACACATGTTAGAATCAT
TGTTACTTGAGATACTTATTGTACTGATAAATGCAATACAATTGTAGCAATAGCTAAGAAAGCTTAGTCA
CACGATTTATTTCAGCCTTGCTTGTAAATTAGAATTCAGTTTGAGGATGGAAAGAAGAGCTCTTGTTGAA
ATATGAATACTTAGATTTTTGTTGCTGTTGTTGAGACAGGGTCTCACTCTGTCACTCAGGATGGAGTGCA
GTGGCATGATCACTGCTCACTGCAGCCTTGAACTCCTGGGCTCAGATGATCCTCCCACTTCAGCCTCCTG
AGTATCTGGAACCACAGGAACGCACCACCAGCCGGCTAATTTTTTGTATTTTTTGTAAAGACAGGGTTTT
GCCATGTTGCTCAAGCTGGTCTCTAACTCTTGGGCTCAAGCGGTCCTCCTCCTCGGCCTCCCAAAGTACT
GGGATTACAGTCTTGAGCCACCGTGCGACTCTACTTATAATAGAATTACAGATACTGTGAATTTCTAACA
AGAACAACCTGTAGTTGTTTTGTTCACAGACCGAAGTCTCTTTACCTAAGTACTAAGCATGGGCCTAATG
TTCATAATAGGCCCAAATGCATGAATCCTGTGCTCTGTCTTATCATGAATATGTGAAAAATCTAAATCTC
ATTCTTCGAGGAGCAATATTTCTTTGATACACTATATTGGGTGGTTGAAGAACTGGCTACAATCCTAGGC
TGGAGTTCCTCCTGCCTTTGTCAAGAGAATTCCAGAACGACCTTATTGCATCCTTAGTCTAACCCAAAAT
CTATGATTGGAACATTTCCAAATTTCCTTATTGTATTAGGAAATTCTCTCAAGATTACATCTGGAAATCA
AAATCTATTGTGAAACATTTTGAAGTTATAAGGTTTGTGTAATTAGACTGCATGCAATTAGCAGTCTTGG
ACAAATAAACTTATTTTTAAAGAATTAAAAAATATTTGTATGAAAAAGTATTTCTTCACATTTATGGTTA
ATGTATGTTGCTATGAATTAATGTAGGAACGCAACTTACTTTACTAAGATCCAAGTGCAACACAGTTCTC
ACACCATGTGAATGGGAAACCAAAGTAGACAACAAATTATTTAATGATCTTTTAAAAAATACATGCAAAT
TAATGATTAGTTAAATATTACATTTGATGTTTCAACAAAGTTTTTTTAAATTATACTTTAAGTTCTGGGA
TACATCTGCAGAATGTGTGGGTTTGTTACGTAGCTATACATGTGTCATGGTGGTCTGCTGCACCAATCCA
CCTGTCATCTACATTAGGTATTTCTCCCAATGCTGTCCCTCCCCTAGCCCTCTGCCCCCTGACAGCCCGT
GTGTGTGATGTTCCCCTCCCTGTGTCCATGTGTTCTCATTGTTCGACTCCCACTTACGAGTGAGAACATG
CGGTGTTTGGTTTTCTCTTCCTGTGTTAGTGTGCTGAGAATGATGGTTTCTAGCTTCATTCATGTCCCCG
CAAAGGACATGAACTCATTCTTTTTTATGGCTGCATAGTATTCCATGGTGTATATGTGCCACATTTTCTT
GATCCAGTCTATCATTGATGGGCATTTGGGTTGTTTCCAAGTCTCTGCTGTTGTGAATAGTGCTGCAGTG
AACACTTGTGGATGTGTCTTTATAGTAGAATGATTTATAATCCTTTAGGTATACACCCAGTAATGGGATT
GCTGGGTCAAGTGGTATTTCTGGTTCTAGATCCTTGAGGAATTGCCACACTGTCTTCCACAGTGGTTCAA
CTAATTTACATTCCCACCAACAGTGTAAAAGCGTTCCTATTTCTCCACATTCTCTGAAGCATCTGTTGTT
TCCTGACTTTTTAATGATTGCCATCCTAACTGGTGTGAGATGGTATCTCATTGTAGTTTTGATTTGCATT
TCTCTAATGACCAGTGATGATGAGCTTTTTTTCATCTTTGTTGGCCACATAAATGTCACCTTTTGAGAAG
TTTCTGATTATATCAGTTGCCCACTTTTTGATGGGGTTGTTTGTTTTTATCTTATAAATTTGTTAAGTTC
CTTGTAGATTCTGGATATTAACCTTTTGTCAGATGGGTAGATTGCAAAAATTTTCTCTCATTCTGTAGGT
TGCCTGTTCACTCTGATGATAGTTTCTTTTGCTGTGCAGAAGGTCTTTAGTTTAATTAGATCCCATTTGT
CAATTTTGGCTTTTGTTGCCATTGCTTTTGGTGTTTCAGCCATGAAGTCTTTTCCCATGCCTATGTCCTG
AATGGTAATGCCTAGGTTTTCTTCTAGGGTTTTTATGGTTTTAGGTCTTAGGTTTAAGTCTTTAATCCAT
CTTGAGTTATTTTTTGTATAAGGTGTAAGGAAGGGGTCTAGTTTCAGTTTTCTGCATATGGCTAGCCAGT
TTTCCCAGCACCATTTATTAAATAGGGAATCCTTTTCCCCTTGCTTGTTTTTGTCAGGTTTGTCAAAAAT
TAGATGGTTGTACATGTGGTGTTATTTCTGAGGCCTCTGTTCTCTTCCATTGGTCTATATATTTGTTTTG
GTACCAGTACCATGCTGTTTTGGTTACTGTAGCCTTATAGTATAGTTTGAAGTCAGGTAGTGTGATGCCT
CCAGCTTTGTTCTTTTTGCTTAGGATTGTCTTGGCTATACAGGCTCTTTTTTGGTTCCATATGAAATTTA
AAGTAGTTTTTTCTACTTCTGTGAAGAAAGTCAATAGTAACTTGATGGGAATAGCATTGAATCTATAAAT
TACCTTGGGCAGTATGGCCATTTTCATGATATTGATTCTTCTTTTCCACAAGCATGGAATATTTTTCCAT
TTGTTTGTGTCCTCCCTTATTTCCTTGACAGTGGTTTGTAGTTCTCCTTGAAGAGGTCCTTCACATCCTT
TGTAAATTGGATTCCTAGGTATTTTATTCTCTTTGTAGCAATTGTGAATAGGAGTTCATTCATGATTTGG
CTCTCCGTTGGTCTATCATTGGTGTATAGGAATGCTTGTGGTTTTTGCACATTGATTTTGTATCCTGAGA
CTTTGCTTAAGTTGCTTATCAGCTTAAGGAGATTTTGGACTGAGATGATGGGGTTTTCTATACAGTCATG
TCACCTGCAAACAGAGACAATTTGACTTCCTCTCTTCCTATGTGAATGCTCTTTATTTCTTTCTCTTGCC
TGATTGCCCTAGCCAGAACTTCCAATACTGTGTTGAATAGGAGTGGTAAGAGAGGGCATCCTAGTCTTGT
GCTGCTTTTCAAAGGGAATGCTTCCAGCTTTTGCCCATTCAGTATGATATTGGCTGTGGGTTTGTCATAA
ATAGCTCTTATTGTATTGAGATACATTCCATTAATACCAGTTTATTGTTTTTAGCATGAAGAGGTGTTGA
ATTTTATTGAAGGCCTTTTCGGCATCTATTGAGATAATCATGTGGTTTTTGTCATTGGTTCTGTTGATGT
ATGGATTACGTTTATTGATTTGCATATGTTGAACCACTCTTGCATCTCAGGGATGAAGCCAACTTGATTG
TGGTAGATAGGCTTTTTGATGTGCTGCTGGATTCAGTTTGCCAGTATTTTATTGAGAGTTTTTGCATCTA
TGTTCATCAGGGATATTGGCCTGAAATTTGTTGTTGTTGTTGTGTCTCTGGCAGGTTTTGATATCAGGAT
GATGCTGGCCTCATAAAATGAGTTAGGGAGGATTCCCTGTTTTTCTATGGTTTGGAATAATTTCTGAAGG
AATGGTACCAGCTCCTCTTTGTACCTCTGGTAGAATTCGGATGTGAATCCTTCTGGTCCTGGGCTTTTTT
TGGTTGGTAGGCTAGTAATTTCTGCCTCAATTTCAGAACTTGTTATTAGTCTATTCAGGGATTTGACTTC
TTCCTGGTTTAGTCTTGGGAGGGTGTATGTTTCCAGGAATGTATCTGTTTCTTCTAGATTTCTACTTTAT
TTGCATAGAGGTGTTTATAGTATTTTCTGATGGTAGTTTGTATTTCTGTGGGATCAGTGGTGATACTCCC
TTTATCATTTTTTATTGTGTCTATTTGATTCTTCTCTCTTTTCTTCTTTATTAGTCTGGCTAGCAGTCTA
TTTTGCTAACCTTTTCAAAGAACCAGCTCTTGGATTCATTGTGTTTTTGAAAGGTTTTTCATGTCTCTAT
TTCCTTCAGTTCTGTTCTGGTCTTAATTATTTCTTGTCTTCTTCTAGCTTTTGAATTTGTTTGTTCTTGT
TTCTCTAGTTCTTTTAATTGTGATGTTAGGGTGTCGGTTTTAGATCCTTACTGTTTCTGATGTGGGCATT
TAGTGCTATAAATTTCCCTCTAAACACTGCTTTCACTGTGTCCCAGAGATCTGGTACATTGTGTCTTTGT
TCTCATTGGTTTCAAAGAACTTATTTATTTCTGCCTTCATTTCATTATTTACCCAGAATTCATTCAGGAG
GAGGTTGTTCAGTTCCCACGTAGTTGTGTGGTTTTGAATGAGTTTCTTAATCCTGAGTTCTAATTTGATT
GGACTGTGGTCTGAGAGACTGTTTCTTATGATTTATGTTCTTTTGCATTTGCTGAGGAATGTTTTACTTC
CAATTATGTGGTCAATTTAAGAATAAGTGCTATGTGGTACTGAGAAGAATGTATATTCTGTTGATTTTGG
GTGGAGAGTTTTGTAGATGTCTATTAGGTCTACTTGGTCCAGAGCTGAGTTTAAGTCCAGAATATCCTTG
TTAATTTTCTGTCTCGTTGATCTGTCTAATATTGACAGAGGGGTGTTAAAGTATCCCACTATTATTGTGT
GGGAGTCTATGTCTCTTTGTAAGTCTCTAAGAATTTGCTTTATGAATCTGGGTGCTCCTGTATTGGGTGC
ATATATATTTAGGACAGTTAGCTCTTCTTGTTGAATTGATCCCTTTACCATTATGTAATGGCCTTCCTTG
TCTCTTTTGATCTTTGTTGGTTTAAAGTCTGTTTTATCAGAGACTAGGAATGCAACCCCTGCCTTTTTTG
CTTATTCCTCCATTCCTTTATTTTGAACTTATATGTGTCTTTACACGTGTGATGGTTCTCCTGAATACAG
CACACCAATGGGACTTGACTCTTCATCCAATTTGCCAGGCTGTGTTTTTTAATTGGGGAATTTAGCTTGT
TTACATTTAAGGTTAATATTTTTATGTGTGAATTTGATCCTGTTATTATGATGCTAGCTGGTTATTTTGC
CCACTGGTCAATGCATTTTCTTCACAGTGTTGATGGTCTTTACATTTTGGTATGTTTTTGCAGTGGCGGG
TACCATTTTTCCTTTCCATACGTTTTGCTTCCTTCAGGAGCTCTTGTAAGGCAGGCCTGATGGTAACAAA
ATCCCTCAGCGTTTGCTTGTTTTAAAGGATTTTATTTCTCCTTCTCTTTGAAGCTTAGTTGGGCTGGATA
TAAAATTCTGGGTTGAAAATTCTTTTCTTAAGAATGTTGATATTGGCCCCCACTTTCTTCTGGCTTGTAG
GGTTTCTGCCAAGAGATCTACTGTTAGTCTGATGGACTTCCCTTTGTGGGTAACCTGACCTTTCTCTCTG
GCTGCCCTTAACATTTTTTCCTTCATTTTAACCTTGGGTAATCTGACAATTATGTGTCTTGGGGTTGCTC
TTCTCGAGGAGTATCTTTGTGGTGGTTTCTGTATTTCCTGAATTTGAATGTTGGCCTGCCTTGCTTGGTT
GGGGAAGTTCTCCTGGATAATATCCTGAAGTGTGTTTTCCAGCTTGGTTCCCTTCTCCCCATCACTTTCA
GGTAAACCAATCAAACATAGGTTTGGTCTTTTCACATAGTCCCATATTTGTTGGAGGCTTTGTTTGTTCC
TTTTCATTCTTTTTTCTCTAATCTTGTCTTCACACTTTATTTCATTCAGTTGATCTTCAATCTCTGATAT
CCTTTCTTCTGCTTGATTGATTTGGCTATTGATACTTGTGTATGCTTCATGAAGTTCTTGTGCTGTGTTT
TTCAGCTCCATCAAGTCATTTATGTTCTTCTCTAAACTTGTTATCCTACTTAGCAGTTCCTGTAACCTTT
TATCAAGGTTCTTAGGTTCCTTGCATTAGATTAGAACATGCTCTTTTAGCTCAGAGGAGTTTGTTATTAC
CCACCTTCTGAAGCCTACTTCTGTCAGTTCATCAGCCTTACTCTCCATCCAGTTTTGTTCCCTTGCTGGT
GAGAAGTTGTTATACTTTGGAGGCATTTTGGTTTTTGTAATTTTCAGCATTTTTGCACTGGTTTTTCCTC
ATCTTCATGGATTTATCTACCTGTGATCTTTGATGTTGGTGACCTTTGGATGGGGTTTTTGCATGGGTGT
CCTTTTTGTTGATGTTGATGTTATTGCTTTCTGTGTTTTAGTTTTCCTTCTAACAGTCAGGTCCCTCTTC
TGCAGGTCTGCTGGAGTTTCCTGGAGGTCCACTCCAGACCCTGTTTGCCTGGTATCACTAGGAGGCTGCA
GAACAGCAAAGATTGCTGCCTGCTCCTTCCTCTGGAAGCTTTATCCCAAAGGGCACCTGCCAGATGCCAG
CCAGAGCTCTCCTGTATGTCTGCTGACCCCTGCTGGGAGCTGTCCCTGTTAGGAGGCATGGGGGTGAGGG
ACCCATTCGAGGAGGCAGTCTGTCCCTTAGCAGAGCTTGATCACTGTGCTGGGAGATCCACTGCTCTCTT
CAGAGCCAGCAGGCAGGAACATTTAAGTCTGCTGAAGCTGTGCCCACAGCCACCCCTTCCCCTAGTTGCT
CTGTCCTAGGGCAATGGGAGTTTTATCTATAAGCCCCTGACTGGGGCTGCTGCCTTTCTTTCAGTGATGC
CCTGCCCAGAGAGGAGGAATCTAGAGAGGCAGTTTGGCTACAGTGGCTTTGCCGAGCTGTGGTGGATTCC
ACCCATTTCGAACTTCCCAGTGGCTTTGTTTACACTTTGAGGGGAAAACCGCCTACTCAAGCCTGGGTAA
TGGTGGACGCCCCTCCCTCACCAAGCTCGAGCATCCCAGGTTGACTTCAGATTGCTGTGCTGGCAGCAAG
AATTTCAAGCCAATGGATCTTAGCTTGCTGGGCTCCGTGGAGGTGGGATCCGTTGAGTTAGACCACTTGG
CTCCCTGTCTTCACCCCCTTTCCAGGGGAGTGAATGGTTCTGTCTCATTGGTGTTCCAGGTGCCACTGGG
GTACAAAAAAACCTCCTGGAGCTAGCTTGGTGTCTGCTGAAATGGCTGCCAGTTTTGTGCTTGAAACCCA
GGACCCTGATAGTGTAGGCACCTGAGGGAATCTCCTGGTCTGCAGGTTGCGAAGACCATGGGAAAAGCAT
AGCAGCTGGGCTGGATAGCACTGTCTCTCACCACACAGTCCCTCATGGCTTCCCTTGGGTAGGGGAGGGA
ATTCTCCAACCCCTTGTGCTTCCTAAGTGAGGTGATGCCCCACCCTGCTTCTGCTTGCCCTCCATGGGTT
GAACCCACTGTCTAACCAGTCCCAATGAGATGAGCCAGGTACTTCAGTTGGAAATGCAGAAATCACCCTC
ATTCTGCATTGATCTCACTGGGAGCTGCAGACCAGAGCTGTTGCTATTGGGCCATCTTGCCAGCTGCCTT
TCTTTGTTTCTTTCTTTGTTTGTTTCTTTCTTTCTTTCTTTCTTTCTTTCTTTCTTTCTTTCTTTCTTTC
TTTCTTTCTTTCTTTCAATAGAAACAAAACATAATTCAGTTGGTCACATAACATGTACTATTTGTTATTT
AAACCTGGTAATGATCAGGCTGATTGGCACAATTCAGTTGCAACATCAAGAACATCATCATTTATCCAGA
AGGTGTACTTGAAGTGGAAAACTAGGCTCTTAAATGGAGATATGGAATGTCTATGTAGATCAAGTGTGGT
GGCTCACTCCTGTAATCCCAGCACTTTGGGAGGCTGAGGCAAGTGGATCACTTGAGCTCAGGAGTTCGAG
ACCAGCCTGGGCAACATGGTAAAACCCTGTCTCTGCCAAAATATAAAAATTAACTTTGGCATGGTGGCAC
ACACTTGTAGTCCCAGCTACTCAGGAGGCTGAGGTGGGAGAATTGCTTGAGCCCAGGAGGTCGAGGTTGT
AGTGAGCTGATATTGTGCCACTACACTTCAGCCTATCTCTATCTCAAAAACAAACAAACAAAAGAAATGT
ATGTGTAGCAACCATGTAAGATGTAAACCAAAAAGTGAAGAAAATTATATACAGACATAATCCAACCAGC
TCTTTATAAGCCAAAATCTACTCAGATTGCTTAATTTGATGGGCTTGAAATCTCATAGTCAAGTTTAACG
AAGATTGACAGAGATATTTTAGGTAGAAAACATTAGGTGCAATGCCAAAAGGCGTTACAAACTCAGGCAT
GACTTAATCAAATATGTGGTAGTCAGCACATAGTGGACATAAGACGTCCATTGAGCCATATGGTAGGATT
GCTGTCTAGGTTAGAAGATCTGTCTTATGTGAAAATGTCAAACAGAGAAAGGCAAGAGTGCAGAGAGGAA
TGGGGAAAGGGTAGTGTGCAAGATCCTCTCCCATATTTATAAATTAGAATTTAAGTTCTAGTTCATAAAT
ATAATTTTCAAAAGTTGAGACTTTAGTTGATAAGAACAGAATAGACATCAATACTATGTTTAGATATACA
ACATGCCATTACTATTATCATTGCACTCCTCTGCCCCTAAAGACAGTATTGTGATATTCTGGGAAGGCAA
GTTAAAACAATAGAAATAAAAATTGAATAGGAAAAATAATGAAACTTCTTCTAGTGTGCTGTTTATGGTA
ACTGGCTCCAGAGTGTAAGATTTTAACCTGCACTCTTACTGACTTCTGTTATATTGCACTGAGGTATTTT
GTGTTGTAAACACACCAGGGTAGTTGGACGTAATTCAAAGAAAGCAATCAGATTTGAGAAGGATTTAGAA
AAGTGTGGGGAAGAATAAAAAGAAATAAAAACAATGCCATAGACATTGAAGAATAAAAAATAAGGTCAGA
AGTTAGTCTTCATCAAAAAGGTATGGGTGATGAAATAAAATGGAATTGAAGAAAATCCAAGGAAAAAAGT
TATCTGATGCTGAAGAAGTTAACAAGCAATCTAGCTTCCTGAGTTATTTAAAATTAGGCTGAATAAATCA
CCAAAACTAATATATAGTCAAAGATAAAAAAGAAAGAACAATCATTTTTTCATATCCAATTTCTCCACAT
ACTTTTATCTGTTGTAACTAGAGTTTTGCCTTGTTTACAATCAGAGAAGGCCTATTACTGTAAAGTATAT
TTTTCCACTAGTATTAAATAATTCACCGGTATTGTGCATTACATTTTGTGGAGAATAATAATACTAATCA
GTTTCTTCAAGCTTATCATCAGTGTTCCTACCGAACACCTCCTAAACCATTAACCACTGTTAATTTTCTT
TTACCATAGATAGTAACCAATCAATAATTAGCTTTTAATAATCAAATGTCAGAATAGAGCCTTAACTTAA
AGCTCTGGCTGATAGTGTTCATTTCCATTAAAAAAAATCATTCTTATTTCCTGAAAAGGGATGTTCTTGT
CAGATTGCAGATGAGCATACAATTTCTCAAATAAAATTATAAAAATGATCTTCATAACAAAATGCAAGTG
AGATGTAACTTTCTTTAGGAAAACTTGATTCCTTATACTGTAGTCAGAATCGATTTGCATCTTCTCTTAT
ATATCCAAAGAACTTTGAGTTTTTAAAATCAGATTGATGGTTTTGAGTTAGCTGTTACAGCAACATATTA
CAAAATTCCAACAGAACTTCCTTCTCAAATAAATCTCACCCATGCTCACTTCTCTCACTTAGCCACCCTG
TTCTCTTCCCTGGAAGCAAGCAATATAACCTTTTTTGAGTATCCCTCCTGATATGGTTTGGCTCTGTATC
CCCACCCAAATCTCATCTCAAATTATCATCCCATATGTTGTGGGAGGGACCTGTAATCCCCATGTGTGGA
GGGAGGGAAGTGATCAGATTATGCAAGCAGTTTCCCCCATGCTGTTCTCCTGATAATGCATGAGTTCTCA
CAAGATCTGATGGTTTTATAAGTGTTTGGAAGTTCCTCCTTCATAACACTTCTCTTTCCTGCCACCTTGT
GAAGAAGGCACTTAATTTCCCTTTGCCTTCTGCCATGATTGTAAGTTTCCTGAGGCTTCCCCTGCCATAG
GGAACTGTGAGTAAATTAAACCTCTTTCCTTTATAAATTACCCAGTCTCAGGTATTTCCTTATAGCAGTG
TGAGAACAGACTAATATAGCTCCAGAGATATTCCTCAGTACACAAATTATTATACTGTGTACATATGTAA
TTTGTGTGTGTATGTGTATGTGTGTGTGTATATATATGTATGCATATATTCCTTTCTTTGAAAAATGGCA
ACAATCTATACACACTTTATTAAAATTTGTAGCTTGTGTACAGACACACATGTAAAACAAATACATATTT
TAAAGACTATTTTAATATCTGGTCAATGTCCTTATCAATATGTAGAAGAAACCTCATTCTTTGTTATAGG
TGCATAGCATTCCACTGTATACGAGGCCATGTCTTATGTGGCCTTTGCCTTATAGTAGACATTTATTTTG
TTGTCCTAATTATAAGAATTAGGAAGACATTAATTTTGTCTTCCTAATTATAAGAAGTGCTACAATGAAT
TACATAGAAGCAGAATTTCTTGGTGAAAGGTTTTATTCATTGATAATTCAGATAGAAATTTCCAGTCTTC
TGTTTCCACTAGGAATGTACTCTTTCTTCATTCAGGTTGGAGTCAACCCCTGCACATTTCACCTTGCTCA
AATTTCTTATCCTGCTAAAATATATATGCTTGTACAGAGAGATAGATGATAGGTTGCCATTTGTAAAGCC
AGGGGAACCCTAGTTTTTAAGCCACTCCATTCAGGACTGAGGCAAAATTTGAAATTAAGCCATGTTTACC
AGAGACAAGACAATGTGATCTGGCTACAGCTTTTGACCTCTCAAATGTTTGCCTTTCCTCTCCACTCTTG
TACTCTTAACATTGAGAGCTAGGATCTAGGGAACTGGGATCCAACTCTCTCCTGCTTAAATATTGTTCTG
GTCCTCAGGCCTGAGGTTGGGGACTCAGCTCCCCATCTCTAGTTTCTGTCTGATAACCCCAACTAGTATC
CCAACACTCCTAATCAATGGCTTGGGTCATTTTTATGGGGAGGGAAGTATTTTAAGTTGTAATCTTGACT
ATGGACATTGGAAAGACTTAAATAACATTTCGCAGACCACTGGATGGCTTTTTAGTTCAACAACTTTAAT
TAAAAACCTGAAGACATAAATCAACTTAATGTTATCTTAAGGAACTTAGTTAAAAACAGGTTGACAGAGG
GAACATTCTATTAAAAATGTGATCCTAAGACTTAGTGTGCTTTTCCAAGAAATCTGTTGATCTTGGCTGT
AAGAAATTTCAAGTCCTAAAAGAGGAGTAATACTTAGACAAAGACCAAGTGTATACTTTAATACAGAGAT
AATTTAAACCTCTTTCAGATTGTATTTCTTAAAACTGCAAAATTTGCTTGCTTCATTAAAAACGAGGCCT
TTCAGACTGAATAATATAGTGAATTTACCATTAGCAAAAGTGACACTGAAATAGTCATTTTCACATATTT
ACAAAACTTAAGCCTATATTTAAGAAGACTGGAAAGGAAACAATTTTATACAATCAAGATAGTATAGGAG
TTCTAAAATTAGTTCAGATGGAGGGACACTGTGTTCTTTGATAATAACATAAAATAGTTATCATAAAATT
CAGTATCTAATGATGAATTATGGGCCTTAATGAAATACTGTTATAGAGTAGATTATATTATAAACCCATA
GGCAACAAGTTTTTAAGAAAAATGTATGAAAAATACTTAATTGAGAAACCTCTAACATTAAAATATTTTG
CTTTTTCTGCTGGAATACTAAAGAGCCAGCTTGCAGAGCATTGATGTTTCAAAAGAGAAAAAGTTCATCA
GAGAAAAAAATAGATGCCTATTATTGGCTGTTGCTCTAATAAGCTTTTATTAGAAAATAGGTTGGCAATT
AGTTCTGCGAAATTGAGCACATAGCTTTGAACTTGATGGTTCTGCTCTGTCTCTCAGTCTGATAAATATA
TATGAGTATATATATTTTTCATCATTGGCAACAAAATATCACTTTGGTCAGTACTTTCCTTAAGGGCTTG
GAAATAAAACAGTGCATTTATTAAATTCCTTAGGGACCATGACCTTCAGGATATCTCTTCAAACTCTCAC
GGTTTTAGGAGCAGACACTTGGCATCTTAAAGGTTTTTAAAACAGAACCCCAATATCATGAAAAAAGAAA
TAGAAGACATGTAGATTTGGAAAATCAACTCGTTTCACTAATACCTGAATATTAAGAAGGGAGTATATGC
TTTGAAAAACTTTTCCAGAGCATTCACTCTAATCGTAAAGATCAGTGTGGATCACCATGCTGTGTAAAGT
TAAAAAACATCGCACTGGGTGTTTGAGAACAGGCACTTAGAGTTGCAATCAAAATGAAAACAAATTAGTG
CAATTAATTTATTGATTTATAATATCCTTTTCCTTTGTGGTGATTATTTAAAATATTATGGTCTCATAAA
TAACTGGTTTGAACTGCTCTCATTTCTGTCTTAGATTATTGCAAGAGCTTTTTATAGTCTTCCTGCTTCT
CTCTTGTGTCTTTTCCCTTAAAGGCTTGCCTCAACACAGCAGCCAGAGGAATCCAGTTAAGCCCATGGCA
GACAATGTCATTCTTCTTTCAAAGCCCACCACATCTTTCCCATCTCATTTACAGTGAAAGCCTGAGTACC
TATAAGCCCCAACAAGACCCTCACTCTTTCTTCTCTGGCTCCTTTTACCTAGTCACTGACCTCTTCAAAG
GTCTTTAGAGACAGCAGACATGCTCTGCCACAGGGCCTTTGCACCTGCTTTCCCTCATACTTCCCCAGAC
ATCCTCCAGGCTGACTCCTCTTATCCTTGGGATCAGTGAGGCTTGTTACCATCTAGGAACAAATCCTGCC
TTATTTATTTTTCTTTGTTATCATAATTTGCAACATACTGAATATTTATTTACTGTTCTTATTTATTATC
TCCCTCCCCTACAAGAATTTAAACTCAGTGAGGGCAGAGGCTCTTGTTTGTTTTGCTCACTATTGTATTG
TTAATACTTAGAAGGGAGCCTGGTACATAGAAGATGCTCAATAAACATTTTCTGAATTCTTATAAGAATG
AACACTAAGTGCCTCTGCCTTCATCATACAATGTCAGTGTTCCAAAGACCACCAGGAGCACACCTGCAGT
TAAATTAGTTTACTTTATCAGTTATTGTGGGAAGGGAGGGTGCACACCATGGGAAGCCATGGGGTGTCTC
AGTAAGAGGGTATTAGGAGGAAACTATCATATGATTTAGGTTTTGGCTGAGTGACTTGGTGAAGAGTCTA
AGAAGGCAGGGATTTTCTCTAGATTAGATGTTGTCAGAAAGCAGAGGCGTTCCTGTGATTGGGTAAAGAA
TAGCAGTCATTCATTCAGCAAGAGAGAGGGATGTTTGGTATTTTGTGGGTTGCACAGTGACCTTCTTTTC
TGATCTTAGACAATATTTAAAAGTGGCCTGGCTTTGTCTCATTTTATTATGGTCTGAGAGTAAACTTGTC
CAGACTGGTATTCTGTGACATTGTTTAAGAGAAGCATTATGCAGCCTAGCTGTGAGTGTAGTACTCACAG
TTTCTGAATGCCAAGGGTTGCTCTTTTTTTTCTTTTAATTTATCACAAGCAAGTAAGCTTCTTTGGGGAA
GGAGTGAGAAGGGAGATAGGAATAAGTAGGGGATAGGAGATAGAGGCTTTTTTGCAGACTCTTGTAGCTG
TACATGGTGGTCCTGTCTCCCTCAAAAGAACATCCCTCCTGCCACCTTCTTCACTGTCTCCTTCACTGTC
AGGAGGAAGGGGCAGTGATGAGGTGAGGTGCTTGAGCCGACCTGAAATAGGCCCTGTCTGTTTGCTGCTT
TTGCCACATTTGTCTCTGGTCAGGGTAAGAAGATTAGAACTATGAAACCAAGGTCAACATAGTAGCAGCT
AAACCTTCCTCACTTCCTTCTACTAGAGGAGGGGTCAGGAGAAAGCTACTTCCCTTTACCTATGGCTTTA
ATGAGTATGTCATTTCATTGAAAATCATTTGTTCAGGGGCCTTTAAAATGTCTTCACAGAAGTTTCCTTG
TTGAAGGAAAGGAACTAGTCCTTCCTATATATTCCCAGAACAGACCTTACTTCTAAGGAGAGAAACCTGG
GCATTAAAATTTAAGGGACAAGTCCAGGTTAAATTCCTCATTCACTTCTACCTCCAATATCTTGCTAACT
CTTTCTAAACATTGTCATTTAGAGGTTTGTTTACAGGAGCACATTTGCCTAGGCGGATTATGGAAGGGGG
AAGGGAGAAAGAAAAGGAAGGTTGCTATTGCTGGTGATATGGTTAACTGTGGATAATTGCACAGGTTGCT
ATGCTACAAGAACTAGTCAAGATAAGGCAGAGCTCAGCGGTGGGGATTTTAATGGCATAGGTGGGGTGAG
GGAAAGAGGTCTAGGGAAGCTCTGAAGCAAAGGGCACTTTTGGAAGGGCAGGCTTGGGGAGGTTCCTTGG
TGAAGGAAGGACAAGAGAAACAGAGATTGCATGGTGGGACAGGGAAGGGAAAACAGTGTCTGAGAGGGGT
CACGTGAGGGGATCTCCTCCCAACAAGCCATATTTAACTAGGAGGGCACACCAGTGCCCTGACCTGGCTG
TATAGGAAGCAGAAACCTGACATACAGCAAGCAGAAGACACGGGCACAGGATTTTACTTATTTATTTTGT
CTTTTTTGGTCGTGCACCCACACATTTTATCAGGAGCTATGTCTACCATCTGCCATGTAAGGTGCACCTC
CAGTTCACCAGAACAAACAGTTCACCAGTTCTCTTTCAACTACAGTGTCTTCCCTGAGACACTGAGAACA
ATAATAACATTCCAAGATAGGAGAAGAGAATCACTTGGTAACTTTGTAATAAATGAACCAGGATGTTCTA
TGGTGGTGATGAGGGAGCCGACCAAAGGGGAAACAATAGTCAGTGGAAAACTATGTTTTGAATGAGACCA
AAGCAGGAAGTATCTGGCAGGGTAGATTTTTCTTTTTTTGGTACACAAATATAGTCTTTTCTAATGTAAC
TCAATTTTAAATTTAAAGAAAAGCTTCTTCCCCCTTCTATTAATGAATGCATATGTAAATCTATTTTTCT
TACCTGGAGGCAAAATATAATAAAAAATCAAAGAGAAGGGGAAGTTTTGAGTACCACAATTTTTCTTACT
CATAAAATTAGATTCCCTTGAAAATACTATTCTCTTCAAATCATAATTTAGAGCTACAGTATGATATATT
TCATGCTACTAAGTGGGGTAATCTTATTCAGCTTTGTGCATGGAGGAGTATATTCAATAAATGAAAATAT
CTACCTCTATAGCTCCTAAATACTGGTGTTTTGTGTTTATCCATTTACTTAGGCCTTCTTAAATGTCTTT
GGAGGAAGTTTTGTGAATTACTTAAAATTTTTTTACAGCAGTGTCCAAGGCCTGAGAAATACCATGAGGT
TTGGCTGGTGACACCTGGTGGTTAGACGTGATAATTACACACAACATGTAGCACAGGCTTTACTACAAGC
CACAAAAGCACCTTGTATTGGTCCATTCTCACACTGCTAATGAAAACATTCCTGAGACTGGGTAATTTAT
AAAGAAAAAGAGAGTTAATGGACTCACAGATCCACATGGTTGGGGACCCCTCACAATCATGGCAGAAGGT
GAAGGAGGAGCAAAATCACATCTTACATGGTGGCTGGCAAGAGAGCATGCTCAGGGGAACCACCCTTTAT
AAAACCATCAGATGGCATGAGACTTATTCATTATCACAAGAACAGCATGGGAAATCTCGCCCTTGTGATA
CAATTACCTGCCACCACGTCCCTCCTATGACAGGGAGAATAGGGGAGCTACAATTCAAGATGAGATTTGG
CTGGAGACACAGCCAAACCATATCACTTCTCTATAAATCAGAGTTCCTGGTTGTAAGCAACCAAAACAAA
CCTTGCTTACTTGAGCAGAAAGGCGGTGTCCCTTGAGGACAATATCTCCACTTAACAGTAACATTATGGG
CATCAGGTTCAGAATCTGGATGCCCCAGCTTGCTGCTCCTTGACACTGGAATTTACGTCACCACTGGCAA
TGTCACCTCAGCCTCCTTGAATCTCAATATCCAAATTCAAAGCCTAGATTAGGATGCATCTAATTGGACT
GACGACAGTCATAGACCAATACCAAACCTGCAAGGAAGGCTGGGACATTTTGGCTTATTTAATGAAATAT
GGGCTTTGCCTTCCAAGATACTTATGGTGCAGAATTGACTACTGAGGAAAGGGGTCTGTATCCGGAGCAC
ACAGCCAAAGGACAAATGTCTACTGGACACCTTAATCTCACTAGGCATCAGGCATAACCACAATGCATTT
TCATCTTAATGACACACAAGACTGCAAACGTTTTATGCCATCAAACCCTTTGATGAGCTTTTACAAAAAT
AATTTCATAGTAGTTTTACAAAGAGATGACTAAAAAATAACTTGACAAAGTAGCCACTATCGTCTTCCCT
CTTCTACTATCCAAACACCTACCTATCTTCTCTTTCTCTCTCTTTTTTTTTTTTTTTTTTTTGAGACTGA
GTCTCGCTCTGTTGCCAGGCTGGAGGGCAGTGGTGTGATCTTGGTTCACTGCAACCGCCACCTCCCAGGT
TGAAGCGATTCTCCTGCCTCAGCCTCCTCAGTAGCTGGGACTACAGGCATGTGCCACCACGCCAAGCTAA
TTTTTGTATTTTTGGTAGAGATGGGGTTTCCCCATGTTGGCCAGGATGGTCTTGATCTCTTGACCTTGTG
ACCATCTCGGCCTCACCAAAGTGCTGGGATTATAGGCGTGAGCCACCCTGCCTGGCTCTATCTTCTCTTT
TAACTCCAGTGTCTTCCCTGAGACATTCTGTTACACCAGGGGTTTGGTCTAGGTCCTGTTGCTTGCTGCA
GAGAAAGCCAATCACTGAGTCAAGGAGTATTGCTGGGGAAGAAGGCCTTATTTGGGTGCTGCAGCCAAGG
AGAATAAAGGATCAGTCTGGAATCCATCTCCCCAAGCAACTAAAATTTGGGGTCTATAAAGTAGGGAAGA
AAAGTAACTATGTGTGGGAAAACAGGAATTAAGGAAGGGTAAGAAAGAGGACTTGGTCAACAGGCAAGTG
GTCAGTTAGGCAATCATGATGAGTGAGGCATCTGGTGTCTCATTGTTTAGATGTGATAATCTGGTAAGTT
TCAGTTCCTTGAAACATTCTGGGAGGCTTGATGGTTGGTTTACCGAGAAAGGAACCCAGATAAGACAAAT
ATAACTTTCTTAAGTTTTACCCTGGGAGGGTCAATTTCTAAGTTTATTCAGAAGAAACCCAAAACATCTA
TTCTTTGGGATAGTTGGGCTGGTTTTAATTTCTTGCCACTCAAATCACTTTCCTTTCCATTCCTACCTAC
TGCTTACTCCAAGAAGTAATTGCTCCAATAAATTATCATGTAGTACTTGTTATGCATTTTTATTATTTAA
ATTTTACATCACCTTGCCTTCCATATAAAGTGACATCAGGCAAGCCTTTTCATCTCTCTAAGCCTCAGTT
TCCCCATTTGTAAAATGGAAATGTAATTATAAGCCTTATGTAGTTATTACAAGTTTAAAAAAAATATTTA
CAAAGCAGTTAAGCACAATGCCTGGGATTTGATGAGTTTTGCAAAATGATGGTAAATATTATTTCACATC
TTTATCTGATCATGAACTCCTTAAAGGCAAGGACTACATCTTATTCATTTTGTTTTCTGGACATGGGGTC
TGGTGCTCCATGAATGTTTGTTGAATTGCATTTCCTGCCCCTGAATAGAAGCTAGGTCTCTACATATGCT
TCTATATCTCAATTTATTTATAGGCCTCTTTGAGACCTTTAAGTGATACACTTTACAAATAGTCATATAT
AATAATAATATCTATTTATTATTTGAGTCTTTTTCCTCAAAACTATGACTAACAGAAAATTAAATCTCTC
CACAGGTCTTCTAGAGTGCACTAAAGCAGAAGATAACGTAACATTTTTATCTTACCATGAAAGTATTATC
TGAAGGACAGTTAAAGCTTTGTGTTGTTCAACCAGTACATCTCACTTCATGGCTCCTTATATTTTTTATT
CTAAAGTCTATCTCTTGTCTAAAACCTGCTCGACTTCCAATTTATCAAAGGAAACCTTTTATAGCTGCTT
GGAATGCTCCAACAGATCAGTGTTTGATAAAATATAATTTAAGACTAAATTTGAAAATGTTTCCTGTGAT
TGGAAGCCCACTGGCCAAGGCCAGGGGGCAAAATGTCACTATATTTTATGTCAACAGATTGGGATACTAT
CCGTGGTATACATCACAAGGGGTCCCCATTAATGGAGGTCTCCCACAGAACATAAGTTTACAAGTACATC
TGGAAAAAGCTGACCAAGATATTAATTATTACATCCCTGCTGAAGATTTCAGTGGACTTGCTGTTATAGA
TTGGGAATATTGGCGACCACAGTGGGCCCGGAACTGGAACTCAAAAGATGTTTACAGACAGAAGTCAAGA
AAGCTTATTTCCGATATGGGAAAGAATGTATCAGCTACCGATATTGAATATTTAGCCAAAGTGACCTTTG
AAGAAAGTGCAAAAGCTTTCATGAAGGAAACCATCAAATTGGGAATTAAGAGCCGACCCAAAGGCCTTTG
GGGTTATTATTTATATCCTGATTGCCACAATTATAACGTTTATGCCCCAAACTACTCTGGGTCATGCCCA
GAAGACGAAGTCTTGAGGAACAATGAGCTCTCTTGGCTCTGGAACAGCAGTGCTGCTTTATATCCTTCTA
TCGGTGTCTGGAAATCCCTTGGAGACAGTGAAAACATTTTGCGCTTCTCCAAATTTCGGGTGCATGAATC
CATGAGGATCTCCACCATGACATCTCATGATTATGCTCTGCCTGTATTTGTCTACACAAGGCTAGGGTAC
AGAGATGAACCTTTATTTTTCCTTTCTAAGGTAAGAAGCTTCTTGTCCAATGGTGGGGGATTTCCTCCTT
ATCTCTAAAAGGACATTTCTTTGTTAATTATGTTCTTTGAAGAATTGATTTCAATTAATGGTTTGTTATA
TGGGAGCATAATTCTTCCTTGACTAGTCATGCATTTAGACTCTTCATTTATGGAAACTGAATTTTGATTA
TCTTACTCATTATTATTCTCTTAAGGAACAAAGTAAGGTGAGAAAGGGTTAAAGTAGATACCAGCAACGA
CTACATTTCCTGCACACCAACTTTAACTGTACTCACTTACAATCGGGCATTTTGGAAGGTTATTGAAATG
ATCGGCAGTGAGCAGGTTAGACAATCAAAAAGGATGTTTTGAAATGGAGTGTTTGCTCATACATGTGGAA
GCAGAATTGTCTAGCCACTTAAACAAAAAAATTCTAGGGAAAGTAGTGGGTATTTTAATCTTTGTTTTGT
TTTTTTTTTTTCTTCAAGATGGAGTTTTTTGTTCTTGTCACCTAGGCTGGAGTGTAATGATGCAATCTCG
GCTCACTGCACCCCCCACCTCCTGGGTTCAAGCGATTCTCCTGCCTCAGCCTCCCAAGTAGCTGGGTTTA
CAGGTGCTCACCCCCCCCCACCCAGCTAATTTTTGTACTTTTAGTAAAGACGGGGTTTCACCATGTTGGA
CAGGCTGGCCTTGAACTCCTGACCTCAGGTGATCCACCCTCCTCGGCCTCCCAAAGTGCTGAGATTACAG
GCATGAGCCACCGTGCCCAGCCTAATCTTTGGATTTGGATAATTTTGTGTAACCTTTCTACATTGAGAAG
ACTCAGGACTTGTGGAGGGCTTCACATGTGTGATGCAGTGATGTTTTAAGGTATTGCTGGATACCAGTGG
TTTAATATATTTTAACAGAGGCATTTTTCCTTTCTCCACCATTACAAATTTCAACTCACCAATATCTGTT
AAAGACGTTCTGAGTTCTAGGCATCCTAAGGAGGAGGCATAGAAAACACCCAGGTGAGGGCTCTACAGTG
ACCAGGTATCTTTGGAACATAAATGGAATGTATTCATCAGAGGGAGAAATGATGCATGTGTATGAAATAT
GGTAAATACCATACCTCCAACATCACTCATGAGGTGAAGGAGGAAGGAAAAAAAGTCTCTGTTGTGAACT
TCTATTCATACCACCCAGAAAAATCAGTGAAAAATAATTGAATGAAGAATAATAGGAAGTCAGTACCGTC
TGAAAGGTTTTAAAAAGTTATCTAGGCCGGGTGCAGTGGCTCACACCTGTAATCCCAGCTCTTTGGGAGG
TTGAGGCAGGTGGATCACAAGGTCAGGAGTTTAAGACCAGCCTGACCAAGATAGTGAAACCTCATCTCTA
CTAAAAATACAAAAATTAGCTAGGTGTGGTGGTGGGTACCTGTAATCCCAGCTACTCAGGAGTCTGAGAA
GAGAATTGCTTGAACTCGGGAGGCAGAGGTTGCAGTGAGCCGAGATTGTGCCACTGCACTCCAGCCTGGG
CGACAGAGCGAAACTCCATCTCAAAAAAAAAAAAAAAGAAAGAAAGTTACGTAAATCTTTATAAAATAAT
CTTGACTCTGGAATGGAATCAAAATTTAAATACCAGTTTCTTTTGTAAGACGTCTTTTCTATATTTGACT
CAACCAAGTTCCTTTCTTTAGTGATAATAAATTGACTTTTGGAAGAAACAATAAACTCTGAGGGACAAAA
CGTTCATTTCAAAAGATGAATTTAGACTACTGGGACATTCTGCACATTCTGTGAACCTGGTATAAGCTTC
TTTTTCTATAGCTACAGCCACGGAAATGCTTTCTTTCCTCAGGAAAAAAGGAGCAACAGTTTGGGTTTCA
TCTCATTCTGCACTCTTTTTTTCCGAGTGGCAAGCTATTTCCAAGTGTTTTAAACTATAAGTGTACCCAC
CATTGTACCCTATTGACTTTAAAAATCTGCCCATGATTTTTTTTTTTTTTTTTAGATGGAGTTTCCCTCT
GTCTCCCAGGCTGGAGTGCAGTGGCGCGATTTCGGCTCACTGTGACCTCTGCCTCCCGGGTTCAAGTGAT
TCTCCTGCCTCAGCCTCCAAGTAGCTGAGGTTACACTGCATGCGCCGCCATGCCCAGCTAATTTTTGTGT
TTTTAGTAGAGACGGGGTTTTGCCGTGTTGGCCAGGCTGGTTTCGAACTCCTGACCTCAAGAGATCCACC
CGCCTTGGCCTCCCAAAGCGCTGGGATTTTAGGTGTGAGCCACTGCGCCCGGCCCCGCCCATAATTTTTT
AAAAGCCTGATATTCATTTGTACCAAACTCTTAATGACCATTAATGGCTTCCATTTCTGATTTTCCCAAC
AATGTCTGAATTTTAGAATGCACACACACATACAGTTAAGATTACAAAAAAGATTCACTAGTAAGTAGCA
AATCTCTTAACCTCCCTGGACTTAGTGTCTTAGTGTCTTCATGTACAAAATGGGACAATATTACCTGCCC
CACTGACCTAGCAAAAGTATGATGTAAATCAAATGAGAACATGCATATGAAAACTTGAAGCTCTACAGAA
ACCTATGTGATATGGCTATTACTTTTTTAACAGCCATCAAAGCCTTAAACTTAAACATGGGATATTTAAG
AGTGGTATCTCAGGCAATAGCTATAGCGTGGGGATATAGAGGCAGTCAAACCTCATTTCAGACAGAAGAT
TGCCTGCATTATTTACATATAAATGCAACCTAGACATAACCTGATGCTGTGCTTTTAAAACATTTATTAT
TTATTATTAGTTTTTCATTTTTATACATTTACAGGGTGCAAGTGCAGTTTTGTTACATGGACATATTGAG
TAGTGGTGAATTCTGGGCTTCTAGTGTACCCATCACCCGAAAAATGTATATTTTACCCAACAGGTCATTT
CTTATCCCTCACTCTCCTCCCACCCTTGCACCTTTTGGAGTCTCCAATGTCTATTATTGCACTCTGTATG
GCCATATTTACCCATCGTTTAGCTCCTACTTATCAGTAAAAACGTGATATTTTACTTTCTGTTTCTGAGT
TATTTCACTTAAGGTAATGGCCTCCTGTTCCATCTGTGAGATGTGCTTTTAAAAATTAACAACAGGAGTT
TCCTTGCCTATAGATTTAAAGATATTTATCCTTGTTATTAATTCATGCTGTCTCCGGTAAGGCACAAAGG
CAGCTCATTAGTAATGCTCCAGCTCCCCACAGTGGGCACGTTGCTTACATGCACTTTGATAAGCGTCAGG
GACTGACACCGAAGTGTTGAGTGAATCCCCTGAGTAGCCCTACCCTCTACTTCTGAAACCTTGATTCAGG
TCCAAGGATCATGTGTAGGTGCAAAGCACCCTGTGCCACACTGGGACCTGGGAGGCTCATTTTCAGTACA
TCTACTTTGTTCCTTCTTTTTTCTGTAATGTGACAACACCACTGTGGCTCAAGCTTTCAGGTGGTCCCAA
TCTGCTCCCAGAGGCACTTTATCTGTGACTTTCCTAGCTGGGTAGTGCCCTTGATTTTCTGATCCCCAAA
ACATAGCTGCTTTGTGATTCATTCAGCACCCTACTGTCTGTGAGGTGACAGTGAACTAATTTGGTGAGAA
ACTGATTTGAAAACTAATTTGGAAGAAACTGACAGCAACCTCAGAAGGTGTGGCTTTCACCAGAAACATC
TGACGCTTACATACTTACTATAGACCAATAATCTATAAATATAAAATGTAAATGTTATGTCCTTATTCTC
CTTTGATGACAATGCCTTCATCAAAAGGAGAGCTGTTAGGGATTTCTGCCCTGATCATACCATGTGACTA
TATGACACCATTTTCAGGGAAGTTTCAAAGTGAGCGGAGTGAGGAGTTCTGCTCCCTTATGTCTTTGCCC
AAAGAGGGAGTGGACGCAGACTCAGCAGAGTCTGCAGTCTTGGTACTGCAGGGATGGCTCCTCCTCTGTC
CCTGTTCATCGTGCCATTGACAATTTTCAAAATCCTTTCATTTATACTATCTCATTTGAGCCTCTCAAAA
CCTCCTCTCCTTCCTTTCATGTCAGCTATGACCTGTTCAACAGATATTATAATCATAGGGAATGAAAATG
GATGTTAACCTGAAAGGGAAATTAGTTTAAACCAAAATCTCTTTCCTTGTTGAAAGTCACAAGACAATTG
CCCAGAAAAAAAAAAAAAAAACTTTAAAAACTGATATTGTAAAACCTTTTTTTGAGTGTTAGACAATAAA
AGTGTCAGATAAAGAGACTTATCTCTCAAGTATTAATATTAAGTGCCCAATGGCAAAATAGCATTTACAG
TTCTGCTTTTATTTTCCACCAAATCACCTAATAACATTTTCTAGCGTTTAATTGGTAGAAATTCACCCTT
GGAGTAAAAGGTGAATGCTTAGTATCCTAAAGAGTGGGGTGAGGGAATGTGTTGTAATTTAATAAACTAG
GAAACCAACTACATACATTCAAATCTTAATTTGCTCCAGAAAACGGCCTAGATCCCTGTTAATCTTTAAA
CATTAAAACAATAACCCTTTAAGATTATAAAATCAAAATTCTCTCTGCTAAAACCTTACCTTTGTCTGTC
TTAACCATATTGCAGAAAATTCCAGCGACTTTACCATGACTGGATGAGTCATAAATAAAACCCATTAGGT
CAGGTACTTAGAAATTAAACACACATAATTTCAGGGACAAATATAAAAGCTGGACCAAATCAGAGCCTGC
AAGCCCTTAACGTTGCTTCTTTGCCTGGCCTTGGAATTGAAATGACTATGGGGATGAAGTGTCACTGGGG
CATGTTGCAAAATGGAAAAGGAACCTGGTTAACAGGATCGCATTTGGAGAAGGAAAACTTTTGGATTCTG
TTTCCAGGGCACATACATATGACCTGGTATGTGGGTATGTGCCCCCGATTTATTTCAATTAAATAATTTC
TGATAACTATTTACAGCCTCATTGCCTTCAATATAATATCCTGCATGGCAAAATATGTTTTTCTTTAAAA
ATATTTATGTTTTTGCATATGATTACAGAGTGTGATTTTTGAGCATTGGTTTATTCAGCATTTGTGTCAC
TCTAAGAAAATAGAAAATAGTATCTAAGGAGTATATGAGCTCAGTACCAGCCCTGTTATACTGAACTCAG
ACTCTAATCCTAATCCCTGGTGGGTTTTTTTGTTTTTTGCTTTTGAGGCGGAGTCTCACCCTGTCATCTA
GGCTGGAGTGCAATGGTGCGATCTCGGCTCACTGCAACCTCCGTCTCCTGGGTTCAAATGATTCTCCTGT
CTCAGCCTCCGAGTAGCTGGGATTATAGGCGCCCACCACCACGCCTGGCTAATTTTTTTTTGTATTTTCA
GTAGAGACGGGGTTTCACTGTGTTGACCAGGCTGGTCTCAAACTCTTGACCTCGTGATCTGCCCGCCTGG
GCCTCCCAAAGTGCTGGGATTACAGGCGTGAGCCACCGCGCCCAGCCCCTGGTGGATTGTTTTACATTCA
AATTAATAATGAACTCTACTGTCTTCAATCTAGCAAGATCTAGTCAGCACCATAGGAGAAAGTGCTGCCT
TGGGAGCTGCAGGCATTGTTATTTGGGGAGACATGAATTTAACTGCATCCAAGGTAAGTCAGTATCTTGA
AGGTATATTTAATGTTTTCTATTAAAAGTATTTCTCTGCTTTCTTGGAGAGCTTAATGACCTCCATAGCA
AACCAGCTTTAGAATAAATATTCCAAATCAGTGCCTGATACATAGCAAAGGCTAAAAAATATTGTGAACT
TTTATAAAGATAGTAATCATAACACTGACATTTGATGAATATTTATGATGCGCTAAGGTTGTGCTAAGAG
ATTTTTTGAGTCGGATTTGCTCACTTACTGGTCATATGAGGTAGTGACTATCATCCTCATTTACAGATGG
TGAAACTAGAGAGGAAACCAACTAGGTTAATAACTATTTAGGATAGTTAGTGGTAGAGTTGGCATTAGCC
ACAGTTTGATGATGGACACCTTGCATTTAATGACTATAGAAAATGTGTTATATACTATTTTGAGAGGTAG
AAACAGGTGGTAACTTTTTAATTCTCCACAATGAAGTTACTTTTTCCTCTACAGAGAAATCAGCTGAAAA
TTATCAGCATTTAAAATAAGATTTATGGCGGGGCACGGTGGCTCATGCCTGTAATTCCTGCATTTTGGGA
GGTGGGATCACTTCAGGCCAGGAGTTCGAGACCAGCCTGACTGACATGAAGAAAGCCAGTCTCTACTAGA
AATATAAAAATTAGGCGAGTGTGATGACACATGCCTGTAATCCCAGCTGCTCGGGAGGCTGAGGCAGGAG
AATCACTTGAAGCTGGGAGGCAGAGGTTGCAGTGAGCCAAGATGACACCACTGCACTCGAGCCTGGTTCA
AAGAGTGAGACTCCATCTCAAAAAAAAAAAAAAAAGAAAAAAAAAAGATTTATATGGCTCTTCAAATTTC
TCTCAGCTGAGATTTTTTTTTACTCCAGGAAAGATTCCTAGTTTTCCCCAATCCACATTAATCACAATCT
CTTCCATATTTCCAGATGCGGTTTGTTTATATTTCTATAATGTAATGCATTTTACCTTGAATACTGGCAC
CCTTGACACTTTTTGCTAAATTGAATTTTTTTGCAAGTCCATGATGATCTGATATTATTCTCAGAATTTC
ACAGTCTCAATTTGTTGCTACTGAGATAGTGTTCATGAAACTGTTTATGCCTATGCCCACATATGAGAAT
TAGGTAGAAACTGAGAGGATTAATTCCTGACTTTCCAGGTGTGATATTTCCACCCCAGTCCCTTGGTGGC
TCGTCAGAAGAGCTTCATCAGGAAGGTGGGTGCACACAGGTGGCCTCTGTTTAGAACACGTAATAGGAAC
CATATACACAAAAGTTACTTAGCCATATAGGTTTTCATGTGTTTGAATTGTATTAGAAGTACAGGACCCA
GGACAGTTGATGGAAATTAACAGGAAAATCCAGAAGGCTATAATACTTGGTAGAATGGTGGCATAAGATG
ATTTGACAATAAATGATGGACTATGATTCAGGCTCTAACACAACCAAGGAAGGCCCCACATACCTGAATG
GTAGCTGAGGGCAGCAGTTCTGGTACATTCCTAATTTGGGTTTGTTCCTTTTCCTTTTATACCCATTAAC
TTGGGAGCTAGAAGGAAGAAAAAAAGAATGTAAATTGCAGAAAGGCAAGGTCTCATGTGCTGATTCTGGG
GGCTATTTGCAAGTTCAGTTGCTTAGCCTGATTATAACATAGTATCCATCTCCTGCCCCTCAGACCTCTC
CCCTTTCTGATTTGGGACCCTTGTTATAGTGCCCAGGAGCCTACAAGTTCAACAACTGAACCAAGCCATT
ATGTTTTAATCAAGACCAAAGAACTGTGCTAGAAGCTCTAATTCTATCAGTACCAGCGAGAAACACTAAA
ATCGATTTCTTTGTACATTTCTACCAGGGAGAACACACTAAAATTGATTTCTTCCTACATTTCTAGGCCA
ACTGTACAAAGGTGAAGCAGTTTGTGAGTTCTGATTTAGGGAGCTACATAGCCAATGTGACCAGAGCTGC
TGAGGTATGCAGCCTTCACCTCTGCAGGAACAATGGCAGGTGCATAAGGAAGATGTGGAACGCGCCCAGT
TACCTTCACTTGAACCCTGCAAGTTACCACATAGAGGCCTCTGAGGACGGGGAGTTTACTGTGAAAGGAA
AAGCATCTGATACAGACCTGGCAGTGATGGCAGATACATTTTCCTGTCATTGTTATCAGGGATATGAAGG
AGCTGATTGCAGAGAAATAAAGACGGCTGATGGCTGCTCTGGGGTTTCCCCTTCTCCTGGTTCACTAATG
ACACTTTGTCTACTGCTTTTAGCAAGTTATCGAAGCATTCAGTTGTGAGATAATTGAGTTTAAAGGGAAT
TGTGTGGCCTCTAGCCTAGTCATTTAAAGAAGGATGTAACTTATAACATTTTTTTTCTCTTATGAATTCT
ATTGAGAGATATTATAAGTAGACATTATGTATGTCACTTAACATAAACAGAAACATTATTTTATTTGCCT
CCAGTCTGGCTAGGAAACCAGATCTGGGGTAAAGTCAATGTACACTTCCTCCTTATTGGAATATTTAAGT
TGCATTTAAACTAAAACTAGTATAATTTAGTCTTTTCATGAATGTACATACATAAAATTATACATAAAAA
TATTAAATTATTCATTTCAAAGAC

11.RHCG
GAACCGCCCGCTGCCAGCCCGGCCAGGCACCCCTGCAGCATGGCCTGGAACACCAACCTCCGCTGGCGGC
TGCCGCTCACCTGCCTGCTCCTGCAGGTGATTATGGTGATTCTCTTCGGGGTGTTCGTGCGCTACGACTT
CGAGGCCGACGCCCACTGGTGGTCAGAGAGGACGCACAAGAACTTGAGCGACATGGAGAACGAATTCTAC
TATCGCTACCCAAGTAAGTCTCGCCGCCTGCAGGCCCAGCGGAGGCATATCCGCGCCGGTCCCCACCTGG
CCAAGGGCTCGGCCCAGAGCTGGGCAGAGGAGGGGATCTACCCTGCAGCCGCGGACTCCGCATCTCGCCG
GCCTCTGCAGGGCATGCGTGGGAAATTGTCAGATGTGCACAAACTCCTTTTCCCCGTGAAAAACTAGTAG
GGAAAACACCGGGATGAGGTTTTTATTTGACCGCCCTCCCAGCCGTCAGAGCCCCCCAACATCCCTGTCA
GAGAGCCCTGCTTGGTATACTAAGAAGATCCGAGTCCTCTCGCCCCATTACCAACCAGTGGATGACCTGG
CTCCCTTGTCCAGAGGAGCGCTTACTCCAAATAAGCGCCAGCCCTGCTGTGGGCAGAGGTGTTGTGGGAC
CACTGGTGGGCCAGGAGGCCAGGACACCCACCCCCTTTTAGCTTGGAGAGGGAAAACAAGCGCCCCTGAA
TCTTCTGGTGTCAGCGGTGCTGTGGTTAAGAGCATGACCCTACAATCACACACCTCCCTTTCTCTCATGC
TCTCGTGGCTCTTGCCACAAACCAGGTGGCTGGCCTCAGGCAAATGCCAACCTTCCTAAACCTCAATTTC
CTCATCTACAGAATGAAGATAATGGTAGGACCTCCTTCACAGGGGTTGGGGTGAGGCTGTGGCGAGGAAG
TGCATGTAAAGCTCTGGCAGAGTTGGGGTGGGATCCTTTCTTCATAATGGAGCAATTGCTACAAGAGCAC
CAAACACAGGTGCCCTAGGACTCAGGAGCAGGGAGAGCTAGCCCAAGGTCACTCTGAGCTGCCCGACCTC
TGGACTCCCAGCCTGGGGCTCTTCCCAAAATCAGAATGCCCTTGTACTTTCTGATTTTCCACTCCATCCG
CCATCAGCCAATGAAAATTATTCTAGCCGGTGGTGTTCATGTAGTCATTGACTGTTAGCTTTGAAAGGGA
CCCTAAAGCCCCTCTCCAGCAGCCGCCTATATCAACTGGTATTCCCTCCACACCTTAGACATTCTCGGCA
ACAGGGGATTCTCTATCTCCAAGAAAACAACTGCACACTTTCAGAATGGCAGCCTGCATGAAAAAAGACT
GCGTTTGGGGGGCTGCAGGCTTGGTGGGAGCCAGCCATATTAAGTGGCTGCCAAAAAGTTAGGGCTATCA
TGGGCTGCATTTAATAGTTACTTGGTGCCTAGAAGGGAAGTAACAGATAAGGGGTGCGCCCCCTGCTGGG
GAGACCACAGTTTCTCCTGGGCTCCATTTAGGGCTGTTTTTTAAAAGATATCTTAGACAGCTGCAGCCTT
GGGATTCAGGCTCCAAATCCACTGTTCACATTGTCCACCTTTCCTCTCCTCAAGGGGGGGACTTTCCAGC
AAACAGTGAGGCAGGCAAGCTTGAGACCCTCCTTTACCTGTTCTTCTCCCTCCCTCCCGCACTTGCTTCC
CACTTGACCCCAGAGCATAAGGGGCAAGAACTCCCATGGGCGTTCACAGGTCCTCAATGTGTCTGGGGAG
TGGAGGACCTCAAGACCTTAAATAGGCTGGGTGCGATGGCTCACACCTGTAATCCCAGCATACTTTGGGA
GGCTGAGGTGGGAGGATCGCTTGAGCTTGGGAGTTTGAAGCTACAGTGAGCTATGACAGCACCACTGCAC
TCCAGCCTAGGTGACAGAGTGAATCTCTATCTCTCTCCCTTTCAAAAAAAAAAAAAAGAAAGAAATGAGA
GAGAGAGAGAGAGACCCTATAATAGGAGCTGCAGAACCTCACCAGTGGGGAGGTACAGTCCTTACATCTC
CCCAGCTCTTATCCTCCTCGCACCACACTTGCCCACCCACCTTTCACACCCCAGGTTAATGTGTTCATGC
AACAAGTGCTTATCTGTAGTGTGATCATACAATTTATCATCATCAGAGGACACCTCTGAGAGTGAAGGTG
GTGCTGGTAGTAATTTGCTGGGACCCATGGATAAGCCATGACTGTCCTGGCAAATCAGGGCTATGGTCAC
TCTGGATAAATAAGTTGAATATCCTGGGTCTCTGTCCCCAGACTTTTTGGAAGCAGAGAGGGGCACCGTG
GCACCCAGGGCCTCAGTGGGACCAAGTGCTCTGAGCAGAAGTGATCTGTGATGGCTTCCTGGGAAGTGGT
GGATGGTGAGGAGGGGAGAAGCCGAGCAGCCAAGGGGGCCACTAAAAGGGGGTGGTGTTGCGAGGAGGGG
CAGTGGTTCTGTGTGGCCCAAGAGTAGGGTTTGTGAAAGGGATGGGGTAAGGATGCTAACAGGGGGAGAG
CCCCAGCATCAAGGAGGGCCTTGAGTTTCCCCTGCTAGTTCTCCTGGAGAGCTCTTGGCCAATGGAGCAG
GAAGCAACAGAGGAGAGGGGTATAGGGGAAGAATCTTGGCAAGAAGTAGTGGCCACCCCTCCAACCGCAC
GTGCATTCTCTCCTTTAATCATCACCACCACCTGTGAGGGAGGTGGTGTGATGACCCCCATTCTACAGAT
GAGGAAACTAAGGCCAGAGCGGAGAAGTGTCTTGCAAAGGTCACTCAGCTGGGAAACCAGGGAGCGAGAG
GAGCAGCCCTGGGGTCTGAGCCCACACTCCTGGCCCACTCTCCTCCCTAGTCTCAACCTTCCCCCTTTCC
CCCGCTCCACTCACCGTGGCTGTGGTTAGGAGTTAGAGGGCACAAGGCTTCCTGGCCCATGTGAGTCCCC
AAGCCTGGGTTCCTGGGCAGCGAGGTGATTCCTAGGGGATTGGGGTGAGGGCAGGCTCCAAGGTGCCTTC
CCTGTTCCTGGATCCAGGCCATCAGCAGCTGTGCAGGCCTCGTTTCTACTCAGGGGATGAGTGAAGCCTG
CTGGGCATCTCCAGTTTCCGGAGGAGTCCAGCTCCAGTTGGCTTGGCCCGAGGGTAGCTCCCCAGGCATG
GGCCCTGCAGCAGGTAGCAGGCATGGAGCCAGCTGGGGACTCACGTTGGCAGTGCCCTCGGAGGCCCGTG
ATGCAGCCAGTGGCTGTGGTTGCTAAGCACGCAGCTTCCCTGTGGGCTGGTGCTCCAGGGTCTGGGTGAA
CCGCTGAGGGCAGTGGCTTCAGGGAGGCTGGCCCAAGGAGGAGCCACCAGGGCTTGGACTCCAGAAGCTC
CCTGGAAGACCAAGGGAGGAGTGGGACACATTTCGGGAGATGACCCAGGGCGGAGGAAGCTCTGGTTTCA
AACACCGGGAGGACTGTGTCATGAGGCCGAAGCAGGCTCCATTTGATAAAGGACGAGCTTACCCACAGGC
AGAAGGCAGTGGAACTTTAGAATTAAACAGATCCCATTCGGGTGCATCACTGCATGGAGGAGCCAACCAC
CTCGCCACAGTGAGCCTCAGCATGCCCATCTTAAGGTAGAAATGTTATTTAAAGTACAGGATCTCTAAGA
AGACTCAAGATGACAGGTGACTGGTAGGGCACTCATCTCCTGGCATAAAGGGAGAGGACAGTAAATGCTG
CCACTGGGCTTCCCCAGAAGGGAGTAAGTGCTCCTTCCATGAAGGTGTGTAAGTATCAGCACCTTGTTAG
AAACATGGTGGAGTCACCTCTCCCTATATTAGTTGGAACTATTATAGCATTTAAATTCTTTTGTGCACTT
CCCAATCACAAAATGCTTTTTGCCTGCCCTGTCAGGTGGGGCATTTATAATTTCCATTTTATGATGGAGG
TAATGGAGGTTCGAGAGGAGCTGGACACTCTCAGCCAGCCAGTAGCACAGGCAGGGTCAGAGCCAAGCCC
CCACCCCAGGGCCTACCTGCTTTCCAGGGTCTTCTGTGGCATTGCTGCCCCCTGACCATCTCCCCAGGAG
ATTTTGCAGTGTTGATGTGGAAGAGGTGGGCACGGAGTCTTGGGGGAATTGGGGAACTGGCCAGTAGGTC
TCAAAGAAAACAGTTAGGCTGGGCTGCGAATGGGAGGGGGAGGGGGGCAGCACCCAGCCCCTGGAGGGCA
CCATCCTTCGTGTGCTGATGCAGCAGAGGGGAGGGCTGCAGAGGCCCATTAGTGTGGGACACTTTGTTCC
CCTAGACTCAGCCAGCCTGGTGGGGGACTCGTCTACAGAGGGAAGCAGCAGGAGCTAGAACGGGGCTGGG
GGCTGGGAGTAAGGGGAGAGGGAGAACAGCTGGGTACTGGTGCCCCCTGGAGGCCAGAGTGCCAGCCCTG
CCCCATCAGGGACCTCCAGGTTGAGGAAGCCAGTTCTGGGCAGGACAGCTGGAGTCACCAAAGCTGGGGA
GGGAGACTGAGGGTCAACTTTGTTGACCCTCAGCAAGTTGCCAACCCAATGCAACCTTGTCAGTCTTGAA
AGAGGAAAAGAGAAATAATAACTTATATGATGGGGCAATTTCTAAAGAGCCAGCTGCCTTCGCATAGGGC
TTTGATTGCGTTATACCATTACATGTGTGCTACAAAGCTCTGCAGTGAGCACTGTCCAGGGGCTGTTACT
ATCTCCCATTTGACTGACAAAGAACCTGTAGATCTGAGAAGTTCTGTCCTTTGCTAAAGGTCCATACGGT
TTGGACCCTCAAATCGTCACTATTAAAAATCTTTTTTTTTTTAATTTTTATTTTTTTGAGATGAAGTCTC
ACTCTGTTGCCCAGGCTGGAGTGCGATGGCACAATCTCAGCTCACTGCAACCTCTGCCTCCCGGGTTCAA
GTGATTCTCCTGCCTCTGCCTCTCGAGTAGCTGGGATTAAAGGCGTGCACTACCTTGCCCGGCTAATTTT
TGTATTTTTAGCAGAGATGGGGTTTCCCCATGTTGGCCAGGCTGGTCTCGAACTCCTGACCTCAAGTGAA
CCACCTGCCTTGGCCTCCCAAAGTGCTGGGATTACAGTCATGAGCCACCACGCCCAGCCTAAAAATCATT
TTAGGTAGCATCATACTTTATGAAACAGAAATTAATAAATGGATACATTTTGATGCTGAATTAAGACCAG
TTTGACAGATAAAGAGATGGGAAGCAAGAGGACAAATTGGGGAGGTGCCCAAGGAGAAGGAAGTGGGTGT
CTGTGTTCCTGACGGAGGGAAGAGAAGAAAAGAGACACCCCCAGACAGGGTGAAAAGGAGAGACAGGGCA
CCCACCAGAGCAGGGAGAAGAGCAGGGTGAGAGGGGACAGGCAGGGAGGATGGACCAGGAAAGCGAGGGC
TCCCTGCTCCTGCTCTCAGGCCACACAGAGGCCAAGGCAGCCCTGAAACCACACACACCTTCCCCTGCAG
CAGCGGCTCCCTTGGTCCTCTTCAGCTTCGCCCCTGCCAGCATGTCGCCTCTATACCACCAGGCAACTGA
CACCCTTCTCATCGAAAGGACCCCACTTGCGGTGATGCTGTCTTCCCCCAGGGGCTCCTCCCACCTCCCT
GCCAGCGTGTCCTTCGTCTTCTCTGCTAGCTTCAAGGCACAGCCAGTTCTCAGCTTGTGTCTCTCTCTCC
CTTCATTCCCACATTGCAACTCACAGCTCTATTTGCAGGCCTGGCCAATCTCAGACCTCAGCTCCAAGCC
CCCACAGCCAGGCTCCATTTCTCCCCCTAACCCCCGCCCACCAGCCCAGCCCTCACCCCCCTGGTCATCT
GAAATTCACCACGGCCAGGCCAGACCCAGCACCTCCCTCCCACGCAGCAACCTCTTCCCACTGCCTTGTG
TTTGTCAACAGCGCTGCCATCCTGTCATCCTGCCAACTCCCCTCCCCGCTTCTGGAATTGTCATCTGAAT
TTGTCACCTCCCTCTCTTTCACACCTCTCTTCCAGTCTGTCACCCATCAGTTCTTCCCAGAATAACCATA
ATACCATTTATGGTGCTTCACATACATCAGCTCAATTTCTTCCACAACAGTTAGAAATGTGATAAACCCT
GCAACACGATCATACATGAAATCATTTGCGCACATTGAGAAACCTAAGCTGAGGTGTATTTGTTCATGTA
AACTCAGCACCGATGCTAAATTCAGAGGGAAGTTCAGAGCACCACCCTGGGGCAGGACCCACAGCTCTCC
CACACTGGCTTGTACCCCTGCCCTTCAGTGTGCCAAGCCCCCTAAGCCTCCTCCAGGTAGCTGCTAGCTG
AGGGGTCTGTGGCCTTGGCCTGGGCCTCAGGGAAGCCTGGAAGGGAAACAGATGAGGGCAGGCAAGGTGC
AGGCAGCTGTGCCGTAAGCATTGCTCCTGCAGCCTTGGCCAGGCTGCAGTGGGCACCAGAACCTGTCAGC
CCTCCTGGTGGGAGGCGGACTGGAGGGGGGCTGCAGCCCTTCCTGTGAAATCCCACCTGAGCTCCTGGAC
CACTGCTCAGCTGGCACACCTGGGTGCTTCTGAGACAATAACAATCATTCATTCATCCATAGCTATTAAC
TGAGAGTCGACCTTGGCACTCTCCTAGGTGCTGGGAATACCACAGTGAACAAAACAGGCATGGCTCTGCC
TTCTTGGAGTTTTATAGCGTAGTGGGATAGACAAACAAATGTGTAACTTCAAATTATAACAAGAACCGTG
AAAGAAAAAAGGGTGCCATAAGGGAGAGAACCTAGGAAAGAAAACAGGGTGCCATAGGGGGAGAACCTAT
CTTAAATGGGTGGTCAGGAAGGCCTCTCTAATGAGGTGACAATTTGCTGAGATCTGCTGGCCATTCTGCA
GGAACAGCATCCCAAGTGGCAGGGACACCATAGGCAAAGACCCTAGAGTGTGGGACTGAGAAGCAGAAGG
GAGGCCAGAGCAGCTGGAGCACCGGGGGAGGTGAAGATGTGGGGAGGTAGAGATCCCCTGGGAGGCAGGT
GGGTGAGGGAGTAGGAATCCCCCGGGAGACAGGTGGGCGGGGCTGGGACAGGCCTGTCAGGGCCCTGGAG
TCTCTTTTCCTTTTGACTGTTTACTTGGAAATAATCCCAAATTTACAAAAAGTTGCTCAAACAGAAATAG
CACAAAGAAAGCTACACTCTGGCCAGGTGCAGTGGTTCACATCTGTAATCGCAGCACTCTGGGAGCCCAA
GATGGACAGATCACTTGAGGCCTGGAGTTTGAGACCAGCCTGGCCCACATAGCAAAATCCTGTCTCTACT
AAAAGTTAAAAAAAAAAAAATTAGCTGGGTGTGGTGGCACATGCCTGTAATCCCAGCTGCTGCAGAGGCT
GAGGTGGGAGGATCGTTTGAACCCCAGGAGGCAGAGGTTTCAGTGAGCTGAGATTGTGCCACTGCACTCC
AGCCAGGGCGACAAAATGAGACTATGTCTCAACAACAACAACAATAAAAGAACACCATATACTCTAACTC
AGACTCAGCTATTTGCTCACTCTTTCTCTACACGGATGCACACGCACATACACACATGCACACATACACA
TGTGTGCTTTGTTTTTCTGAACCATGTGAGGGTCAGTCACATACGTCATGGCCCTCTACCCTTAACTATT
CCAGTATATTTCCTAAGAAGGGGGATATTCTCTTCCATAACCATAGTAATCAGCTTCATAAATTTCCATT
AATGCAATATCTTCACCTGTTTATATCTTATTAATATAATATCTTAATCTGTTTATATCTGATTTTCTCA
ATGGACCCAATAATGACCATTATAGCACTCCCCCCCCCCCATTCTCCCAGCCCCACCAAATACAGAATCC
AGTCTAGAGTAAGGTATTAACTTTAATACCTTTTGTCATGTCTTTTAATCTGGAACATTTCAAAGGTCTT
TTATGACTGATACTTTTCAAGAATACAGCCTTTCCCCTTGTTAGTAACATGTTCCTCATTTTGTGTTTGT
CTGATGTTTTCTCATGATTAGATTGGGTTCTGCAGTCTCAGCTAGAATCCCACCTAGGGGATAGGTCCTT
TTCAGGGTATCACATGTGGAGGCATGAGTGATATTAATTTTGATCACCCAGTCAATATGTTGCCCAGTAT
AATTACTGTTATTTTCTTCCCCTGCAACTAATAAGCAGTCTATAAGGAAACCCTTTAAGACAATGCAAAC
GTCCTGTGCATACTCAAAATTTCCCCCTGCATTTAGCATCCACTGATTGAATCTTTACCATGAAAATGAT
GATTTTCCAACTCTAGCACTTTTTCCATATTTAAGTGTAGCCTCAGCATTCTACTGTAGGCAAGAGCCCT
ATCTGCTACCTCATTTATTTGTTTACCAACTTATTATCAGTATGATCTCATGAGTTCCTTTTTTAATGGT
TTTAATTCATTATAACACATAATTGCTTTGGTGCTCAGATTGTCCCAGATTTGGCCAGTGGGAGCCCTTC
CATCTGGCCCCTGTGTCCTGTGACATCTGAGGTTCCTATTTGTGTGTTATGCTTTTGCAATTCTCTTTGC
TTCTCAAAGCTCTTTGTCTTCTGTTATTTTCTTGGAGTTGAGAACCATGCAACATAAGCGCTGAGAGGGC
AGTTAAGATCATCCTAATACATCCCTTTAGTTTGGTCGTTGAGAAAACTGAGGCTCTGAGAAGGGAAGTG
GCTTGCCAAGGCCACATTGTGAGTTGGAGAAGACTTGGGTCAGAACTCAGAATTAGGCCATGCCTGAGTG
AACATAAACAATGACATCTGCCCATTTAGATCACCTACTATGGGGTAGACACTGTGCTAGATGCTTCTTT
ACATACACATGTGTGTTTAATCCTCACAACATCTGTGATGTAAGCATTGCAGAAGCAGGTGCCAAGCCCC
GAGTTAAAATACTTAACTTTCCCAGAGTCATCCACCCAGAAGATGGAGTAACCGGGGTCCAAATTCAAGT
CTCAGGGATGCGGGGATGTGTATCTGCTGGAGTCAGTGGTGGGATATGGGGATGTGATCAGCTATAACTG
ATGTGCTTGGCCTGTCCAGGCTACTCCTTGGCCGGATGAGCATTGATTCTCCACAGCAAAGGAACAGGAT
TGCGGTGGAGAGGGCAGGGCATCATAGCCTCAGACGGTCTGGGCTATCGACCTTAGACCCTGTGTGTAAC
CCACACCTGGCCCCAAATTCTGATGCCCAGCTGCCACCTCCAGCCTGGGCCAGCAGAGCCACCCAGGGAG
GAGGGTAGAACCAAGGAGCTGCCATCTCTCAAGGAGGGTGTTTGGGAATCTCTTGGCACTACAGCCCAGT
GGTTTAAATAGGCTAAGGTGGGGGCCCACCTCGGGTCCCCCCCAGCGCCTCCCTTTCTAGAGAGGCCCTT
ATGAAGGAACTGGAGGCTCTGCCCGCAGCGTTACCTTGCCCAGCCCCAGGGTTCAGATGTGGGGGTGGGG
GTGGGGGAACCGGGTTAGGATGGTGGAGCAGGGAGACGCGCCAGTGGCGGGGAAGACTGAGGGGCTACCC
CGGCCTTCCTGGCCCAGACCCAGGGCTGGGACGAACCTTCGCCAGACCACCGAGTCCCGGGCTGCACTGT
CCCCGCAGGCTTCCAGGACGTGCACGTGATGGTCTTCGTGGGCTTCGGCTTCCTCATGACTTTCCTGCAG
CGCTACGGCTTCAGCGCCGTGGGCTTCAACTTCCTGTTGGCAGCCTTCGGCATCCAGTGGGCGCTGCTCA
TGCAGGGCTGGTTCCACTTCTTACAAGACCGCTACATCGTCGTGGGCGTGGAGAAGTGAGCGCAGGGCGG
GCCCCGGGGGCGTGGCGGACTGGGAGGGATGGGGCTGGGCAGGTGAGCCTGAGGGAGGAGGGCGTGCCCA
TCGGCGGGACCCGGGCTTGAGGCTGGAGGGCAACTCCTCCTTTGGGCCACACTGGGCTTGCGAGACAGAT
ACACACACACACACACACACACACACACACACACACACACACACTCTCTCTCTCTCTCTCTCTCTCTCTC
TCTCTCTCTGTCTCTCTCTCTCTCTCACTTCGCTTCCTGATCAGCGATTCTCCAGGGTGGGAGTCGTCCA
AGTGTCATACATAGGAGGGTCTCCCTTCCCCTACGACAAAGGCTGCAGGGACTTGAGGCTAGACTTTCCT
CTGGGGGCAGGGTCCGACCGGGCCCGGCACATCAAAATCGCCCAGCCCTGTGTCCTGAGAGACCGCAGCC
CACGGGACTCTGGTGGGAGAACTGGGATGTCTGCACCAGCCTCAGAGGCTCCTTGTGAAGGAAACACCGA
ATGGGGACTCCAGCCAAATGGAGGTACCTCTCTCCCTGCCTTGCTTCACCGCCCCCACCCACCCCAGGGA
ACAGGTGCTGGAAACAGCTGTGAGACAGGTGTGGGTGTGGAGTGTTAGGGCTGAAGCCCTGCCCCCTCCT
CAGCTTCCACGGGTGGAGCACCCTACTGTCACTTCTCAGCTCCATCCTTCTCATGACTTCTCTATGATGA
CTTGGCCTGATGAGCACCACCAGCCCCTTCTTGTCAGGTGACTCAGCCCCTCCCTCTGTTCTGCAGTGAC
CTCCTCCAAGCCTCAACACACCTCCCCAACCCACAACACCACCAACAGGTTATAAAATAAATTCACCCAA
AGCCAACTTGCCAAAAAAATCAATGGAGAAAGTGGTCAGCTCACTGAATGACTCATTTATCAAACTCTCT
ATCCCATGGCAACTTATGAAACCTATAGCAATTTGTGTTGCTCTGGTCCTACTCAAGAACCTTTGGGAGA
TTTTTCCTGCTTTAGCCAAGTTTTAGTTTATTGGAGGTTCTTCTTTAAGTCCAGTTTAGACAGACTTTTA
TTTCTGTAGACATATGAAAAGGTCAGCTAAAGAAAAAAAAATGTTTTCCTCCATTCTCCCATCCTTCAAG
AAAAAAAATTAATTTGAGAAAAGTAATCATTGGTGTGTGAAAATGAACATTCATTAGCTCACTCATAAAC
TGTCCACAGAAAGGGCTTAGAGGCAAACTGGTATAAACCACCTTTAAAGGGCAAATCCCTGCTGTTACTC
TTAGGATACCAACGAGGTATGATAGCCAGGTGTCTGAAATCTAGGACACATGTCAAATATTTGCAAAAAG
TTACTTCATCCAAACCAGATAATTAATCCATGAATTAAGAGAAACAGGAAAGATAGTTGACTGGATATGT
GTTGGAACCAGTAAACAAGTCTTTTTGTTTATAAGACCCTTGACATGCATATCACCCCGAAGTTCAAAAT
GCACAAGAAATTATCATTCCCAAAACCATAGATCCAAAGTATAAAAACACCTGTAATATATATCATTGGC
CACCACAGCAAAATAGCTATGGCTAAATGAATTTTTTTTAATCTCAAAAAAATTCAAAGGGAATTATTAC
AAACCGTGAGTTAACAGGCTTTTGGTGAAGCAGTTGTTCAGCAAGTTGGTCACTTGAAAAACTGAGTTTG
GACAAATTGGCTCTCAGGAGATTGATTTTTCAGCACCTGACTTGGAGCTGATTTCTGGTGCCCGGGGCTG
GGATGAGCATATTGTCCCCAGACCTGACCTTGTGGATCCAGAGATGTGGACCCTCCCCCTGGCTTCTGGC
CTGTCCCTGCTGAAGAGTCTTCTAAGTCCCACCTGTCACTGTAGAAAGTGCCCCTCTTCAGGCCCTGCCC
AAGCTTCCTCGGCCCTCCTGAGATGTGGCATCTGGATCTCCATCTCCCAAATGCTGATAGCCCAAGGGAT
GGGCCTTTCTGTTCTCTCTCTCCATTTTTTTTTTTTTTTTTTTTGAGACTGAGTTTTGCTCTATCACCCA
GGCTGGAATGCAGTGGTGCGATCTTGGCTCGCTGCAACCTCCACTTCCTGGGTACAAGTGATTCTCATGC
CTCAGCCTCCTGAGTAGCTAGGATTACAGGTGTCTGCCACCAAGCCCAGCTAATTTTTGTATTTTTAGTA
GAGATGGGGTTTCACCATGTTGGCCAGGATGGTCTTGAACTGCTGACCTCGTGATCCACCTGCCTCGGCC
TCCCAAAGTGCTGGGATTACAGGTGTGAGCCACCATGGCCGGCCTCTCTCTCTCTCCTTTCTAATGGTCA
CTTCTATCAAGATGAATCTTCCAGCTGCAGTTATGGGATCTTGGGCAAAAAACTTAGCCTCTCTAATTCT
CCATGTCTCATCTAAATGATGTGGCTAATGACAGTGCCTGTCTTGTATGGCTCAGGGATGGCACAGGAGG
GCATATACAGTACTTAGTAGATACCCCAGAGCCTAGCACTTAGGAACTGCCATCGATCATTTAGCCAGGC
CCTGCACTAGGCCCTGGGGACACAGCGGTGAATGAGGCAATAGTGGAGTGGACAGTCCAGTGAACTGGCC
CTACAATTAGTTTCATTCTCACTCCTCACCCCATTCTCTCTCTCATACACACAGCCCTGAGCATGGAAGG
GGAAGGGAGTCCTTTCTAGATGTGACAGACCCCCCACCCACCCCATCAACAACTCTCCCGGCCTAAGAGC
CACACTGAGGGTCTTGCCTTGGAATCCAGAGGGCAGCTTTGCTGCTGGCAGGGGACAAGGAGGCCAGGCT
TGGGCAAAGTGGGCACATGGATGGAATCAGGGTCTACACAATGTCCACTCAGCTGTCTGCCTCTTCATCA
GCCCTCTGCTGGGCTGGCAGGGTGTTCAGGGTCCAGGCTTGAGCAGGACCTATGTACCTGCCCCTTTGCC
TCCATCCTCCCTGCTGGCCTTCCTGCTCCCTCCTTCCATCCAGTACCACCCCAGCTCCCTCCTTCCTGCA
GGAAGGCCCCCCTGTCTCTTCCCTGGACATAGATCCTCTTCATGGGTAAGGTAAAGGAAAGATCCCAATA
ACAAGGCCCTGGTTACCAGCAGAAGAGGTGTGTGCAGAGTGAGAGATAAGGATCTGGAGGCAGAAACTGC
ATCTGGTTGGAGGAAACAGGAAGACTTCCTGAAAGAGGAGGCAGTAAAAGGAGGTTCTGGAAAAGCAGGT
AGAAGCTACAGGGCAGGGAAGGACCCCAAATATGGGGCATGTTCAACAATAGCAACCAGACCACATGGTG
CCCTGAGCCCAAGCTGTCTGCAAGCAGCGGGGGCCTGAGATGGGCTGCATGGGAGGTGGGCATCTGGTGT
GTGCTGCTGTACTAGTCCTGTCTCGTGTGGTTTCTTTTCATTCTTGGAGTAGCTCTAAATGTTAGGTGCC
CATTAGTGTAGATGATGAAACTGAAGCTCAGAAAGGTTAAGCCACAAGCCCAAATCCATATATGACCAAA
GTCCAGGGCCTCCAGTGCCACTTTTTGCTATTGCCCCAGCTTCTCCACTGGCCTGTCTCCCCACAGCCTC
ATCAACGCTGACTTCTGCGTGGCCTCTGTCTGCGTGGCCTTTGGGGCAGTTCTGGGTAAAGTCAGCCCCA
TTCAGCTGCTCATCATGACTTTCTTCCAAGTGACCCTCTTCGCTGTGAATGAGTTCATTCTCCTTAACCT
GCTAAAGGTGAGCAGGGCTCAGAATGGGGATGAGGTGGTGGGGGTGCTTTGGGGGACAGCAGGGTATGGA
GAAATAGACAGCTGGGGAGACATGCCAGCCTGGCGAGTCACTTAACTTCCTGAACGTCACTCAGTTTTCT
CATCTCTAAAGTGGGAGTAATAATATCTACCAGGCAGGTACTACAGTCCACCTAGCCCATCAATCCAGCA
CGTGGACAGAGCAGGGCTTCCTTGAATGTTGTTTTTTTCCCCCTCCTTTCTTTCCCACACATCACATGGA
ATGAATAGGATATCCCTGCACATACTCTTGCACACATACCACATTTCCAGATTCCTCTGCCAAGAAAAGG
AATCCGGTGTATTGAAGGGGCAAATCTGTAGGACAGGATCCCAGGTGAATGGCCAAGGTGGCCATGGTGT
GTACGACACAGCACCAGAGCTGCCATTCACATGGGCCATGACAGGAGTGCTGCTCCCTCGGGGAGGTCAA
TTCAGTGGCTCAGATAAGAGGCACCTTAGACCTCTGACTCTATCTCAGAAGCCTCCTTGGTGCCTTTGGA
CAGTAGGGGATCTCACGTAGAAACTGCACCCTTTTCTTAGCACCCTCCTCTTCTACGTTTGGACTCTGTC
TGGAACTCCCCCTCCTTGGCAGGGAGTGATTTAGGTCACCCTAAATTCAGTCATTCATTTTGTAATTTTT
TTCAGCTACCAGATTAGTCCAAGCTACCATATCTCTTCCTCCTGACTCATCTCCCCGGCTGCATTCTTGC
CTTCCTTGCCCCTAAGGAAAGTCATCTTCAGCAGCCAGAGTGCCCTATAAATAATGCATAGAGAAGAGGC
CAGGCACTGTGGCTCATGCCTGTAATCCCAGCACTTTGAGAGGCTGAGACAGGCGGATCACCTGAGGTCA
GGGGTTCGAGACCAGCCTGACCAACATGGAGAAACCCCGTCTCTACTAAAAATACAAACTTAGGCCAAGC
ACGGTGGCTCACGCCTGTAATTCCAGCACTTTGGGAGGCCGAGGCAGGCAGATCACCTGAAGTCAGGAGT
TCGAGACCAGCCTGGCCAACATGGCGAAACCCTGTCTCTCCTTAAAATACAAAAATTAGCTGGGTGTAGT
GGCGCATGCCTGTAATCCCAGCTACTCTGGAGGCTGAGGCAGGAGAATCGCTTGAACCCAGGAGGCACAG
GTTGTGGTGAGCCGAGATCACGCCATTGCACTCCAGCCTGGGCAACAAGAGCAAAACTCCATCTCAAAAA
AACAAACAAACAAACAAAAAAAAACAAATAAATAAATAGTGCATAGAAGACCATTCACCCACTGAAAATC
TATCAGCAGTTTTAACATTTCATTCAGGAGAAAATCCAAACTTGTTATAAGGCACTTCCTGTTCTGGCGC
CAACTTTTCTCTCCACATGTTGTCTACTCTCTCCCCATCTTATTGTCTACTCTCTCCCCATCTTCCTGTG
CTTTGTCATACTGTGCTGTCTGCTCTTCAGGCACAAAGCTGGGTCCCACATCAAGGCCTTTGCAATTGCT
GTTCCCTTTGCCTCCAAGGGTCATCTCTCAGTCCTTTGCATTACTGAATCTCAGTATGCGTATCCCCTCT
TTTTTTTTTTTTCTGAGATGGAGTCTCACTCTGTTGCCCAGGCTGGAGTGCAGTGGCATGATCTCAGCTC
ACTGCAACCTCTGCCTCCCGGGTTCAAGCGATTCTCATGCCTCGGCCTCCCAAGTACCTGGAATTACAGG
TGCACACCACCATGCTCAGCTAATTTTTGCATTTTAAATAGAAACGGGGTTTCGCCATGTTAGCCAGGCT
GGTCTTGAACTCCTGACCTCAGGTGATCCGCCTGCCTTGGCCTCCCAAAGTGCTGGGATTACAGGCATGA
GCCACCACTGTGCCTGGCTTACCCCTGTTTTATAGATGAGAAAGCTGAGGCTCAGAGGGGTTAAGGGGCT
CACCTAAGGTCACACAGCTAGTAGAGGCATCTGCTAGGCTGGGAGTCGAGAATCCCAGCCCTGTCAACAA
CCAGTTCTATGACCTTGGATGACACACTTACCTCTCTGGCTGGGTTTCCCCCATCTAAAGTGAAGGAGTG
AGTCTGTGATTCTATTCATCTGAAATTGGTTCTAGGTGGGGAGGAAGGAGGAGGTAAAAGAGAAGGAGAG
GTGAGTGTGAGGGGGACAAACATCAATCTGGCACCTGTTAAGTGCCAGGCCCTCGCCAGGGGCAAGTTGC
CTGCATGAATCCTGACAACAGCCCTGCTAAGGCACTAGCAGGTGGTGTAAATGCAGAGCTTGTCAAATGA
GAGGCACAGAGGTGGAAACCAGTGGGTGACAAAGCAGGTAGGTTGTTTCCCTCAGTTCTGCCTCTGCCTT
ACCTCCTCCAGCAGTATGAGCAAGTCTGTCTCCAGGCCTGGGTTTCCCCATCTGGGAACAACCAAATCTG
CTGGGTGAGGACACCCTGGCATTTTGCTGATGGGAATCCCTACCTTCTCCCCATTACCAGTTGATTGGTC
CGTGAAGGCCCCAGGCTCCATCCTGCACCCTGAAGAGTCCGAGAAGGCTGGAGCTCTGGGCGTGTGTGTG
TGTGGCAAGACAGGGACGGCAATGAGGAGGGAGGGAGAGAAGGTGCCAGAGTCTGACAGGCCCCTTGCAC
CCCAGGTGAAGGATGCAGGAGGCTCCATGACCATCCACACATTTGGCGCCTACTTTGGGCTCACAGTGAC
CCGGATCCTCTACCGACGCAACCTAGAGCAGAGCAAGGAGAGACAGAATTCTGTGTACCAGTCGGACCTC
TTTGCCATGATTGGTGAGAACTGCCATCATGACCGAGGGCCACCATGATGGGTGAAGGTGGCCATGATGG
GTGAAGGCAGCCATGATGGGTGAAGGCCACCATGATGGGTGAAGGCCACCATGATCAGACCTGATCCCCA
CGTGGTATGGTGCATGGCTGCCAGTTCTTTTTGGGGGAAGGGCAAACAGAGTTTGCCTATAGATACTTCT
AGAATCCCATATGTCTGTCCCCCTTCCCCATGAAGCTGAAAGAAGTTGGTCACTCATCCTGTATTTCCCC
TAGAATGCCCCAAGGCAGACACAGTGGTAACCAGGAGCTGCTCACTCCATCCCCTGGGCTAGGGCAAGAT
GTGCATTTCCACTTCCTGTGTCCATTCATTCCAGAGAAGACACTGACCACAGCCATTCTGGTCTCTCAAA
ACCCAGCCCTGCCCTCCAGGAGCTCCTCACAGCGTAGTGGAAGAGAAAGCAGTGCCATGTGGAGGATCTC
CCTACAGTAGAGAAAAGATTCTCCCTCCTGGCGCTGTGGGAACAGGGTGGGGGCATTTAGCCCAGAAATG
GGGGTCAGGGTAGACTTCCTGGAGTGGTGTGGAAGGCTAAGTGGGGGGTAAGGAAGGCAGGGAGGGCCTT
CCAGGAAGAGCCCCTGCATGACTAAAGCTGCAGAGGTGGAAACAGCTGGGTGTGGGGTCATCTCTAGAGC
TAAAGGACAGGATGCCTGCCTGAGCTGTGGGGCTGTATCTAATGCCTCTCCTCCCGGGCCCATTGGGCCT
GTCTGGTCTGACCAGGCACCCTCTTCCTGTGGATGTACTGGCCCAGCTTCAACTCAGCCATATCCTACCA
TGGGGACAGCCAGCACCGAGCCGCCATCAACACCTACTGCTCCTTGGCAGCCTGCGTGCTTACCTCGGTG
GCAATATCCAGTGCCCTGCACAAGAAGGGCAAGCTGGACATGGTGAGCATGAGGGCGTTGGGGGTGTGGC
TCTGACTGCCTGGGCCTGGAGGGCGCTGATCACCATGCCTTGCCAACACCTCTGAGGGGATCATCACACC
CATCTTGCAGATGAGGTTGGGGGAGAAATGATTTGTTTTGAGCACATGGCCAGTTTTCAGCAGCACCCAG
AGCAAGGATATTCTTTATCTTGTTTTTTTTTGTTTTGTTTTGTTTTGTTTTTTTGAGATGGAGTCTCGCT
CTGTCACCCAGGCTGGAGTGCAGTGGCGCTATCTCGGCTCACTGCAACCTCTGCATCCCAAGTTTAAGCA
ATTCTCTTGTCTCAGTTTCCCAACTAGCTGGGACTGCAGGTGCAGGCTACCACGCCCAGCTAAGTTAGCT
AATTTTTGTATTTTTAGTAGAGATGGGGTTTCACCATATTCGTCAGGCTGGTCTCAAATTCCTGACCTCA
GGTGATCCACCCACCTCAGCCTCCCAAAGTGCTAGGATTACAGGTGTAAGCCACTGCGCCGAACCTATCT
TATAATCTGACACAAGCGTCTTGACGTGGGCATATGTGTGCTGAGACACTGTCTGGAGTATCGATTATTT
GGGGACACTATCACCATGCAGAGAGGTGGGGATTCAGGCACCTGGGGAAGAGAATCAGACACACAGACTG
GCACACCTGTGTGTATCCACACCCACCTGCAGGAAGGGACATGGAATAGGGTCAAGGACAGGGACTCTGG
GGCCACACAACCTGGATCAAGACACCTTTCTGCCTCTTGCTAGCTCTGTGGTCTTGGACAAGTCATTTAA
CCCCCCTCACCTCAGTTTCGCCATCTGCAAATGTTGCAAGATAACTGTCCTCACCTTGCAGACTTGTTGT
AGAGATGGAAAGCGCTAACCCCTACAGCCAGCAGCACGGTACCTGGTACAGGTTAGCATTCAGACAGCAG
CAGCTGGTGCGTGCCTATGTCTAGACCCCATAGGCACTTGACGTGGACTTGCATCCATGGCAAGAACGTT
CAGACATGCTAGTCTGGGCACACAGGTATACATGGTATACATAAAACAACAGTGTGCTTGTTGTCAGGGC
TCACCAGCAAGTGCACCAGCACATGGAAAATGCCCAGACCTACTAGGCGGGATGGGTGGCATGTGCAGAG
AGGCACAGGGAGCAGCTGTAGCAAGCCTGGGTGGGGCTGAAGTCCTCTGCAGGCTCCTGGCTTGCTGAGG
TGAACTCCCAGCCATCCCCGGCTCCCAGGAGCCAGGCTGCACCCTTGCACAGCCAGCAAGTGAGCTCCTC
CAGGCCCGGTGCTCCAGGGAGAGGACTGAGTTCCTGCCTGCTCTGCCTGCCCTGCCCAGGTGCACATCCA
GAATGCCACGCTCGCAGGAGGGGTGGCCGTGGGTACCGCTGCTGAGATGATGCTCATGCCTTACGGTGCC
CTCATCATCGGCTTCGTCTGCGGCATCATCTCCACCCTGGGTTTTGTATACCTGACCGTAAGTGCCCCAG
GCAAGGGGCTGGGGGCTAGAGAATGCTGAGGTCTTTGTGTTCCTGACAGTGAGCTGAGGGTTCCTAGGGA
GGGGGCTGAGGGCTAGAGAATCCTGGGTCTCTGGAATCCCGGCCTCCCCACACCCTTGATGCAGCCCCCG
GCCTGAGCAGCACCCACCTCCCGTCTCCAGCCATTCCTGGAGTCCCGGCTGCACATCCAGGACACATGTG
GCATTAACAATCTGCATGGCATTCCTGGCATCATAGGCGGCATCGTGGGTGCTGTGACAGCGGCCTCCGC
CAGCCTTGAAGTCTATGGAAAAGAAGGGTAAATGTGGAGGAGGTGCGGTGGGATGGAGCTTCCCCCTTCC
TTCTCCCATCCCTTCTTCCTGCTATTCCTCTGGGACCCGACTGCATCTTTCTCCCTTTCCTTCCCCACTC
TGGACCAATTGTTTCATGGGTCTCTCTCCCCAAACTCTGTCCCTTAGAGTTTTAGAGGCCAACTGATATG
TCCGGTGTCCCCATGTTGTGGGTGGGAAGGCTGAGGCCCGTGGTACCCGGTCACATTTTTGGGGTGGCAG
CAAGCTGTTACTTGGCCTCTCCATGGGGCCCTGACCTGCCCCCTGTCTCCACCCCAGGCTTGTCCATTCC
TTTGACTTTCAAGGTTTCAACGGGGACTGGACCGCAAGAACACAGGGAAAGTTCCAGATTTATGGTCTCT
TGGTGACCCTGGCCATGGCCCTGATGGGTGGCATCATTGTGGGTGAGCAGGAATGGCTGAGCCAGAGAAG
GGGGGTGCTGCTGTGGGGCTCCCTGGGTGGAGAAGCAAAGGGCATGCGGCACAGGTCAGCCTGAGCCCCC
AGGAATCCCTGATCTCTGCACTTCTGGCTACAGGACTGGGACAATTTGGAACTCAGCCCAAGGGCCCCAG
GAGGATTTTCCCAGCTGAGGGAAATGGCTGGGGTGAGCAGAGAGAAGGCACTTCCTGACATCCTGTAATC
TCCAACTTTCTGTAGGGCTCATTTTGAGATTACCATTCTGGGGACAACCTTCAGATGAGAACTGCTTTGA
GGATGCGGTCTACTGGGAGGTGAGTTCCAGGGACTTGGCCCCCTGAAGGAGGGCAGCTGCGTTCCCTCCC
TGCCTCCACTGCATCAGCTGGGCTGGGGCCTGGGGACCCAGATGCCGGGGGTGGGGGTCAGAGCCTACAT
TACCCTACTTCTTCATCGGGGGAGGCTGTGTCTCATGGAGGTTGAAGACTCTTCCCTCTAGACCCCAGGG
CTTGGAGTGGGTGATGTGTACCTCTCTTTCTGCACACCCTAGAGGGGGTGACAGAAGCAACCTATAGTCA
GGGCTACAGCTGGAGTTTACTCTTGTCCCTAAAGACTCAGTCAGCTTTATTCTAGAGCAGTGGTCCCCAT
GGTATGGTGCCCGGCACCATCAGCATCACCTACAGACTGGTTAGAAATGCAAATTCTCATGGGTGCCGTA
GCTCACAACTGTAATTCCCACACTGGAAGGCTGATGCAGGAGGACAGCTTGAGCCTGGGGGTTTGAGACT
AGCCTGGGCAACATAGGGAGACTCTGTCTCTACAAAAAATAATAGAAAACTTATTCAGACATGGTGGAAT
GCGTCTGTAGTGCCAGCTACTCTGGAGGCTGAGGCAGGAGGATCGCTTGAGCCCAGGAGGTGGAGGCTAA
AGTGAGCCATGATGGCGCCACTGCACTCCAGCCTGGGCAATAGAGCAAGATCCCGAGAGAGACAGGGAGA
GAGAGAGAAGCGGAGGGGAGGGGAGGGAAGGGAGAAGAGAATGAGAGAGAGAGAGAGAGAGCGAGAGCAA
GAGAGAGAGAGAGAAATGCAAAGTCTTAAGTTCCTCAGACATCCTGATTCCAAAACAAGGGGGCGGGCCC
AGCACTCTGGTTTAACAAGCCCCAGGTGGTTCTGATGACAAACAAGTCTAAGCACCACTGTATTTGAGCA
GCGGTTTTCGCGCTAAGATGCACACTGGAATCACCTAGGGAGCTTTGACAGCATTCCAAAGCCCAGGCCC
CAGCCCACAGAGACTTGGATTTAACTGCTCTGGGGTAGGGTCTAGACATTAGAATTTTTTTAAAGCTTCC
TCGGGGATTCTAACACCCAGCCTGGGTTAGGAATCACAGTGCAGTGCTCAGCTTCAGTCTCCATGAGAAC
CACCTGGAGACCTTCCCAGGCACCACCCCAGAGGTTCTGATTCAGTAGGGACCGGGACTCTGCAACTGAC
AAGCTCCCAGGTGATTCCAATACAGAAACTGAGTTCTGGACTGGGCGCAGTGGCTCATGCCTATAATCCC
AGCACTTTGGGAGGCCGAGGCGGGCAGATCACCTGAGGTCAGGAGTTCGAGACCAGCCTAGCCAACATGG
CAAAACCCTGTCTCTACTAAAAATACAAAAAAAATTAGCCGGGCTCAGTGTCTCATGCCTATAATCCCAG
CTACTCAGGAGGTTGAGGCAGGAGAATCACTTGAACCCTGGGGCGGGGGGGCAGAGGTTGCAGTGAGCTG
TGATTGCGCCACTGCCCTCCAGCCTGGATGACAGAGTGAGACCAAAAAGGAAGAAAAAAAAGGAAGGAAA
GAAAAGAAGGAAAAAGGAAGGAAGGAAGGAAAGAAGGAAGGAAGGCAGGCAGGCAGGAAGGCAGGCAGGC
AGGAAGGAAGGAAGGAATGAAGGAAGGCAGGCAGGAATGAATGAAGGCAGGCAGGCAGGAATGAATGAAG
GCAGGCAGGCAGGAAGGCAGGAAGGCAGGCAGGAAGGAAGGAAGGCGGGCAGGAAGGAAGGCGGGCAGGA
AGGAAGGAAGGCGGGCAGGAAGGAAGGAAGGCAGGCAGGCAGGAATGAATGAAGGCAGGCAGGCAGGAAT
GAATGAAGGCAGGAAGGCAGGAAGGCAGGCAGGCAGGAAGGAAGGCAGGCAGGAAGGAAGGAAGGCAGGC
AGGAAGGAAGGCAGGCAGGAAGGAAGGCAGGCAGGCAGGAAGGAAGGCAGGCAGGAAGGAAGGCAGGCAG
GAAGGAAGGCAGGCAGGAAGGAAGGAAGGCAGGCAGGAAGGAAGGAAGGCAGGAAGGAAGGCAGGCAGGA
AGGAAGGCAGGCAGGAAGGAATGAACGAAGGCAGCAGGCAGGCAACTGAGTTCTGCAGCATCCCACCCCT
TTCAGCAGTTGAGGAACATTGTTCTAGATATGAAAGTGGTGGAATGTCACAGAACTCAGTTTCCTTAAAA
ACATGCCACAATCTGGGCTTTCTGTGACTTCAGGCTGGCCTCTCCCCATGAATCATGATTGGAGGTGCCC
ACCTGCCATTGGATGATGCAGGATGGCAGGACTCCCCTCATGCCTCCTGCACTGTCCTCTCATGACAAGG
GTGAGGACCCGCCTGTGTCTGTGGCTCCTGGGACAAGGGGCCACCCATAATGCCTTTCACTTAGCTCTGT
ATTTTTAAAACCATACCAGAAGTTTTAAGGGTAATTTTAACTACTATCTACTATAAGGTAACTTCATGCA
CATAACGAATGTCTCTTAAATTAACTCTTTAAAAATGTTTTTAATTAAAAATGACTAGGCGCTCATTAAA
GAAAATCTGGAAATACAGTAAAATAGAAATCCTGTCACCCTATGTCAAGCAATATTAATATTTTCTGGTA
TATTTCCTTTCTATCTTTTTTCTCTGCATAGATTTTTCTTACACGGTTGAAATTGTATTATTCACCCAAT
TTAGTATCCGTCTCTTTCTCCTTACCACTCTATCATAAGAATTGTTCTGTGTTATTACATTCCTAATAAA
CTTTCTTTTCTCACAGGATAATTATTTCTATTCTATATTTAAGAAAGTCAGAACTTAAACTATTTTAGAC
ACCACAATTAGAAACCAACAGATTTTACGCTAACGAAATAAATCAGAAATGTTATCAGTTCCCCCATGTA
GAAGTTCCCTCTTGGTTCTGTTTTGATCTTTATAATTTATTCCAAGTTCACACCTCTCAGCTCTATATAC
CTTGAGCAGTACAGACGTCCCCCAGTAACCTCAGGGGATTGGTTACAGGATCTCTTGCGGGGATGCTCAA
GTCCCTGATATAAAATGGCATAGTATTTGCATAAAAGCCTACATGTATCCTCCCACATATTTTAAGTAAT
CTGTAGATTACTTGTAATACCTAACACAATGTAAATGCTGTATTGTTTTTTGTTTTTATTATTTTTATTG
TTATATTGTCATTTTTTGTTGTTGCTTTTTCTAAATATTTTCAACCTGTGATAGGTGTAACCTGCTGATA
CAAAACCCATGGGTATGGAGGGCTGGCTGTACCTGGTTGGGAATAACAAAATTCTGTGCCAATGGAAGGA
ACACTATCAGGCAGTCCCTGAGGCCCTGAGTGGTTTACCTTGGGAGTGAGGTGGCTTCTCAGAGGATGGG
GATTGGACCAGTGTTCCCCAGGACCACAGATGGGGCAAGGGCAGGGCTGACCTGCCCTGCCTGCCCTCCA
CCTCTCTACCCACTTCTGGCCTTCCCTGCACCTTCCCCACCCCATTTTCGGACCTGTCTGCAGTTTACAG
AGCTTGCCATACTACCTTTTACCGCCTCTGCCCCTTACTCCAATTCATCTTTTAAAAGTGGGTTCAGCAC
AACTTCTCAGCATCCCCCAGGCTGGGTTATAAGCCTGTTGTGTGCATTTGCAACTCTTACTGTCACTGGG
TATTTCACTGCAATGCCTCACCATTGCTCTCATGGGGCAAGGACACTGTCTCCTCCTTGCCATGCCTCAG
CACCCAGGACAGTGCCTAATATAGGGTAGGGGCAGGACTCCTGTGTTGAAGGACCACCCTGCTCTCCGTG
GCATGTGATCCGCACGGCGATCACAAGGTGGCGCTCGCCACACACCATTTGCAGCTCCAGGTTCTAGTCA
CCAGGGACACCCTTGCCTGGACTGGGACAGGGCCCTCAGAGTTGCATCCTCTCTCTGTAGATGCCTGAAG
GGAACAGCACTGTCTACATCCCTGAGGACCCCACCTTCAAGCCCTCAGGACCCTCAGTACCCTCAGTACC
CATGGTGTCCCCACTACCCATGGCTTCCTCGGTACCCTTGGTACCCTAGGCTCCCAGGGCAGGTGAGGAG
CAGGTGAGCATGGGCTTGGCTTGGGGGATGACAGGGAGGTTCTCCCAGTGGGGGCCCAGCTCTCAGAATC
AGATGTTACTAGCAAAGAGGCAAAAAGCAAACATCAAGAAATGAGGGCTTCCACCCCTCCTGCCTGAGGT
GCAGTGGGCACATGGGGTTGGCAGGGGAGCTTCTTAGAGTCAGACAACGTGCATCCAGGACAGACACAGG
AACAGGTGAAGGCACAAGGGCCTGGAAGGAATATGGAAGGAGACCTGGGGGCACACTTGGCTTTGTGACT
GTGCCTGCTGGTGTGTGACTTTGAGAATCTCTTCACCCCAGAGACTGGGCCTCGATTTCCTCATCTATAA
AAATGAAGCTGACACGTCTGGTTGTATTCAGTTGCTCAGCTCAGATGAGACCCACCCTCCCCTCTTTCTT
TCCGTCAACTAACACTGTGCCTCCTCTGTGGAATGCACCAAGCCCTTGCTCATGGCTTTCACATCTAACC
TTCCCAAGATCTCTACAAGGCAAGTAGAATTACTGCCCTCATTTTAATAGATGAGCAAACTAAGGCTCGG
AGAAGTTCAGGTTCTTCAAGATCACACAACTAGCAAGTGGAGAAACTGGGGTCCTTGCTGGTCATTGTTA
CTGTTTTTATTATTGTTATTTAACTTCCTTGGAGGCCAGAGCTTGGCAATAGCTGGGTCTGGGGCCTGAG
TGATGTGGCAAGAGAGGATGTTAGGGTGCCAGGAAAGAGGAAGGTGAGGCTATGCCCAGTTGCCTTTAAT
GTCCACCCCATCCAGAAAAGAAAATGGTGCCTGAGAGGCTACAGCAGGACCCGGCAGTGACCCGCTGCTC
TTGGCTGTCTCCCTGCAGGCTCCACAGACTGTCCTGGGGCCCAGAGGAGCTGGTGCTGACCTAGCTAGGG
ATGCAAGAGTGAGCAAGCAGCACCCCCACCTGCTGGCTTGGCCTCAAGGTGCCTCCACCCCTGCCCTCCC
CTTCATCCCAGGGGGTCTGACTGAGAATGGAGAAGGAGAAGCTACAAAGTGGGCATCCAAGCCGGGTTCT
GGCTGCAGAAGTTCTGCCTCTGCCTGGGGTCTTGGCCACATTGGAGAAAAACAGGCTCAAAGTGGGGCTG
GGACCTGGTGGGTGAACCTGAGCTCTCCCAGGAGACAACTTAGCTGCCAGTCACCACCTATGAGGCTCTT
CTACCCCGTGCCTGCACCTCGGCCAGCATCTCCTATGCTCCCTGGGTCCCCCAGACCTCTCTGTGTTGTG
TGCGTGGCAGCCTCCAGGAATAAACATTCTTGTTGTCCTTTGTAAAA

12.SERPINB4
AGACACACACAGCCTCTCTGCCCACCTCTGCTTCCTCTAGGAACACAGGTAAGAGCTTCAAGCCTCTCCA
GCTTAATAACATGAATTATTTTTGAGAATAATAATGATACTGTGTTCTATATCATGCATCTCCTGCATTC
TGTCTGATTATATTTTACTTATTCTGCCAGAGCAAAATTAAAATACCTATTTCATCTGATTTGTCCTTTA
TCTAAATTGCTTAGTTCCAAGTAAACCAAGGCACTTTTAGGAACACAGAGGGAGAGTGCCTTGCAGCCAG
AGAGTCTTGAAGGAGATGTCAGGGACGCATCTTAACAGCTGGTTGGATGTGATCCACAGAGGTCTCCTGT
TAGCATTCATTGTAAAGCCATCCTACCTAGCTCTAGTGTAACCAGCAATGAAAGAAAGATAAAGAGGGTC
GATTACTTATTTACAATAGTCTTTAAAAACGTAGTTTTGTAAGCCTTCTAATTAGGACATTAATATATTT
AATATATGCACATTGTAGAAAGATTGAAGCGTTAAAAATAAGAGAAAAACTTTAAATGTCAAAATCTCAC
AACCCAGATATATCATTTCTTTAAGAAAATTGTACTACAAAATACCATTCCATTTATTAAAGTCATTCTG
ACAGGAATCTGATGCTTTTCCAGGAGTTCCAGATCACATCGAGTTCACCATGAATTCACTCAGTGAAGCC
AACACCAAGTTCATGTTCGATCTGTTCCAACAGTTCAGAAAATCAAAAGAGAACAACATCTTCTATTCCC
CTATCAGCATCACATCAGCATTAGGGATGGTCCTCTTAGGAGCCAAAGACAACACTGCACAACAAATTAG
CAAGGTAGCTATCAGCATCATTACGTTGTCCTGTTGCAGTTTTTCTCTGGTTCCGTCGGCTAGCACGCAG
ATGGTAATAGATGTGGTGGTCTGATGGGTAGCACAGGGGGCTGTGCAGGAATTCCCATAACTGTGAGACC
ACTGACTTAAACAGATCTTTTGAGTAAAGTTTTCTTGTCCCGCTTCATGTCTCTTCCAGGTTCTTCACTT
TGATCAAGTCACAGAGAACACCACAGAAAAAGCTGCAACATATCATGTGAGTCACAGAGCACTATGGTTC
AGCTTTAGATCCCTGAACAGGTCATAGTTTAAACCTGGAACTTCACAAAAACTAAGAAAAGGCCAGTTTT
AGGGAAAATCTTGGACACAAAGATTGAGACATACAGAGTGGGTTGGCATTTCATGGCACATAATTATTAT
TCCTCATTTCTGCGTTACTAAAAGACAGTCAGCACTGTACCTCAGAGCATAGGTCTGGATCAGGATAGGC
TGGGTTCAGACTCCAGCTTTGCTCTTCACAAATGATGAATAAGAGCAGGACACAACTGCTCGGAGTCCCA
GTGACCTCATCCCAGAAAACTAAGGGTAAGAAAAAATCTGACTCAATACATGCAAATACATGCAAATGTT
TACAACAGTGCCTTGCCCATAAAAGTCATAATAAATGTTATTATTATTATAAAGTAGCTATAATTATACT
AATCATAATAATGTGAAAATAATTTAATTTTCATTGAGTCATTAATGAGATTCAGAGGAATAAGCACAAG
TCCAAGTATATTTTGGAAAATGATTGCTATGGAATATATTGGTTTAGAGCCTTAATAGTGCAAAATGCTT
TGCTGGAAGGTAGAAAGTTCTAGATTTAAACAGGCTTAGGTTCAAAACTTGGCACTTCTAATTTATGTCT
CTATAAACAGGGTTTTTTTCCCCATTCTCTGAGCTTTCTTGTGTTCATCTGAATTGAACTAAAGACTTAG
AGTTACCCATGTAAAGTCCTTAGCCATGGACCTGGCATACACTCTTCTTACGTGCAGAGAATGACCATCA
TGAGGAAAGAGCCACAGATCAGTCAATGTGTCCTACAAGATAATAGCACCAACAGGTATAACAGGGCTTC
CTGGCATAATCTATTTAAAATATCCAACCTTCAACATACTCGTATCCTTGATGACTGTTAGAAGTGAAAT
ATGGTCCTTGCCCATAAGGAGCTGAGAGTTTAACTGGGAAGCTAAACCTAACCCTTTAAACCAACAAGGA
GAAAATCTACTGGTAGACAGCGCTGCATCTTTAGTTCAGAAGAGAAAAGATTGCAGTACGTTAGAGCAAG
AAGAATTTTCTGGAAGAAGTCAAATATAAGGTGGATTTTGAAGGGTATTTGAGGTGAAATACACCAATTA
TCAGGGAATAACATCAAAGGTCCTCAATGAGACTACCAGCATTTAGGGACTGATCTAACAGACTTAGCAT
GGGTTTAGTATTTACATTGATACAGCAATTGAATGATCTCCCTTTTTGATGTTTGAAGGTTGATAGGTCA
GGAAATGTTCATCACCAGTTTCAAAAGCTTCTGACTGAATTCAACAAATCCACTGATGCATATGAGCTGA
AGATCGCCAACAAGCTCTTCGGAGAAAAGACGTATCAATTTTTACAGGTAATTTCACCTGGCCTACCCAC
ATTTCATTTGCATCCTGATGTCTGTGTCTCTGAGTGGCCAAATGGAAGAAAGCAAGGCAGATGAGCCTGG
CCGACTCAGGTGGAGAGCATTTACTCAGAGTGCATTAGCTCCATTTCCACAACTCTCCCCCACTGGAGTG
TCCCAGACCCCAACGATACATCACTGAAGTGTGGATTTAGGGATAATCTTGTGATAAAAGAGGAGGTTGT
GTAATAGAGTGAGTAAGAGTAATAAGTAATAAGATACCATCGATAAACTGGCACTGACTCAGTCACATAC
GATACATCTTGGTGGGAAATGTATGACTAATGGGATATTATTGGAATGGGCAGGCTTGGGTGAGTTCCTG
AGAATAGTTGAGGAAGTACCAGGAAATATTGAATGCACAGGATGAAAGACAAAAACAAAGATCAGAAACA
TCATGGTTAAAATTACTGGAGAGAAGTCTGAGAAGCAATGAATCTCCTTCAGGGAAGCCTGCTCTGCAGT
TTGCAAACCACAGCCTCTTCTGCTTCTGCCTTTTGCCAAGATGATATTGACCTTCAGTGACCTCTTTCTT
GTGCCAGCCCACATTCCCCTTTTGCATTGCCTACATGACACCTGTATAAAAATATCCATGGACAGGAGAT
ACTGCATCTATTCAGGGTCTGGATTCAGCTTACTGTTGTTACAAATAAGTAAGTTTGGTAATATATAGTT
ACATAAATTACTCCTAATTCCTACTTCTTCCTTCATATCTCAAAGGAATATTTAGATGCCATCAAGAAAT
TTTACCAGACCAGTGTGGAATCTACTGATTTTGCAAATGCTCCAGAAGAAAGTCGAAAGAAGATTAACTC
CTGGGTGGAAAGTCAAACGAATGGTAGGAGAGCCACCCATTATAGAAACACCTTTGAGAAACCTATGCCA
GTGAGCCTTGTGCTTGACACTGCATGGGGGAACAGGTGTGGGGATTGAGATGGGTTTGCAGGGAGGGCTG
AAGAGGGCACTCCAGATGAAGGATTTGTCCAAATGAATATGAAGAGAGCCTAGGGGAGCCAAGGAGGAAA
TCACAGGAAGCCAATTAGATGGAAACACATCTGGAGAATTATTTGCTTATGGCCCTGCATGACAATAGCT
TTGTGGATCCCCTGTCTCCGCTCAGGCCTATTTTGAGATCATATCCTTTACTTTAAATCAGACTCAAATT
TTTATGATGAATATTTAATAGAAAACATTAGAAAGCGTCTCTCGTCTCCTTTACTAATTGGGAAACAAGC
AGCTCTCTGGTAAATCACCCTTTTGTCTCTGAGCTGGAGCTGCCTGGATCACATCTGTAGCCAATGTGTT
CTGCAGGGATTATCACAGCTCTCTTCCCCATCAAGGGCAAAGAGCTTGACAAAGTCTCCATTCTACAGAC
ATCTTTCTTACCTCCCACCTCTCATTACAGGCCAAACTTACAGCAACTCAACATGAGAGTGAATAGGAAG
ATACCCCCGGAAGTAGTGTCTGACAGCACAGGACATGCGTTTCATATTACAGAGCTCAAGTCACTCATCC
TAAAATGCAATCAGGGCCTCCTTCCTCTGAATGGGGACCCCGTAGTTAAAAAAAAATAAAAGTAGGAAGA
GGAGGGAGGGAGAAAGGAAAGACACATGTTGGAAGAGTAGACAAAATCAGTTTATCAGTATTCCAAATCA
GATGATTGGAGACATTCATACACAGAGAACGTGAACTCCTTCTCTATCACAAGAAGTGATGTCTCCATCA
AGGGTAACTTTATACGACTGGAGCCTTGAAGAAAGCTGCATCTGGTGAACCACTGGTCAGTGAGTCTAAC
AATTCAAAGATCAAAGTCAGTGAGTCTCAAGCAGGGATTTGGGTCAATAATTAACGATCAGTCACGAACA
TTTGCAAAGCATCTTCCAGACAAGCCATTTGTAGCTTGTGTAAAAGACTCTTTTATTCTTTCCCTTGCAG
AAAAAATTAAAAACCTATTTCCTGATGGGACTATTGGCAATGATACGACACTGGTTCTTGTGAACGCAAT
CTATTTCAAAGGGCAGTGGGAGAATAAATTTAAAAAAGAAAACACTAAAGAGGAAAAATTTTGGCCAAAC
AAGGTATTGTCTATATTTTATTTATATAGTGTAATATGTTAATACATGGAATGTTAAACATTTCTGATGG
AATGTAACATGATAAGTAAAAAATAAAAATTGTTCATGTCTGTTATTTTGTTGTTTTACTCTTATAACTT
TATTTAGTTAGGAATACCTGAAAAACTATTGTTTCTAACTCATGGAATTCCTGGGTTATTTCTTAGAAGA
AGAAGGATGTGTTGCTATCTCAATAATATTATCTTTTTTGTCTTGTGTTTCACGTGTTATTTGTTGGACA
CATTGATTTATTGCAGAATACATACAAATCTGTACAGATGATGAGGCAATACAATTCCTTTAATTTTGCC
TTGCTGGAGGATGTACAGGCCAAGGTCCTGGAAATACCATACAAAGGCAAAGATCTAAGCATGATTGTGC
TGCTGCCAAATGAAATCGATGGTCTGCAGAAGGTAAGAACTTGCATCTACAACTCTTCCTTCTACTGCCG
GACATTTTTCCAAAGATACCAAGTTTAAACAAGGTAAAAGCTTATGACCGAGTTGCCTCAAAATGATGAA
AAATTCTAAATGAGGAATGATGACTCACCTTCATATTACAAATATTTGAGCATAGGGCCTGACACAAACT
GAAAGCTTAGTTTTTGTTTGTTTGTTTGTTTTTATTATTATTATTATAATACTTTAAGCTTTAGGGTACA
TGTGCACAATGTGCAGGTTAGTTACATATGTATACATGTGCCATGCTGGTGTGCTGCACCCATTAACTCG
TCATTTAGCGTTAGGTATATCTCCTAATGCTATCCCTCCCCCCTCCCCCCACCCCACAACAGTCCTCAGA
GTGTGATGTTACCTTCCTGTGTCCAAGTGTTCTCATTGTTCAATTCCCATCTATGATTTAATTCCATCTA
TGGCTTAGTTAATGATTAATTTATTAGAGTTACATGCATTGGATATCAATTTGATGATATTATTATGCAG
CAATTTAAACTTGACTGGGAGAAATATATACCAATGTGAGGAAAGTTTACAAATAGGCCGAGTAGAAAAG
GGAATACAAATTTAGGAATTTAGGGAATTACAATTTAATAATTGCAATGTGTACTAAATAATGTATACAG
AAAAATATGATGAGCCTATTAAAAATTGACACATGTAGTAGGCTGTTGGCACAAGAAATAGTGATACATA
CAGTTCATTGTGTACAAAATAATGTAATCATATTTTACATGTGTATCATACAGTTGTATACATACATATG
TACACATATACATATACGTAAAAACATGATTCTGTTTTTACATACATGTATATACATATACACATATAAC
CCAATGTATTTATATATTCAGGACTCATATTTTACCTATTAGAATAATAATGTCTATTAAAGTGAACCTT
CTGTATTTCACATTTATTGCCAAAATAACGAATCTCCACATAGTCAATTCATTGTTAAGGTGTATTAGAG
ATCGACAGTTAGTCATATCAGTTTCTTTTTTCCATTTGTATAGCTTGAAGAGAAACTCACTGCTGAGAAA
TTGATGGAATGGACAAGTTTGCAGAATATGAGAGAGACATGTGTCGATTTACACTTACCTCGGTTCAAAA
TGGAAGAGAGCTATGACCTCAAGGACACGTTGAGAACCATGGGAATGGTGAATATCTTCAATGGGGATGC
AGACCTCTCAGGCATGACCTGGAGCCACGGTCTCTCAGTATCTAAAGTCCTACACAAGGCCTTTGTGGAG
GTCACTGAGGAGGGAGTGGAAGCTGCAGCTGCCACCGCTGTAGTAGTAGTCGAATTATCATCTCCTTCAA
CTAATGAAGAGTTCTGTTGTAATCACCCTTTCCTATTCTTCATAAGGCAAAATAAGACCAACAGCATCCT
CTTCTATGGCAGATTCTCATCCCCATAGATGCAATTAGTCTGTCACTCCATTTAGAAAATGTTCACCTAG
AGGTGTTCTGGTAAACTGATTGCTGGCAACAACAGATTCTCTTGGCTCATATTTCTTTTCTATCTCATCT
TGATGATGATAGTCATCATCAAGAATTTAATGATTAAAATAGCATGCCTTTCTCTCTTTCTCTTAATAAG
CCCACATATAAATGTACTTTTCCTTCCAGAAAAATTTCCCTTGAGGAAAAATGTCCAAGATAAGATGAAT
CATTTAATACCGTGTCTTCTAAATTTGAAATATAATTCTGTTTCTGACCTGTTTTAAATGAACCAAACCA
AATCATACTTTCTCTTCAAATTTAGCAACCTAGAAACACACATTTCTTTGAATTTAGGTGATACCTAAAT
CCTTCTTATGTTTCTAAATTTTGTGATTCTATAAAACACATCATCAATAAAATAATGACATAAAATCA

13.TCN1
GGTACACTGTTGGAGAGATGAGACAGTCACACCAGCTGCCCCTAGTGGGGCTCTTACTGTTTTCTTTTAT
TCCAAGCCAACTATGCGAGATTTGTGGTGAGTAAACTTTGAGCTAAAATTACTCTAGAGTGATAGTCTAC
TGAAAACTGTTGACAAGAGACTCTATGTAGAGTTACCTGAGAAAAGATCCCATTCCAGTTTCGTATGTGG
TTGGACTCCATGAATGATGAAAAGGGTGGCAGGAGATGGTGAGGAAAGTCTCACAATGCATGTTGTTGTA
AGAGGAATTATAGATTGTGTATTCACTTGCCTAACTGCTCTTTCTATGCTCAGATCCTCTCTAGCACAGC
ATCCCTACCAAGTAACTCCCTATTCATGTGACTTTTCAATGACAGAAAATTTATGCTCCCAGAAACTTTT
CTAGATCATGGAAAGTTATCTTTTGGTCTTGATATGCAATCTTTTTTCCCTGAAATTCAATGCATGATTT
TTGGGTTAACCCCTTGTAACTACATAGAAAAAAATAATAATCTCTTTCAAATAGTGATGACTGCTGTCTT
GTCATGAGTGAGTTTAGATGTTCCAAGTTGCATGTCCACCTTCCTTCAACTCTTTCCCAGGACACATGGG
ATAAAGTTCCATCATCTCTTGCATGGGTGTTGACCCCAGAGATTGTGTGGTTCTGTAAAAGAACTTTAAA
GTAAGAGAAGGGAAAACTAAATTCAGGTTTAGTTTGATCCCTTAGTTATTGAATGACCCAACATTTCTGA
ATTTCTTTAGCTTCATTCATAAATAAAGGATAATGAGGGGAGACTATTGAAGCAAATTATCTCATGAAGT
CTGGTGCAGTTCTCAAGTGCATGAATTCTCTTTTGTGAGACTTTACTCTGAAATTGAGCTTCAAACCAGT
CCAAAGATTACTAGGTGGTACTATCTGTGCTCTCTAACCAGTAAGAAGAGAACACCACAGAAGACAGGCT
TGTATACATACAGGCTAAAGCATAGACTCTTCTGACTCTGATTTTTCTTCTTGGCTTGACATTTCCCCTG
TTGGATCCTAAGAATAGGGAATGGCTATGTAGGTTTTAGCTTTCAATTCATTTTAAATAATAATGATAAT
AATTAAATTTATCTTTGAGACTCAAGGAAGCTGATTTGAGTTGTTGATCAGGAACTAAAAAGTCTGTTTC
AGGGCCAGAAAATCTGCTGAGCTGGATGGTTCCACAAAATCTCAGAGAACTGACTCACAATTGTTCCATT
GTGTCTGCAACAAACCATGACCTTTCTACAATCACTCTATTCAGATCTTCTTGACTCATTCTTTTAAAGT
AAAGAAAACTGGGCAAGAGAAATTACATTTCCTTGATTCTCAAGTATAGTGATAAAAACTCCAGTTGAGC
TGGAAATAATAGTATGTGCAGCATTTTACAGTTTATTCGGTGGTTTCTTGTCCAATATCTGTAAGGTAAG
TGTTAACAGCCACAATTTTTAAATGAGAAAACTAAGAGTAAAACAAGTTACATAAGTTATTATCCACAGT
CATAAGTTAAGGAGCACAAAATGTGGCCAAAATCTGAATCCAAACCTCATGTTCTTCTCACTCTCCCACT
AATCCATTAGATAATCTGGAGATATGTAGGATTTGGGGCTACTCCTCAAGATTATGGAAAAATACATTGA
CAAAGTGTCCTGTGTTTAAATAAATAGTAAATCTTTTTATTCTCCTCTATTTCCTTGGGAGCTATGGATT
TTCCTACTTCCACAGTATAATGTGACTTCCCTCCATCTCTGGAATTGGGGCATATTGTAGGCTAAAACTG
GAGAGTTTTTTACAGGCTGCATAATGCTAAATAATGATCTCGATGCCCAGCCAGCTGGGTAATCAGACAA
TGAAGTTTTGGGGTCAATCACCAGTATAACACAGAATTATTACCTGCATTTTCTCAACATTAACCCAGTT
GATTTAGAAGATGGAGAAGGAAAGAACTGAATCCAGGAAGTAGAAAGTCCTGCTTACTGAGAGTCAGAAG
ACATGTAGTCTAGTTTCAGCTCAGCCTCCAATTATGGAAGTTTCTTTAAGGACAATCTATCTAAGCTTCA
TATACAAAATTAGGGAATGATGCTAGATTTCCCAGGCAGGAGTCTGCCAGTACACAATGATAAGTCTGCA
CCAGTTGTTAAAATATTAAAACATTTTCATGTTGGTTGTTAAAGGAGTAATGTCTGGCATGGGGGTGGGT
TCAAGACCCACCTTTGTATTATTCCACCAACACAGTCTGCAGCCACTGGATTGGTCTAGGTCTGTGCCAT
ATCTGTTACTAAATATTTTTATATAACCCCTGCTGCAAGTCTTACTATTTTCTGAGTATGTGTTTCTTAT
TTCCTTCCTTCTCTGCCACAGAGGTAAGTGAAGAAAACTACATCCGCCTAAAACCTCTGTTGAATACAAT
GATCCAGTCAAACTATAACAGGGGAACCAGCGCTGTCAATGTTGTGTTGTCCCTCAAACTTGTTGGAATC
CAGATCCAAACCCTGATGCAAAAGATGATCCAACAAATCAAATACAATGTGAAAAGCAGATGTAAGTTGC
TGTATATTCTGGAAGATTTAGAAAAAAATCTACCTATTTAAAGATTATCTGCAACTAATCCTAAAAAATT
ATGCATCCAAAGTATCCCTGCTACATCCCTTCTAATGGTACCAAACTTGAGGTAACAGAAACATGCCCAA
AATACAATCCCATGCCATTCACCCTAGAGCTAGGTCTTGCTTCTTTTGGTCTTAAAAACCACTTTTCTTC
AAGAAGCCACAAACAAAAGCTATGGATTTTTATCCATTAATGCTGTTATATAAGCTAGCTTAGTTCACAA
CCACATGGGAATACAGATCATAACTAAGAAAGCTGGTGATGGAAAGGCAACCATGGAACAACCCAGATTT
GAACTAGGTATGGGTGGGCCTTGAACCAGTCATGTTAATACTGAGCCTCAGTTTTCTAATTAGTATAAGG
GGAAAAGAAGCCACTCTTACCTACCTCATAATATTATTATAAGAATTATGAGAATCCTGAGAGTTTGGAT
ACTCTAAAAGGCAGAACATTAAAAATCAAGAATTACTATCCTAGCAAGCTGGTACCACAAAGAAAAAAAA
ACCCAAGATCTTGTTGTTTATCTATTTTTCCTCTTTTTCACTTTCATAAGGATTGTATGATTCCAAAACG
ATTCTGTGATTTTTATGGAAAAGACAAAGATTTAGTTTGCATTTATACAGTACTGCTCTAAAAGGCTCTG
CTTTGAGGATAAAGAAGAGAGGAATCAAATATTCATACAGGAATGCATCACATAATGATGAATATATATG
ACGGTGGTCCCACAAGATTTTAATAGTGTATTTTTATTGTACCTTTTCTGTGCTTGGATATGTTTAGATA
CACAAATACTATTGGGCTACAATTGCCTATAGTATTCAGGACAGTAACATGCTATACTGGTTTTTAGCCT
GAGAGCAACAAGCTGTACCCTATAGCCTAGGTGTGTAGTCAACTATACCATCTAGGTTGTGTAAGTACAC
TCTGTGATGTTTGCACAATGACAAAATCGCTTAACAACCAGTTTCTCAGAATTTATCCCTATCATTAAGC
GACACAAGACTGTATAGAGCGCAACAGAAGAAAAAAGTGATAGGCAATATAAGTCTCAAGGAAATCAGGA
GGCCCAAAAAATCACAAGCCTGTACCTTATTAAGCTTGAATACTTTTCTTTTCAGTGTCAGATGTAAGCT
CGGGAGAGCTTGCCTTGATTATACTGGCTTTGGGAGTATGTCGTAACGCTGAGGAAAACTTAATATATGA
TTACCACCTGATCGACAAGCTAGAAAATAAATTCCAAGCAGAAATTGAAAATATGGGTAAGAATTAAATA
TTTAGAGACCCTAGACTACCTTGTCTTCTCCTCCACTGATTCAAAACTATATGAAGTTTCCCTCCACTCT
TTCCTTCTCTTCATCCCGTTCATCTCACTATGTCTTTGAGGGCACTTCCCTTTTTCTCTTTCAGTATGCA
TCTTGAATTTTCTTTTTAAATATGTTCAGCTGAGCATTGACCCTATGTCAAGTACTACTTTACATATGAT
GGCAGAAACACACACACACATACACACACACACACACATGCACACACACAAGTCACCATTCTCTAATCGT
CCAGGAGCTTGGCTTTAAGTCAAATGATGAATTACACCAGAAATAGCTGAACAATACAGGATACAGTGTC
ATAAGTACCAAAATATACAATGCTAGTATATGAGCTAAAGGTGGCCAGAGTACATTATCACTGGGAAAAA
TCAACCGGCCATGGTGGCCACTAGTGAGGTGCACTGTTTTTATTTCAGTTCCCACCCAATATTTATTCTA
TTTTTCAGTAAGTCCATTTTCCTTTGAGATGGCCTCTAACCTAGGTTTCTACTTACAGTTTCAACACCTT
ACTATTGAAAACGCAAGAGGCTTGGAGGTTGAAAACCTGTATTCTGGCCCTAACTCTGTAACCATCTGAA
TATCTAGATAGCATCTTAATCTCTTTAAGACTGTGTCCCCTCAGTTATAAAATGAAAGAAATTGAGCGGA
ATTTAGTGGCCCTTAAAAGCCCTCACATTTCTCAGGTTTTCTGATTCTATGGGTGACCTCCCCCTTCTAT
TAGCCACCTTTCCTTAAATGTAAAGAAATTAAAATAGAGTAAGTAGGAATAGATGGAAAATGCATACGCC
ATTACCACTTCCATGATTAAGGGAGGTATTTCTTCTCTTTTCTAGAAGCACACAATGGCACTCCCCTGAC
TAACTACTACCAGCTCAGCCTGGACGTTTTGGCCTTGTGTCTGTTCAATGGGAACTACTCAACCGCCGAA
GTTGTCAACCACTTCACTCCTGAAAATAAAAACTATTATTTTGGTAGCCAGTTCTCAGTAGGTGAGTTAC
TAAGCCCAATTCCCTTGGTACAGAGGACATGGTCACCAGTAGGTCTTGCTCTTTGAGTTTTTCTACCAGT
AAGTACCTGGATTTTATTTTCTACCCTCTTTGCTCTAGTCCCCTCAAAAGGGAATTTTCTTTTTGAGAAG
AATGGATGATGGATGGCATTTAAGCTTCTTTCTAGATGTGTGGTATAGTAGAAATACCCGGTTTCTGCTC
CAGCTCTTCTTTGGGTTATATAAACAATGAATGTTAACTCTTGATCTTAATTTTTCCATTTGTAAGATGA
GGATAAGGCATGAGAATATCCACATGAAATATTTTAGAAAGGGTAAGTTTTAGAAAAGGGAAATGCAATG
GAATTCGTTTATCTTAACACTGTCTCTTTCTCTAGTTTATTGGGACAATTTGGATACCTCGAGAGTCTTG
AACAATACCACCTCTCCAGTGACAAAGTCCAATATTTTAATCAATAGATTGTATATTCACCTTGGGAAAT
GAACCAGAAATTTCCCACTGTGTCAGCCTTAATATCCATAAAGAAGTCTTTAGACAGTTAGTATAGGTGC
TTAGCCTCTATGGATCCAGATATACAAGTTCATCTTTCTCCAAATTCAAAGTTCAAATTGAAGTTCAAAG
CAAATCACCATGTAGTATTTCTGGATAGTAAGGAGAATGTGAGATTTCTCAGACTTCTTTTCCCATGAGA
GAGGAAAGGTCCCATGCTAAAGAACACAGGAGACACCAAGTATCAAGCCAGAAAACGTGTCCTTATCTTT
CCTTCTTCCAGTCTCTTGCCTCATCCTCTTTTGTAAAGAGGTTTACTGGGCAACAACTCTGTAAAGTACT
ATTTTCTAATCAGTCTAATGAAACCCTTGAGAGCCTTACAAAGACAGTTTATTTGATTCAGCCTCTTAGG
TTTTCTCAATCCCTCAGCCAACATGGCTAAAAGATTAGAGAAAGATGGAAAAGATGAGAGCAACCAAGAT
GTAAAAGTGAAATACTGTCCATGTGTATGCACCTACAAATCCATAGGTGTTTTATGACCAAAATATGTGT
AAAAAAAGAAACCCAGAATTGTATTTAAAAAAAAAAAAAGGCAGGGTGCAGTGGCTCACACCTGTTATCC
CAGCACTTTGGGAGGCCGAGGCGGGTGGATCACCTGAGGTCGGGAGTTCAAGACCAGCCTCGCCAACATG
GTGAAACCCCGTCTCTACTAAAAATACAAAATTAGCTGGGCGTGGTGGCTCACTCCTGTAATCCCAGCTA
CTCAGGAGGCTGAGGCAGGAGAATCACTAGAACCCAGGAGGCAGAGTTCGCAGGGAGATCGGACCACAGC
ACTCCAGCCTGGGCAGCAAGAGCGAGACTCCGTCTCAAAAAAAACCAAAAAACAAAAAACAAACAAACAA
AAAACACTCCAGACAGCAGCAAGAGAGCTTTAGAGATTCGTGCTACATCCCACCCTAAACTGCTTTTAAG
CTAATTTCCTGGCTTTTTACCTGCTATGTGTGTGTGATGGGTCTCTTTTCCTTGGCAAGTTCTTAGATGC
TTTCCAGGATGTTTGGATTCTCAAAGACACCTGTTCCTCAGCTGGGCTCCATGGCCTGGGCTTCAGACAG
TTCAGGCAGCAGACATATCTTTGCAGGGCACTTCCCTTTTTCTCTTTCAGCATGCATCTTGAATTTTCTT
TTTAAATATGTTCAGCTGAGCATTGACCCTATGTTAAGTACTTCTTTACATATGATTGCAGACACACATA
CACACACATACAAGACACCACTCTCTAAACCTCCAGGAGCTTGGCTTTAAGTCAAGATGAACTATAGCAG
AAATAGCTGAACAACACAGGACACAGTGTCATAAGTACCAAAATATACAATGCTAGTATATGAGCTAAAG
GTGGCCAGAGTACATTATCACTGGGAAAAATAAACTGGCCATGGTGGCCACTAGTGAGGTGCATCTCCCT
TAAGTAACCTTAAGTGGGAGACCCATCGCACTACAGTATGAGGTATGAACTATGGAGTACATGGCAACTG
AACATTGGGAAGAAATCTTTAAATATTTGAGTGGTTAGTGCTGGAGAGATGATTGCTGTATCTTGAAATC
TTTCTTCACCAATTAGCATGACCAACCATCCCAGTTTTTCTAGATCTGTTTTTCTTTTAGCACTGAAAGT
CTCACATCCCAGGAAACCTCTCGGCCCAGGACAAACTGAGGTGGTTGGTCGCCTATCAACAATGTTTTGT
TTCCTGACAGATACTGGTGCAATGGCTGTCCTGGCTCTGACCTGTGTGAAGAAGAGTCTAATAAATGGGC
AGATCAAAGCAGATGAAGGCAGTTTAAAGAACATCAGTATTTATACAAAGTCACTGGTAGAAAAGATTCT
GTCTGAGAAAAAAGAAAATGGTCTCATTGGAAACACATTTAGCACAGGAGAAGCCATGCAGGTAAGTCAG
AGGGTGAAACAGGAGGCAGAGAAGGGAGTCTTCTCTGGAAGAAAGCAGTATTTTTTTTTTTTTAAGATGG
AGCTTCGCTCTTGTTGCCCAGGCTGGAGTTGCAATGGTGCGAGCTCAGCTCACTGCGACCTCCGCCTCCC
GAGTTCAAGCGATTCTCCTGCCTCAGCCTCCTGAGTAGCTGGGATTACACCTGCCTCAGCCTCCTGAGTA
GCTGGGATTACAGGCATCCACCACCACGCCCGGCTAATTTTTTCTATTTTTAGTAGAGACAGAGTTTCAC
CATGTTGGCCAGGCCGGTCTCGAACTCCTGACCTCAGGTGATCCACTCACCTTGGCCTCCCAAAGTGCTG
GGATTACAGGTGTGGGCCACTGCGCCCAGCCAGTATCTTTTTCCTTTCTTATTGGCCTCCTAAGACCTTA
TTATACATTCTGCGGTTCCTATACTAACTTTGATTTTGCTCATACGATTCCCTTCCCCTCCCTGACATGT
ACTCTTCTCATCTTCAGCTTTACTTCCCCATAGCCAATGCTTCTAGGAAGCTTTTCCTAACTACAATTTC
TCTAAGAAACTCTAGAGTCTACTACAATCTGCTTTCTTGTTCTATCACACGTAGTTTACACTTTCACACA
CACAGTAGTCCCCCCATTATCCACAATTTCACTTTCCACAGTTTCAGTCACCCAAGGTCAACTGAGGCTT
GAAAATATTAAATGGAAAATTTCAGAAATAACGCATAAGTTTTAAATTGTGCATAATTCTGAGTAGTGTG
ATAAAATCTTGCACCTTCCCGCTCTGTTCCACCCAGGAAGTGACTCATCCCTTTGTCTATGCTTGTTAAT
CACTTAGTAGCCGGTTATCAGATCAACTGTCCCAACATTGAAGTGCATGTGTTCAAGTAACCCGTATTTA
CTTAATAATGGCCCCAAAGCACAAGAGCAATGGTGCTGTAATATATTATTATAATTGTTCTATTTGATTA
TTGCTGTTGTTAATCTCCTACTGTGCCTAATTTATAAACTGAACTTTATTATAGGAGTGGATGTATAGGG
AAAAAACATAGTATATTTAAGGCTCAGTACTATCCATGGTTTCAGGCATCCACTGTAGGTCTTGGAATGT
ATCCCCCGCTGATAAGAGCAAACTACCCCATCACCTCCATTTCCTAAACTAGGAGCATGAGTCACAGTAA
CTGTGTCAGTAATCTAACTAATCTCACAAAACCAGAAAGTGGTGTAGATTGGGATGGGACCTGGGCTGTT
GTTCTCAAAACTCACACTCAGCACCTACACTGTCGTGCATATGCTCTTTGAGGTCTGAGACTTTATTCCT
GCATTCATTCAGCCATTGATTTACAAACTCTAAGGGGATGATATAAGAAGCGATCAAGGAAGGTTTACAG
AAAAAAAAAAAACTTTACTGCATCATCAGTATGAATAGATATTTTCCAGGCTGACTCAGGGCTAGAGGAC
TTTCAAGGGAGAGACGACAGTGAGGACAAAGACCCAAAAGCACAAAAGAATGTTAGGCATTTTAAGGTCA
AGGTGTTCGGCATGACCAGCACAGAGTCCTTGGGAAACATAACAGGAGGCTGGAGGTGTAAGCACGGGTC
CAGTCATAAGGTTATCTGTATTGTTGTTGTTACTATTTATGTTGTTGATTGCCTTACTAAGTTTGAACTG
AATATAAACTGCTTTCCCATTTTCATTGCATATTTGAATCACCTGAAGGAGCTCTTAGAAAACACTAATA
CCCAGGCCCACACCAGCCAGGTAGTACAGAAATTTAGAGGTGGAGCCTGGGCCTTGCTCTGGTTTAAAAG
CCCTACAGGTGATACAAATTCACAGTAGGATCAAGAGCTAATTGCCTACAACACATTGTTGGGTATTTTT
AAATATTAATAACATTTAATTTATTGTTATGTATGTGAATAACATTTATTGACGTGTCTTAAGAGGAAAT
GTACTATGACCAGTTTTTCTTTTTTCTTAATATCCCACAAATGCTTGTGGACAACTTGGTTAGCTTAAGA
ACCTCCAAGAAAAGATGAAAACAGGAACTGTCCATCCCTGGGAAACTACAGAGCAGCATGTTCAAGTCCG
ACCCACCTTAGTTCCTGTCTTGCTTACCCCAATGCCCTCCTAACTTTTACTACCTCACAATTCTGCCCCT
TCAATCAAGCTTACATTCTGCTGCCAGGAGAGTTTCTGTTTAATGAACAATTAGACTCCCCATTGTCAAT
CAAATAATGTCAGACACCTCCTCATCGTTGTCAATCAAATGAGGTCAGACATCTCATCATAAAATTCAAG
CATCTACTAGTCTAGCCCAACTTCCTTCTCCAGCCTGTTTTTCCACAGTTGCCTCCAATGTTCCCCATAC
ATCAGTTCTCCTAAACCAGGAGGAATCCCCTGAGGAACTTTGCTAAAATGCAGATACTGTCATCATTGCC
AGGTCATGTCCTGGCCATTCCTACCTAACACCTTTGTTCATGTTGTTCCTCTTGAGTGCTCTATCCTACT
CTCCAAGGCCTAACTCAAATACCACCTTCTCCAGGAAGCTTTTTTTTTTTTAGCTTCATTAAATGTTTGT
GAGCTCCTCTCCTCTTTTGAAAGAGGCATCCCACTAGATGCATCCCTTAGGGCATTCCTCTGGCAACTCC
TTTTACAGTAGTTTGTTAATATTTATTGAGTGTCTCCTATATGACAGGTATTTCCCAGCACTGGGATACA
GAAATGAATGTGGCAAAGTCTGCCTTCATTGGAACTATTATAGCTTGTGTTATTAAGCAGTTCCAACCTC
CCTGCCCAAACTAGTTTATAAGCTTCTGGATAACAAGAAAGATAACTGAGTTATCTGAGGTGCTTCCTAG
GTAGTCAATGTTCAATTAATACTGAATTAGTTACATATATAGTTATAGATAAGGCTTCCCCCTTATTTGA
AGTGTCTCATATTCTCTCTCTGTCTCTCTTTATCTCTCATCACCCCCCCACCCCACCCTGCCTCATTAGG
CCCTCTTTGTATCATCAGACTATTATAATGAAAATGACTGGAATTGCCAACAAACTCTGAATACAGTGCT
CACGGAAATTTCTCAAGGAGCATTCAGCAATCCAAACGCTGCAGCCCAGGTCTTACCTGCCCTGATGGGA
AAGACCTTCTTGGATATTAACAAAGACTCTTCTTGCGTCTCTGCTTCAGGTATAAGCATTAAAGAGAGCA
CACTGTTTCGCTTTTCACCATAGCACCCAAAGCATGTGAGATTCAGGTGTCCTTTGAAACCAAAAGTGAC
CAGATAAACCTCCAAAACATAACAGTTGCCAGAGAGAATTCAGTTTTCCTCATGTTACCAGGGTTTACAG
TCACCTGAGGATTTGTTCTTAACTGAGTGCTAGATGTCCCTCTTAGTTCAAACATTAACAAGGCAGACCT
GATTAAATAATGTCTATCTCCAAAGGTGTATTTTCTGACTGTTGGATATAGAAGGATCTGAGCATCATTC
TCATCCTAAATAAAGTATGGAGTATTGGTACCGTGACTCTGACTTTGCACAGTGAGTGATCCCTTAGGGA
AATGAGACATCTGTGTGGAAGTGATATGCCAGTATTCAAAAATTGTAGCATGCATTACTTATTCAAAAAA
TGACCTTGCAACCAGGTAGAAGGAAAGGAGACATTGTCTTATATCTCTGTCCATTCCTGGTTCAGCCACT
CACAGGTTTAGGAAACTTGGACAAAATGTTTAACCTCTAAGCTTCAGTTTTCTAATGTAAAAGTTGGGAA
CAAGGACAGTACCTAACATAGGTTTTTGTAAAGATTGAATGAGACAATCCATGTAAAATGATTAGTATAG
TGCCTGGCAATTCATATGTTTTCAATAAACGTTAAGCAATAAAAAGGAGAAAAGACAAGCATTATTGTAT
GCTGTACCAAGGCAAAAAAAGAAAAAAAAAATCAGGATCCTCTGTGAGAAACAGAAGTTAGAGCAACTGA
ATTGCTTAAACAGCTGGGAGTTGAGCCAAGTGCCAACATTCACAAGCTGGTGAGTTTGGGTCTTAGTTTC
TGCTTTAGTTATATGAGAAATTTGCCCCTTGAGTGATGATAATTGCTCCTTATAGTAAATCCGTGTCTGC
ATAAAGGCAAGGAGTCCTTGGATAGGGGTTGAGTAGGTCTGCAAACTCTAATATCATTTTTATTTTTCTG
AATATTGCTCTGGGCTTTTCTGTCTCTGCCAGGTAACTTCAACATCTCCGCTGATGAGCCTATAACTGTG
ACACCTCCTGACTCACAATCATATATCTCCGTCAATTACTCTGTGAGAATCAATGAAACATATTTCACCA
ATGTCACTGTGCTAAATGGTTCTGTCTTCCTCAGTGTGATGGAGAAAGCCCAGAAAATGAATGATACTAT
ATTTGGGTAGGTCTGTACCTAACCTAAGGTTAAGATGTTTGCTGTCATTTCTAAAGATGCAGTAAGAATG
CATTTGCACCTAAATACAAAGTATATTTAAAATGCTTCTGGGTCAGTAGCTTTGCTGTCCATCTACATCT
CACAGCAGGAGTTTAAAATAGGAGGTGAGGTATTTCATCTTCTTGCACATAATAGGTAGTAAATTAATGT
TCGCTAAATAAATTAATGAATCTCAGGGCTCTCTCTTATTTCAGTAAAATTCTTGCAATAAATGTAACTT
CTAAAGTCAAACATTTGAGATCTAGAACAGTGGTTCTTAACTCTTTTTGAATCACGGACCCCTTTGAAAA
TCAAGTGAATGTAATGAATGTTCATCCAGGAAAAAAATGAACATACACACAAAAATTGGCATTTGTTTAT
TTATTTATTTTACAGACAGCATCTTACTATGTTGCACAGGCTGGTCTTGAATTCCTGGGCTCAAGAGATC
TGCCCACCTCAGCCTCCCAAAGTGCTGGGATTACAGGCATGAGCCACTGCCAAATTTAGCATTTCAACTG
AGGGTTTCACAGATACCCTGAAGCTTCTCCCTGCCCTCGCTTTCAGAAAACTCATAGATCCCCAAACTAA
AGTAACTGGTCAAGGAGGTCAAGTATTAAAATTAAAATAATGGCTTTGCCTCTGAAAAGTATGACTTATT
TGGCTCCTTAACTCTAGTTGACAGTTATTTATCATATCTAACAACACAGTGTAGGATGCTATAAAGAAAA
TCAGAATAATAATATAATATACATTATAAAGGCTACCCTCAAGGGCTTTAAGGGAGGTAGAAAAATGACT
ACGGAATATAAAACAGATACTGACCTGTCACTTTTTAATAAACACAATATGAAATATCAAATTATCCTTT
CCTGTTCCTCTTTTCTAAGGGAAAACTCAGTAACTTATGGTGTCTCTAGCACATGAGGATCATATGTTCT
TCTACTGAATCAGTATCTTTAGCAGTTACTATCTTGGGGTGGAAGGTTGAAGCTGTTATCTGAAACCTAT
CTACCATGGCAGGTGGGGAGAGCAGAAACCATGAGCATCATTTCTCTAATTTAGCATGGAGTGTGGAGTG
CCTGCATTAGAATCAGCTGGAGTGTTTATAAAGCATGCAGATTCCTGATCCCCAGCTCATATCTAAAAAT
AAAAATATCTATGGATAGGGCCAGGAAATCTGCATTTTTATAATGTCATCAAGTGATTCTCAGGTACATT
AAAGTTTGAGAAATGCCTATTGTTGGTTTCCTTTGACAATTCTAAGTTCCAGTAACCTACTTGCTGTCAC
CCACAGTTTCACAATGGAGGAGCGCTCATGGGGGCCCTATATCACCTGTATTCAGGGCCTATGTGCCAAC
AATAATGACAGAACCTACTGGGAACTTCTGAGTGGAGGCGAACCACTGAGCCAAGGTAAGGGAGAGACAT
GCCAAAAAGACCCATGCTAAAAATGCCCAAATGGAGAGGGGTGTGAGCCTCTGTGGGGATTGGGCCAAGG
GGTTAGTAGAGATGACATCCATTATTTGGTGATTTAGTGGCCAAATCATTTGACCCAGTTCTCTTTCTTC
TTCCTTTTCAGGAGCTGGTAGTTACGTTGTCCGCAATGGAGAAAACTTGGAGGTTCGCTGGAGCAAATAC
TAATAAGCCCAAACTTTCCTCAGCTGCATAAAATCCATTTGCAGTGGAGTTCCATGTTTATTGTCCTTAT
GCCTTCTTCTTCATTTATCCCAGTACGAGCAGGAGAGTTAATAACCTCCCCTTCTCTCTCTACATGTTCA
ATAAAAGTTGTTGAAAGATTAACAACTATA
